# Supplementary material for: BAF complexes drive proliferation and block myogenic differentiation in fusion-positive rhabdomyosarcoma
Source: Nat Commun. 2021 Nov 26;12:6924. doi: 10.1038/s41467-021-27176-w (PMC8626462; doi:10.1038/s41467-021-27176-w)
Supplement: Supplementary file 4 — Supplementary Data 1 [file 41467_2021_27176_MOESM4_ESM.xlsx]

## Sheet: Supplementary Data S1A
Supplementary Data S1A: Results of EV2 and Royal chromatin regulatory domain CRISPR screens in RMS and non-RMS cells
TARGET	Screen	RH4 Depletion	RH30 Depletion	RD Depletion	SMS-CTR Depletion	Average Depletion Non-RMS
ABTB1_BTB105178	Royal	-0.4253	0.185649	-0.0411279	-0.208869	-0.232549
ABTB1_BTB273376	Royal	0.372836	0.525624	0.0391656	0.0699973	0.00807028
ABTB2_BTB837947	Royal	-0.361923	0.279721	-0.459182	0.0793332	-0.0301982
ACAT1_AT	EV2	0.416838	-0.322421	0.597284	0.349344	0.234462
ACTR_AT	EV2	-0.176793	-0.989816	-0.14532	0.420908	-0.113683
AIRE_Phd1	Royal	-0.0622864	0.402664	0.469541	0.225041	0.0474805
AIRE_Phd2	Royal	0.494288	-0.182436	0.616805	-0.261979	-0.204852
AKAP1_tudor764809	Royal	-0.500115	-0.324592	0.0714021	-0.611743	-0.14696
ALG13_Tudor	Royal	-0.208857	0.542391	0.371198	0.711055	0.238259
ANKFY1_BTB111198	Royal	0.239348	-0.38767	0.586189	-0.14288	-0.185676
ARID4A_Chromo	Royal	-0.58843	0.038142	-0.339114	-0.535317	-0.252354
ARID4A_tudor58113	Royal	-0.537208	-0.177704	0.283815	-0.122178	-0.37612
ARID4B_Chromo	Royal	0.438586	0.484166	0.742475	-0.0592093	-0.167074
ARID4B_tudor58113	Royal	-0.185184	-2.35682	0.362668	-0.341212	-0.695932
ASH1L_Bah26602794	Royal	-0.507565	0.116048	-0.779443	-0.247201	-0.632821
ASH1L_BD	EV2	-0.609439	0.786836	0.472139	0.00714498	-0.234867
ASH1L_Phd	Royal	-0.673386	-0.11818	0.307821	-0.269336	-0.193977
ASH1L_SET	EV2	-0.19854	0.187617	-0.34014	-0.321111	-0.287313
ATAD2_BD	EV2	-0.240983	-0.0375175	-0.139323	-0.0593302	-0.0919874
ATAD2B_BD	EV2	-0.371026	-0.395416	0.215002	-0.0110483	0.117957
ATAT1_AT	EV2	-0.120186	-0.0683848	0.122222	0.384715	-0.102387
ATF2_AT	EV2	-0.235689	-1.10207	0.0666709	0.313291	0.339839
ATRX_ADD167270	Royal	-0.596659	-1.05943	-0.664835	0.414861	-0.609928
ATRX_ATPase	EV2	-0.596676	-0.769778	-0.143858	-0.100931	-0.913198
BACH1_BTB24127	Royal	0.363052	0.323959	0.473666	0.412624	0.0807088
BACH2_BTB27133	Royal	0.0851508	0.0361912	0.520126	0.399197	0.140756
BAHCC1_BAHCC1	Royal	-0.295979	-0.544666	0.468196	-0.293248	-0.420223
BAHD1_Bah623733	Royal	-0.153445	0.117708	0.332037	0.402808	0.0526923
BAZ1A_BD	EV2	0.00657743	0.101439	0.451117	0.195899	0.18492
BAZ1A_Phd	Royal	-0.34313	-0.164496	-0.0160539	0.250741	-0.0876492
BAZ1B_BD	EV2	-0.867812	-1.9246	-0.166967	0.36528	-0.462493
BAZ1B_Phd	Royal	-1.29696	-1.36265	-1.4264	0.281493	-0.955632
BAZ2A_BD	EV2	-0.796227	-0.306962	-0.214092	0.187904	-0.086571
BAZ2A_MBD	Royal	-0.817193	-0.733683	-0.577221	-0.000781766	-0.298301
BAZ2A_Phd	Royal	-1.12324	-0.407269	-0.00515612	-0.612835	-0.0985416
BAZ2B_BD	EV2	0.331819	-0.403245	-0.133946	0.321445	0.0690504
BAZ2B_MBD	Royal	-0.397654	-0.372466	-0.106201	-0.157219	0.0948248
BAZ2B_Phd	Royal	-0.0817606	0.0627943	0.164134	-0.169022	0.138231
BCL6_BTB22128	Royal	-0.18377	0.488569	-0.123525	0.108005	-0.31356
BCL6B_BTB28134	Royal	-0.686579	-1.84663	-0.0679294	-0.41468	-0.127869
BDP1_SANT	Royal	-5.0236	-4.97507	-5.32297	-3.81923	-4.44393
BPTF_BD	EV2	-1.28994	-0.453354	-0.402197	-0.421534	-1.18558
BPTF_Phd1	Royal	-1.52248	-2.72487	-0.536747	-1.24526	-2.14064
BPTF_Phd2	Royal	-1.20669	-0.868034	-5.14951	-1.00328	-2.73616
BRD1_BD	EV2	-0.346458	0.575894	-0.877923	-0.788539	-0.155098
BRD1_ePhd	Royal	-0.993053	-0.498543	0.00922522	-0.144369	-0.663423
BRD1_Phd	Royal	-1.6119	-1.78148	-0.470524	-0.149397	-0.228464
BRD1_PWWP	Royal	-0.158636	-0.220593	0.127681	-0.147774	-0.0920035
BRD2_BD1	EV2	0.176611	-0.347232	0.0207789	0.520047	-1.01389
BRD2_BD2	EV2	-0.0580128	-0.0856996	0.554117	0.142548	-0.331364
BRD3_BD1	EV2	-0.311927	0.211987	-0.496969	0.123344	0.0473696
BRD3_BD2	EV2	-0.658946	-2.22809	-0.569211	0.355437	0.292123
BRD4_BD1	EV2	-6.41002	-5.19321	-3.22857	-4.41657	-4.26429
BRD4_BD2	EV2	-1.93484	-0.97465	-0.474728	-2.32641	-2.39691
BRD8_BD	EV2	-1.54129	-1.14088	-0.0704745	-1.07036	-1.13241
BRD9_BD	EV2	-1.18558	-0.213118	-0.810186	-0.471266	-0.677497
BRDT_BD1	EV2	0.231798	-0.677649	-0.512926	0.265412	-0.0693359
BRDT_BD2	EV2	-0.422376	-2.26265	0.419938	0.188903	0.0717175
BRPF1_BD	EV2	-0.271378	-0.946756	-0.973901	-0.524605	-0.867799
BRPF1_ePhd	Royal	-1.1571	-2.39217	-2.72527	-0.759501	-1.26411
BRPF1_Phd	Royal	-0.65851	-1.53232	-4.04419	-0.989615	-1.80386
BRPF1_PWWP10891204	Royal	0.289038	-0.229549	-0.357781	0.130183	-0.410442
BRPF3_BD	EV2	-0.108625	-0.506931	0.496749	0.360795	0.10286
BRPF3_ePhd	Royal	0.0784536	0.132909	-0.0390461	0.0257918	0.094972
BRPF3_Phd	Royal	-0.010706	-0.439423	0.19388	0.223686	-0.0370529
BRPF3_PWWP10741189	Royal	-0.189056	-0.643253	-0.77273	0.00692178	-0.0087831
BRWD1_BD1	EV2	-0.171218	1.31171	0.475383	0.476577	0.261678
BRWD1_BD2	EV2	0.276047	0.653784	0.11121	0.823336	0.214944
BRWD3_BD1	EV2	-0.0396107	0.321297	0.646832	0.711744	0.388448
BRWD3_BD2	EV2	0.0671498	0.495273	0.544237	0.580879	0.431687
BTBD1_BTB62175	Royal	-0.9176	-1.24827	0.35329	-0.191704	0.0732089
BTBD11_BTB9151022	Royal	-0.252744	0.120643	-0.0998371	0.196456	0.317355
BTBD17_BTB53162	Royal	0.226008	-0.195554	-1.08897	-0.0816537	-0.152424
BTBD18_BTB24120	Royal	-0.418269	0.377651	-0.292069	0.121105	-0.00684534
BTBD19_BTB30123	Royal	-0.644238	-0.897153	-0.172271	0.0595828	-0.0905144
BTBD2_BTB110217	Royal	-0.602519	-0.884131	-0.0591733	0.494601	-0.349318
BTBD3_BTB156263	Royal	0.643908	0.671305	0.243431	0.811436	0.253921
BTBD6_BTB76183	Royal	0.266172	-1.32954	0.363823	0.207453	-0.030503
BTBD7_BTB137235	Royal	0.365317	0.418619	0.140074	-0.0656181	-0.211053
BTBD7_BTB268397	Royal	0.113288	0.0427127	0.39419	0.355929	-0.123961
BTBD8_BTB207300	Royal	0.523866	-0.588508	0.103404	0.126675	0.154311
BTBD8_BTB48121	Royal	-0.0197688	-0.908784	0.562054	0.263154	0.230305
BTBD9_BTB33137	Royal	-1.03715	0.0471178	-0.447116	-0.398274	-0.230371
C17orf49_SANT	Royal	0.598025	-0.4764	-0.171671	-0.032013	-0.203966
CARM1_RMT	EV2	-0.734486	-0.0665156	-1.67686	-0.772784	-0.905665
CBX1_Chromo	Royal	0.0431153	-0.330204	-0.39711	-0.877507	-0.731893
CBX2_Chromo	Royal	-0.370304	0.292993	-1.97837	-0.746794	-0.767242
CBX3_Chromo	Royal	0.0470895	-0.415639	-0.0546671	0.0107816	-0.610246
CBX4_Chromo	Royal	0.191059	0.180051	-0.0955642	-0.240298	-0.490795
CBX5_Chromo	Royal	-0.784591	-0.116003	-0.112893	-0.666039	-0.386795
CBX6_Chromo	Royal	0.0612138	-0.0544985	-0.185772	-0.173947	-0.179787
CBX7_Chromo	Royal	-0.174848	0.326943	-1.01355	-0.158689	-0.200378
CBX8_Chromo	Royal	-0.315195	-0.204889	0.226765	-0.272279	-0.191303
CCDC79_SANT	Royal	0.0127198	-0.589783	0.522577	0.12124	0.387339
CCIN_BTB18128	Royal	-0.161617	-0.389515	0.406894	-0.0452841	-0.000829527
CDC5L_SANT	Royal	-5.69791	-5.23744	-8.45593	-7.62979	-4.42167
CDC5L_SANT2	Royal	-5.1416	-5.6145	-6.27348	-5.14289	-4.40819
CDK1_e5.1	Royal	-5.71981	-1.70116	-2.70371	-1.53114	-4.35208
CDK1_e6.1	Royal	-9.6257	-9.91923	-10.6158	-9.92511	-5.99562
CDK1_e7.1	Royal	-3.2988	-9.58162	-8.84309	-3.28417	-3.85371
CDK1_positive	EV2	-7.39345	-7.49723	-6.92507	-7.31896	-4.21938
CDK9_e2.1	Royal	-4.97555	-2.83215	-9.33595	-8.94726	-3.88737
CDK9_e3.1	Royal	-3.86465	-9.84235	-10.3421	-9.95242	-3.7684
CDK9_e4.2	Royal	-5.46855	-9.48588	-10.7663	-5.69658	-6.41804
CDK9_e5.1	Royal	-5.13659	-9.01137	-3.28395	-9.3623	-5.05667
CDK9_positive	EV2	-6.13819	-6.39448	-5.37338	-3.70295	-3.99215
CDY2A_Chromo	Royal	-0.0354033	-0.110586	0.527067	-0.184944	0.410211
CDYL_Chromo	Royal	-1.12546	-0.120208	0.435098	0.32283	0.318459
CDYL2_Chromo	Royal	-0.188858	0.106965	0.583687	-0.627613	-0.00306358
CECR2_BD	EV2	-0.324016	0.601512	-0.0465047	0.0610022	0.0971209
CHD1_ATPase	EV2	-0.417994	0.341764	-0.281319	-1.03202	-1.04983
CHD1_Chromo	Royal	-1.33134	-0.00536369	-0.691723	-0.262624	-1.36372
CHD1L_ATPase	EV2	-0.334578	-0.173122	0.269369	0.0589983	-0.0750716
CHD1L_Macro716866	Royal	0.0357912	-0.228804	-0.237936	0.33514	-0.158097
CHD2_ATPase	EV2	-1.09447	-0.0840002	-0.0596507	-0.632145	-0.862867
CHD2_Chromo	Royal	-0.495449	-1.43966	0.146983	-0.623778	-0.477057
CHD3_ATPase	EV2	-0.0820419	-0.454335	0.0683944	0.398815	0.015521
CHD3_Chromo	Royal	-0.218822	-1.48063	-0.0966775	0.410619	-0.206357
CHD3_Phd	Royal	-0.529576	0.122775	0.132169	0.120674	-0.0278944
CHD4_ATPase	EV2	-7.97982	-6.05573	-5.00776	-5.40615	-3.71958
CHD4_Chromo	Royal	-7.13361	-6.74197	-6.21905	-4.32526	-4.82585
CHD4_Phd	Royal	-4.41505	-2.70814	-2.79431	-1.2007	-3.16486
CHD5_ATPase	EV2	-0.171178	1.20871	0.354701	0.563916	0.11384
CHD5_Chromo	Royal	-0.480758	0.0550647	-0.564495	-0.0482162	0.0316998
CHD5_Phd	Royal	-0.238301	-0.266723	0.197087	-0.164129	0.18486
CHD6_ATPase	EV2	-0.448358	-2.05256	-0.269858	0.185245	-0.154469
CHD6_Chromo	Royal	-0.241631	-0.693805	-0.316447	-0.391512	-0.152558
CHD6_SANT	Royal	-0.333131	-0.607932	0.232363	0.327993	0.0905834
CHD7_ATPase	EV2	-0.382654	0.0756321	0.429792	0.741208	-0.0046002
CHD7_Chromo	Royal	-1.12064	0.311815	0.419384	0.652054	-0.0225833
CHD7_SANT	Royal	0.124986	0.371038	0.428134	0.416772	0.178366
CHD8_ATPase	EV2	-1.30334	0.0181379	-0.251508	-1.01469	-1.43846
CHD8_Chromo	Royal	-0.740446	-0.986693	-1.8222	-1.07589	-2.00182
CHD9_ATPase	EV2	0.126439	-0.0391434	0.838622	0.136314	0.309649
CHD9_Chromo	Royal	0.462833	0.19272	0.375197	0.0754381	0.180247
CLOCK_AT	EV2	-0.360901	0.372015	0.468058	0.479142	0.369529
CRAMP1_SANT	Royal	-0.327624	-4.3098	-1.48225	0.187972	-0.643559
CREBBP_AT	EV2	-1.8482	0.662162	0.878535	-0.295461	0.193177
CREBBP_BD	EV2	-2.4837	-1.24221	0.494912	-0.572435	-0.159458
CXXC1_CXXC162208	Royal	-0.950118	-1.3445	-0.81656	-0.691661	-3.00707
CXXC1_Phd	Royal	-0.949556	-1.13771	-2.03966	-0.318284	-1.63627
CXXC4_CXXC301341	Royal	0.56858	0.278444	0.237901	0.289054	0.251667
CXXC5_CXXC255296	Royal	-0.338911	0.330693	0.950528	0.11203	0.078135
DIDO1_Phd	Royal	-1.23291	-5.24874	-0.991321	-1.24082	-1.32874
DMAP1_SANT	Royal	-7.38702	-8.03602	-7.16657	-7.07584	-5.68803
DMTF1_SANT	Royal	-0.22174	0.469573	0.113467	0.481871	-0.164723
DMTF1_SANT2	Royal	0.01902	-0.348863	-0.258564	0.355159	-0.279264
DMTF1_SANT3	Royal	-0.278378	-0.460121	-0.760796	0.177643	-0.141905
DNAJC1_SANT	Royal	0.206197	-0.322559	0.0801987	0.0765097	0.0836398
DNAJC1_SANT2	Royal	0.115272	0.315491	0.199012	0.156366	0.188615
DNAJC2_SANT	Royal	-1.56527	0.652757	-0.251693	-0.0266476	-1.19962
DNAJC2_SANT2	Royal	-0.915845	0.164134	0.102193	0.140162	-0.660571
DNMT1_Bah770893	Royal	-3.72588	-4.1059	-4.54351	-1.81613	-3.37842
DNMT1_Bah9811117	Royal	-5.15664	-3.99598	-5.80634	-4.03471	-4.06097
DNMT1_CXXC661707	Royal	-2.92472	-1.10835	-3.11377	-0.935501	-2.41411
DNMT3A_PWWP	Royal	0.227998	-0.28384	-0.549513	0.0839872	0.238237
DNMT3B_ADD431550	Royal	-0.1362	-0.562429	0.55197	-0.0544878	-0.0360585
DNMT3B_PWWP223309	Royal	-0.203233	-1.13286	-0.414768	0.298792	-0.453185
DOT1L_SET	EV2	-0.941837	-0.580581	-0.542569	-0.980224	-1.74257
DPF1_Phd1	Royal	-0.281356	-0.618249	0.443382	0.0642965	-0.34284
DPF1_Phd2	Royal	-1.45564	0.547183	0.603277	0.326949	-0.21691
DPF2_Phd1	Royal	-0.529582	-0.030918	-1.32635	-0.747905	-1.10084
DPF2_Phd2	Royal	-0.0855695	-0.163562	-1.50735	-0.935477	-1.66501
DPF3_Phd	Royal	-0.134552	0.398385	0.136471	0.0655745	-0.0204984
EHMT1_SET	EV2	-3.17964	-0.427983	-2.40821	-0.181885	-1.09805
EHMT2_SET	EV2	-3.82756	-1.28513	-1.54805	-0.703021	-1.15869
ELMSAN1_SANT	Royal	-0.572055	-0.610795	0.822403	0.152511	-0.0992234
ELP3_AT	EV2	-8.62829	-3.58609	-8.86843	-5.51419	-3.49097
ENC1_BTB36144	Royal	0.20067	-0.0494006	1.04273	0.409818	-0.142673
EP300_AT	EV2	-0.522897	-1.43212	-5.8034	-1.19161	-1.94659
EP300_BD	EV2	-1.16014	-0.353017	-5.01519	-1.24407	-1.83401
EP400_ATPase	EV2	-4.3038	-1.00189	-0.301242	-2.08202	-2.69626
ERCC6_ATPase	EV2	-0.130795	-0.181015	0.208138	0.0131758	0.101224
EZH1_SANT	Royal	0.240524	-0.269904	-1.37508	-0.306692	-0.502593
EZH1_SET	EV2	0.326051	-0.343917	-0.154269	-0.183988	-0.131647
EZH2_SANT	Royal	0.55704	0.358544	-0.499813	0.879334	-0.782363
EZH2_SANT2	Royal	0.427138	-0.0313507	-0.157057	0.628093	-0.560804
EZH2_SET	EV2	0.00437054	0.0661607	-0.258209	0.205999	-1.09973
FBXL19_CXXC5077	Royal	-1.22248	-0.857953	-1.55239	-0.684637	-0.839974
FBXL19_Phd	Royal	-1.25198	-0.76031	-0.133454	-0.620914	-0.630166
FMR1_Agenet59117	Royal	0.602183	0.469947	0.63264	0.032625	0.437225
FXR1_Agenet59115	Royal	-0.275015	-0.0315692	-0.0520078	-0.329531	-0.165857
FXR2_Agenet69127	Royal	-0.502388	-0.749708	0.0426761	-0.490242	-0.244551
G2E3_ePhd	Royal	-0.377711	0.37858	0.446576	-0.333762	-0.0574076
G2E3_Phd	Royal	0.83611	-0.0901992	0.0298986	-0.257934	0.0308968
GAN_BTB20125	Royal	-0.447622	-0.130788	-1.37389	0.172966	0.0377564
GCN5_AT	EV2	-0.537856	-1.07762	-2.35767	-0.844906	-0.977054
GDAP2_Macro54193	Royal	0.183103	-1.11412	0.250414	0.105733	-0.311134
GLYR1_PWWP690	Royal	-0.279542	0.271292	0.300281	-0.397551	0.0311525
GMCL1_BTB101207	Royal	-1.35164	-0.326883	0.0655859	-0.4749	-0.458856
GON4L_SANT	Royal	-1.39664	-0.824857	-0.290552	-0.437318	-1.33036
GTF3C4_AT	EV2	-2.82016	-4.74505	-2.20022	-2.63132	-2.74064
GZF1_BTB21133	Royal	-0.287933	-0.38074	-0.360637	0.0883995	-0.238011
H2AFY_Macro178364	Royal	-0.255057	-0.149323	0.236595	-0.176219	-0.0358011
H2AFY2_Macro178364	Royal	0.0322111	-0.205543	0.529334	-0.00718708	0.0155234
HAT1_AT	EV2	-0.464562	0.487685	0.0389183	-0.120537	0.0324615
HBO1_AT	EV2	-1.46369	-0.287699	-0.797217	-0.948084	-1.21783
HDAC1_HDAC	EV2	-1.06949	0.668619	-1.0426	-0.0154609	-0.134256
HDAC10_HDAC	EV2	-0.0101142	1.17803	0.406725	-0.00683428	0.0911174
HDAC11_HDAC	EV2	0.347098	0.323036	0.320184	0.417325	0.0705831
HDAC2_HDAC	EV2	-0.838866	-0.332747	0.270206	-0.303895	0.182062
HDAC3_HDAC	EV2	-3.74698	-0.918686	-6.39687	-5.32381	-3.62915
HDAC4_HDAC	EV2	0.470861	-0.81732	-0.487161	0.503369	0.325052
HDAC5_HDAC	EV2	-0.229895	-1.25909	-0.776699	0.198953	-0.151691
HDAC6_HDAC	EV2	-0.255126	0.290322	-0.339392	0.0649333	0.0255292
HDAC7_HDAC	EV2	-0.129746	0.151437	-0.601685	-0.80522	-0.387957
HDAC8_HDAC	EV2	-1.00658	0.260886	0.271833	0.60737	-0.242294
HDAC9_HDAC	EV2	0.37042	-0.0507856	0.570438	0.592898	0.373722
HDGF_PWWP40108	Royal	-1.13864	-0.637752	-0.554518	-0.57894	-0.478516
HDGFL1_PWWP985	Royal	-0.119901	0.266968	0.142837	0.417826	-0.0478463
HELLS_ATPase	EV2	0.342583	1.01877	-0.351395	0.062948	-0.0533295
HIC1_BTB37152	Royal	-0.590287	-0.502747	-0.244421	-0.262921	-0.138239
HIC2_BTB40141	Royal	-0.0032175	-0.669124	-0.0511301	0.370241	-0.231028
HIF1AN_hydroxylase	EV2	0.329018	-0.68646	-0.30545	-0.18156	-0.103504
HLTF_ATPase	EV2	-0.433596	0.315325	0.0073364	0.403871	0.289449
HR_hydroxylase	EV2	-0.0748588	-0.7581	-0.163838	0.157536	0.268444
HSPBAP1_hydroxylase	EV2	0.00632471	0.0774614	0.00492364	0.258412	0.104297
IBTK_BTB554639	Royal	-0.541599	-0.260859	0.292634	0.354834	0.19919
IBTK_BTB761871	Royal	-0.204199	-0.354426	0.0620967	-0.15453	0.0164597
ING1_Phd	Royal	-0.0156789	-0.188628	0.55571	0.636782	-0.0639126
ING2_Phd	Royal	0.21735	-1.61729	0.37835	0.215501	0.0348971
ING3_Phd	Royal	-2.99993	-4.91767	-0.566414	-1.24279	-2.03611
ING4_Phd	Royal	0.0254165	0.223879	-0.0534754	0.0849868	0.136531
ING5_Phd	Royal	-0.10903	-0.283371	-1.79283	-0.464352	-0.260142
INO80_ATPase	EV2	-5.49336	-3.10649	-5.2522	-3.95571	-2.97142
INTS12_Phd	Royal	-0.42532	-4.34728	-0.799329	-2.50855	-1.85586
IPP_BTB28134	Royal	0.0938995	-1.09629	-0.989354	-0.443953	-0.251861
IVNS1ABP_BTB22126	Royal	-0.0308207	0.638951	0.475195	-0.273747	0.122021
JADE1_ePhd	Royal	-0.832973	0.441879	0.742815	0.43865	0.200366
JADE1_Phd	Royal	0.094025	-0.295506	0.427473	0.360679	-0.106022
JADE2_Phd	Royal	-0.35643	0.686656	1.23457	0.522685	-0.601825
JADE3_ePhd	Royal	0.0112578	0.125681	0.14735	0.391983	0.0134211
JADE3_Phd	Royal	0.280702	-0.170834	0.42543	0.346292	0.0527223
JARID2_hydroxylase	EV2	0.610934	-0.13374	0.490684	0.47269	0.447433
JMJD1C_hydroxylase	EV2	-0.0550311	-0.493854	0.730023	-0.689072	-0.165389
JMJD4_hydroxylase	EV2	-0.287873	0.383852	0.578579	0.0418721	0.0892568
JMJD6_hydroxylase	EV2	-1.45285	-0.0478562	-0.818854	-1.37573	-0.72518
JMJD7_hydroxylase	EV2	0.213207	0.609062	0.684046	0.152756	0.262437
JMJD8_hydroxylase	EV2	-0.312475	0.688975	0.369881	-0.330356	-0.11363
KAT2A_BD	EV2	-2.06569	-0.207745	-0.8111	-0.369273	-0.356414
KAT2B_BD	EV2	0.280953	-0.387314	0.64169	0.46405	0.330267
KAT5_Chromo	Royal	-3.18934	-5.48198	-4.17616	-2.1132	-3.30816
KAT6A_Phd	Royal	-0.229333	-1.72074	-2.02948	-0.225108	-1.18331
KAT6B_Phd1	Royal	0.0782461	0.0619697	-0.259719	-0.221954	0.0615224
KAT6B_Phd2	Royal	-0.112136	0.192406	-0.473149	0.150337	-0.059524
KAT8_Chromo	Royal	-4.6403	-6.32402	-6.96647	-5.20971	-5.00109
KBTBD11_BTB141225	Royal	0.0127133	0.349525	0.912163	0.200378	0.331206
KBTBD12_BTB32127	Royal	0.997831	0.177945	0.12312	0.268159	0.21223
KBTBD13_BTB13101	Royal	-0.334944	0.573368	0.789903	-0.0866418	-0.13259
KBTBD2_BTB21128	Royal	-1.4845	-0.0858521	-0.091247	-0.0881715	-0.0297579
KBTBD3_BTB42149	Royal	0.431631	-0.0419977	0.276703	0.195358	0.260404
KBTBD4_BTB62156	Royal	-0.371718	-0.398034	0.122942	0.0214125	-0.0684599
KBTBD6_BTB53168	Royal	-0.284954	0.294705	-0.21147	0.200861	0.208556
KBTBD7_BTB53168	Royal	0.698104	0.0641118	0.200228	-0.0556103	0.166965
KBTBD8_BTB39147	Royal	-2.2036	0.566368	-0.335163	-0.0229788	0.0918988
KCNA1_BTB39130	Royal	-0.0589015	-0.447918	-0.00771063	-0.0908615	-0.00885776
KCNA10_BTB88179	Royal	-0.320592	-3.21877	-0.482784	0.413308	-0.472686
KCNA2_BTB35126	Royal	-0.506573	-0.692494	-0.262964	0.414049	-0.0145409
KCNA3_BTB106197	Royal	-0.834798	-3.24579	-1.20447	0.108379	-0.854154
KCNA4_BTB178269	Royal	-0.932341	-0.0490656	0.207851	0.270575	0.103805
KCNA5_BTB122213	Royal	-0.192115	0.0959493	0.034512	-0.0643291	-0.155097
KCNA6_BTB43134	Royal	-0.104138	0.802833	-0.214086	0.44302	0.245179
KCNB1_BTB33132	Royal	-0.0685251	-0.268747	0.291017	-0.00348166	0.112936
KCNB2_BTB37136	Royal	0.325717	0.218101	0.22839	0.487174	0.23356
KCNC1_BTB10104	Royal	-0.271052	0.0914397	-0.247981	0.510958	-0.08182
KCNC2_BTB10151	Royal	-1.11892	-1.79553	-0.878992	0.198588	-0.518338
KCNC3_BTB90184	Royal	-0.573211	0.462945	0.962352	-0.125766	-0.0516405
KCNC4_BTB38143	Royal	-1.2834	-0.824064	0.190845	0.179756	-0.494139
KCND1_BTB42131	Royal	-0.243677	0.3372	-0.275819	0.107659	-0.055144
KCND2_BTB43132	Royal	-0.68186	-0.33485	-0.0794998	0.329758	-0.0732734
KCND3_BTB42131	Royal	-0.65012	-1.60725	0.154503	0.516509	-0.107473
KCNG1_BTB65164	Royal	-0.691558	-0.134958	0.233495	0.61216	0.00594003
KCNG2_BTB19112	Royal	0.764624	-0.262654	0.525229	0.147718	0.222649
KCNG3_BTB11111	Royal	0.410045	-0.84247	0.156202	-0.0158807	-0.0261945
KCNG4_BTB61160	Royal	-0.317064	0.10132	0.412569	0.264672	0.167002
KCNRG_BTB795	Royal	-0.22047	-0.0155213	0.0827171	-0.235266	0.162601
KCNS1_BTB52151	Royal	0.393441	-1.06721	-0.676176	-0.0105471	-0.354979
KCNS2_BTB19118	Royal	-0.119805	0.484807	-0.0890706	0.202413	-0.173327
KCNS3_BTB17116	Royal	-0.248983	-0.15292	-0.0238252	0.0735074	-0.0342447
KCNV1_BTB42150	Royal	0.0116903	-1.26196	-0.67987	0.394625	0.130043
KCNV2_BTB99190	Royal	-0.609325	0.0925738	0.468889	0.436476	0.000383594
KCTD1_BTB40132	Royal	-0.292064	-0.546047	-0.799929	-0.268302	0.02
KCTD10_BTB34124	Royal	-1.20616	-4.57582	-4.00965	-0.690395	-1.01815
KCTD11_BTB2270	Royal	-0.445048	-0.65477	-1.9473	-0.430246	-0.117249
KCTD12_BTB36126	Royal	-0.0269049	-0.391268	0.498405	0.145289	-0.308183
KCTD13_BTB43133	Royal	-0.165536	-0.551324	-0.123579	-0.212028	-0.182614
KCTD14_BTB35119	Royal	0.282624	-0.91081	-0.178353	0.27552	-0.027293
KCTD15_BTB58145	Royal	-0.0223747	0.371975	-0.0152654	0.3334	-0.0480563
KCTD16_BTB27119	Royal	-0.616656	-0.0748605	0.060649	0.0665085	-0.0881562
KCTD17_BTB33121	Royal	-0.169522	-0.566065	-0.927688	0.0960139	-0.358637
KCTD18_BTB1498	Royal	-0.129361	0.445379	0.0328764	-0.18485	-0.177276
KCTD19_BTB1872	Royal	-0.679168	-0.144884	0.339811	0.197253	0.0128579
KCTD19_BTB398488	Royal	-0.203183	-0.316386	0.111214	0.15157	-0.18261
KCTD2_BTB74164	Royal	0.157539	0.129477	-0.407011	-0.672766	-0.0929218
KCTD21_BTB593	Royal	-0.0054193	-1.43291	0.0216554	-0.0747408	-0.126485
KCTD3_BTB20112	Royal	-0.154799	0.433736	0.272881	0.501664	0.220314
KCTD4_BTB36123	Royal	0.622208	0.54983	-0.247312	0.182736	0.133538
KCTD5_BTB46135	Royal	-2.12877	0.846457	1.25613	-0.769719	-0.469329
KCTD6_BTB14102	Royal	0.241402	-0.106453	-0.211274	0.114316	0.00126454
KCTD7_BTB53138	Royal	-0.690966	-0.456661	0.194653	0.0470988	-0.416533
KCTD8_BTB46143	Royal	0.647968	0.183227	0.421422	0.268812	-0.122228
KCTD9_BTB91181	Royal	-0.147346	-1.07176	-0.43249	-0.904451	-0.927323
KDM1A_hydroxylase	EV2	-3.55108	-0.233308	-4.52967	-1.39926	-1.98493
KDM1B_CW137192	Royal	-0.158329	-1.04157	0.223666	0.758876	0.0395237
KDM1B_hydroxylase	EV2	-0.223822	-0.0916662	0.152147	0.438923	0.0458412
KDM2A_CXXC576609	Royal	-5.42098	-7.31435	-2.59798	-2.30107	-3.6162
KDM2A_hydroxylase	EV2	-3.44565	-1.42644	0.23201	-0.138622	-1.40448
KDM2A_Phd	Royal	-2.20006	-1.52865	-0.840392	-0.647273	-1.54082
KDM2B_CXXC615651	Royal	-1.17377	-0.301841	0.25345	-0.187896	-1.13734
KDM2B_hydroxylase	EV2	0.353291	0.224625	0.0555656	0.453039	0.177983
KDM2B_Phd	Royal	-0.636814	-0.711869	0.498288	0.198941	0.0250151
KDM3A_hydroxylase	EV2	0.346374	-0.0965072	0.771012	0.088215	-0.0397801
KDM3B_hydroxylase	EV2	-0.235422	-0.785444	1.07213	0.473816	-1.36495
KDM4A_ePhd	Royal	-0.268624	-0.5814	0.0291155	0.333329	-0.18396
KDM4A_hydroxylase	EV2	-0.377058	-0.15611	-0.0470603	-0.00821165	-0.314264
KDM4A_Phd	Royal	-0.576806	-0.687511	-0.32888	-0.185418	-0.423545
KDM4A_tudor897953	Royal	-0.455951	-0.457382	-0.682501	-0.495533	-0.509031
KDM4A_tudor9601004	Royal	-0.403567	-0.536307	-1.93375	-0.770057	-0.928863
KDM4B_ePhd	Royal	-1.1232	-0.417608	0.324786	0.231484	-0.0646536
KDM4B_hydroxylase	EV2	-0.120184	0.832667	0.185984	0.0794431	0.0874897
KDM4B_Phd	Royal	0.239199	0.140133	0.00671055	-0.2875	-0.273854
KDM4B_tudor921973	Royal	-0.430533	-0.134404	0.384835	-0.238263	-0.23997
KDM4B_tudor9751030	Royal	-0.0169657	-0.212456	0.486158	0.0627413	-0.171453
KDM4C_ePhd	Royal	-0.413824	0.345373	0.231607	-0.00924205	-0.126266
KDM4C_hydroxylase	EV2	0.0231194	0.116582	0.350152	0.504681	0.105277
KDM4C_Phd	Royal	0.00182351	0.430892	-0.031283	0.731414	-0.113285
KDM4C_tudor879933	Royal	-0.146648	0.103881	0.169651	0.478984	-0.0415034
KDM4C_tudor935990	Royal	0.28073	0.607227	0.573987	0.289925	0.174
KDM4D_hydroxylase	EV2	0.38949	0.935687	0.446492	0.458557	0.272642
KDM5A_hydroxylase	EV2	-1.33628	-0.558599	0.517969	-0.0599196	-0.218787
KDM5A_Phd1	Royal	-0.3568	-0.173074	0.78439	-0.45786	0.116172
KDM5A_Phd2	Royal	-0.677876	0.0739126	0.829498	-0.633241	-0.178532
KDM5A_Phd3	Royal	-0.449423	-0.0985805	0.315944	-0.197358	-0.251707
KDM5B_hydroxylase	EV2	-0.0573404	0.60253	-0.172666	0.243925	-0.0470483
KDM5B_Phd1	Royal	0.296881	-0.302869	0.421995	0.0956049	0.0750375
KDM5B_Phd2	Royal	0.0439593	0.0660907	0.0161513	0.101712	-0.157497
KDM5B_Phd3	Royal	0.060969	-0.0986942	0.139442	-0.0613517	-0.154357
KDM5C_hydroxylase	EV2	-0.343524	1.13519	0.0571098	0.415013	-0.0643458
KDM5C_Phd	Royal	-0.21658	0.481858	-0.550181	0.188093	-0.949341
KDM5D_hydroxylase	EV2	0.724463	0.585455	0.938228	0.682384	0.566786
KDM5D_Phd1	Royal	0.37498	0.570389	0.85189	0.15487	0.580124
KDM5D_Phd2	Royal	0.217545	-0.0389185	-0.21854	0.0343712	-0.307247
KDM6A_hydroxylase	EV2	0.993718	0.495009	0.58074	0.900063	-0.100397
KDM6B_hydroxylase	EV2	0.79886	-1.16016	0.0323557	0.193601	-0.14354
KDM7A_hydroxylase	EV2	-0.12605	0.88211	0.0553403	0.605529	0.219905
KDM7A_Phd	Royal	0.0438045	-0.174685	0.405908	0.248473	-0.0407287
KDM8_hydroxylase	EV2	-4.392	-4.81066	-2.07526	-3.14631	-2.19682
KEAP1_BTB67179	Royal	-3.77434	0.783553	0.10897	-0.259566	-0.775145
KLHL1_BTB202305	Royal	-0.0887686	0.533572	0.356405	0.410192	0.391945
KLHL10_BTB29133	Royal	0.207864	-0.00156013	-0.279487	0.195781	-0.0270976
KLHL11_BTB85200	Royal	-0.386417	-0.0559756	-0.196838	0.0968443	-0.0112747
KLHL12_BTB23130	Royal	-0.701282	0.173501	-0.137547	-0.131018	0.0430189
KLHL13_BTB85191	Royal	0.362519	0.172065	0.0817776	0.291135	0.343779
KLHL14_BTB23181	Royal	-0.656797	-0.0460485	0.414249	0.135323	0.0120714
KLHL15_BTB32128	Royal	-0.319133	0.293689	-0.13716	0.265702	0.0847109
KLHL17_BTB82189	Royal	-0.374725	-0.415142	0.419514	0.0468321	-0.0156427
KLHL18_BTB28135	Royal	0.627091	0.0250228	-0.0224233	0.0761457	0.171801
KLHL2_BTB50157	Royal	-0.471013	0.218558	0.113593	0.217271	0.187674
KLHL20_BTB59165	Royal	0.32371	0.771763	0.463335	0.157949	0.0113773
KLHL21_BTB25133	Royal	0.316345	0.512999	-1.20675	-0.0609228	-0.0945264
KLHL22_BTB51145	Royal	-0.211794	-0.657381	-0.452777	-0.165743	-0.196676
KLHL23_BTB26134	Royal	0.305373	0.554468	0.141874	0.249004	0.263656
KLHL24_BTB56163	Royal	0.66066	0.390841	0.177921	0.160868	-0.00531856
KLHL25_BTB36144	Royal	0.0255427	0.320557	0.670978	-0.0456684	0.376165
KLHL26_BTB56157	Royal	0.541229	-1.39279	-0.0797281	0.40314	0.0822696
KLHL28_BTB25132	Royal	-0.270297	-0.889535	0.294021	0.0832442	-0.039454
KLHL29_BTB319431	Royal	0.102013	0.375753	-0.125926	-0.280851	0.0789091
KLHL3_BTB40147	Royal	0.0388868	-0.210549	0.264485	0.368917	0.202109
KLHL30_BTB23130	Royal	-0.322469	-1.43326	0.0376213	-0.00555027	0.0803005
KLHL31_BTB63165	Royal	0.42807	0.536574	0.413925	0.397847	0.148644
KLHL32_BTB32137	Royal	0.500882	0.384654	0.406479	0.161463	0.0731897
KLHL34_BTB19126	Royal	-0.433689	0.596751	-0.275696	0.443418	0.256203
KLHL35_BTB3170	Royal	-1.87959	-1.56483	-2.79548	-0.999902	-1.16217
KLHL36_BTB36141	Royal	0.554982	-1.16346	-1.34875	-0.547335	-0.352694
KLHL38_BTB24131	Royal	0.444955	0.143035	-0.806724	-0.16084	-0.258233
KLHL4_BTB172279	Royal	0.419702	0.347676	-0.385441	0.240197	0.212352
KLHL40_BTB23128	Royal	-0.409729	-0.0608338	-0.173633	0.028765	-0.0165712
KLHL41_BTB23130	Royal	-0.846635	0.365521	-0.0376482	0.480752	-0.0753066
KLHL5_BTB210317	Royal	0.0899821	0.149181	0.0602277	0.238053	0.307889
KLHL6_BTB62167	Royal	0.0972948	-0.129695	0.063441	0.124737	0.0078172
KLHL7_BTB34140	Royal	-0.234409	-0.127906	0.270983	-0.0684421	-0.0172949
KLHL8_BTB57163	Royal	-0.10576	0.449589	0.197619	0.237097	0.181138
KLHL9_BTB40146	Royal	-0.0978018	0.496096	0.175587	0.182162	0.102944
KMT2A_BD	EV2	0.6554	0.49929	-0.341255	0.143255	-0.251944
KMT2A_CXXC11471194	Royal	-0.905657	-0.602171	-0.422417	0.27431	-1.91103
KMT2A_ePhd	Royal	0.114089	-0.462999	-0.17246	0.287103	-1.10528
KMT2A_Phd1	Royal	0.125454	0.116139	0.296537	0.190453	-0.270934
KMT2A_Phd2	Royal	-0.109496	-0.135351	-0.314651	0.491019	-0.508166
KMT2A_Phd3	Royal	-0.799278	-0.217703	-0.323434	0.0292931	-0.311007
KMT2B_CXXC	Royal	-2.36726	0.271199	0.821643	0.234298	-1.84705
KMT2B_ePhd	Royal	-2.24848	-0.345033	0.535053	0.0854722	-2.20055
KMT2B_Phd1	Royal	-0.824357	0.0298251	0.397521	0.335911	-0.764151
KMT2B_Phd2	Royal	-0.973556	0.323856	0.187215	0.372498	-0.884395
KMT2B_Phd3	Royal	-1.56973	-0.422031	0.904752	-0.0397452	-1.54447
KMT2B_SET	EV2	-1.51525	0.392114	0.74708	-0.0849929	-1.10006
KMT2C_ePhd1	Royal	-0.198448	0.78711	0.113435	0.244729	-0.723536
KMT2C_ePhd2	Royal	-0.0360568	0.411297	0.33855	0.621221	-0.233486
KMT2C_Phd1	Royal	-0.561331	-0.589069	-0.131846	-2.03732	-2.23031
KMT2C_Phd2	Royal	-0.65967	-0.154085	-1.21851	-0.883818	-1.59096
KMT2C_Phd3	Royal	0.438998	0.605304	0.442302	0.592888	0.11316
KMT2C_Phd4	Royal	-3.13585	-4.1399	-4.87081	-2.59971	-4.61249
KMT2C_Phd5	Royal	-2.81758	-4.65877	-2.84018	-2.27191	-4.46205
KMT2C_Phd6	Royal	-0.824998	-1.38533	-3.04877	-1.49925	-2.33708
KMT2C_SET	EV2	0.344373	0.214731	0.794084	0.767881	0.0392773
KMT2D_ePhd1	Royal	0.085726	0.902642	0.296376	-1.18111	-0.831467
KMT2D_ePhd2	Royal	-0.235509	-0.530466	-0.332778	-2.87101	-1.9627
KMT2D_Phd1	Royal	0.27199	0.0760472	-0.0886955	-1.01697	-1.16421
KMT2D_Phd3	Royal	0.240842	-1.17403	-0.845414	-1.46706	-2.34418
KMT2D_Phd5	Royal	-0.627273	0.512055	-0.0616951	-2.19947	-1.7858
KMT2D_SET	EV2	0.582919	0.333463	-0.27611	-0.701932	-1.63587
KMT2E_Phd	Royal	-0.501804	0.749638	0.334067	0.235159	0.090804
L3MBTL1_MBT277374	Royal	-0.164488	-0.288118	-0.16692	0.591312	-0.045259
L3MBTL1_MBT385481	Royal	0.0781091	-0.207328	0.0739918	-0.00742073	0.0348129
L3MBTL1_MBT493585	Royal	-0.409958	-0.40695	-0.189746	0.192398	-0.121054
L3MBTL2_MBT183283	Royal	-0.546445	-0.0702712	-1.27404	-0.833413	-0.331192
L3MBTL2_MBT294390	Royal	0.129481	0.189375	-0.698103	-1.11663	-0.319689
L3MBTL2_MBT408500	Royal	0.583984	0.554791	-0.407061	-0.430916	-0.124401
L3MBTL2_MBT511604	Royal	-0.329257	0.0114722	-0.792318	-0.778666	-0.238325
L3MBTL3_MBT236332	Royal	0.11853	0.383478	0.0864552	-0.31505	-0.154436
L3MBTL3_MBT345439	Royal	0.563412	0.425726	0.483645	-0.199051	0.0729236
L3MBTL3_MBT451543	Royal	0.274433	0.0356344	0.0763687	-0.193756	-0.17516
L3MBTL4_MBT164260	Royal	-0.549169	0.17449	0.44569	0.451499	0.408679
L3MBTL4_MBT273364	Royal	-0.275277	0.683476	0.285638	0.140735	0.139776
L3MBTL4_MBT57149	Royal	-0.487853	0.279174	0.23618	0.284089	0.432048
LBR_tudor956	Royal	-0.430282	-0.724856	0.670147	-0.0430141	0.173848
LZTR1_BTB433573	Royal	0.424184	-0.0890339	-0.182544	-0.123261	0.116997
LZTR1_BTB665799	Royal	0.649062	0.255559	0.812288	-0.227095	0.231793
MACROD1_Macro153319	Royal	-0.74887	-2.04836	0.708101	-0.317491	-0.274767
MBD1_CXXC168215	Royal	-0.250845	0.307052	-0.141513	0.186258	0.117001
MBD1_CXXC217262	Royal	-0.214383	0.462857	-0.321532	-0.875484	-0.296801
MBD1_CXXC331377	Royal	0.046674	0.421962	0.1152	-0.139314	0.266583
MBD1_MBD	Royal	-0.0684423	0.679315	0.440825	0.531099	0.0589912
MBD2_MBD	Royal	-0.506406	0.18086	-0.730546	0.163411	-0.565545
MBD3_MBD1	Royal	-0.261091	-1.55424	-0.0316579	-0.148885	-0.385058
MBD3_MBD2	Royal	-2.10352	-3.62706	-0.381638	-1.40079	-1.447
MBD4_MBD	Royal	0.129757	-0.0238458	0.341568	0.319169	0.0819813
MBD5_PWWP13831460	Royal	-0.81491	-0.0601777	0.924212	0.0338585	0.141435
MBTD1_MBT145245	Royal	-0.71996	-2.73482	-0.203112	-0.142953	-0.710894
MBTD1_MBT262352	Royal	-0.949235	-1.30392	-0.221923	-1.07218	-0.385915
MBTD1_MBT359456	Royal	-0.594219	-0.7982	0.110074	0.00986751	-0.326487
MBTD1_MBT468560	Royal	-0.492883	-0.992875	-0.199157	-0.494407	-0.539655
MECP2_MBD	Royal	-0.661909	-0.00186005	0.0627771	0.127752	0.241274
MIER1_SANT	Royal	0.134011	-0.417514	-0.339627	0.0600045	0.126074
MIER2_SANT	Royal	-0.361885	0.454222	0.150387	0.147692	0.0131104
MIER3_SANT	Royal	0.199749	0.183417	0.498789	0.55114	0.33953
MINA_hydroxylase	EV2	0.271634	0.618285	0.847883	0.330758	0.242504
MIS18BP1_SANT	Royal	-2.69457	-4.80769	-1.21666	-3.97315	-2.55238
MLL1_SET	EV2	0.389026	0.299007	-0.0444318	0.0663631	-0.457155
MLL5_SET	EV2	0.200089	0.721262	-0.118067	-0.101725	-0.202419
MLLT1_Yeats29112	Royal	-1.31565	-0.0765888	-1.81795	0.156679	-0.792779
MLLT10_Phd	Royal	-0.441229	0.334196	-2.01674	0.223833	-0.311377
MLLT3_Yeats29112	Royal	-0.124556	0.422893	0.0067823	-0.00655225	0.112562
MLLT6_ePhd	Royal	-0.220988	0.024774	0.176575	-0.0238421	-0.392679
MLLT6_Phd	Royal	-0.455401	0.299496	0.0527945	0.0574776	-0.193315
MOF_AT	EV2	-6.86968	-6.12933	-4.2138	-5.66691	-3.86409
MORC1_CW481530	Royal	-0.0243744	0.422121	0.365894	0.349358	0.266273
MORC2_CW432479	Royal	-0.0702986	-0.784734	-2.70445	-1.42651	-0.597752
MORC3_CW408446	Royal	0.0976496	0.0794935	0.278735	0.00537	0.0750587
MORC4_CW424471	Royal	-0.0898522	0.409256	0.0402077	0.291983	0.149337
MORF_AT	EV2	1.09536	0.619921	0.192866	0.49528	0.148616
MORF4L1_Chromo	Royal	-1.17725	-0.914125	-0.903085	0.665747	-1.11098
MOZ_AT	EV2	-0.410971	-1.57831	-0.978952	0.199891	-0.737289
MPHOSPH8_Chromo	Royal	-1.47585	-1.86745	-1.97504	-0.86336	-0.712067
MSH6_PWWP88195	Royal	-0.234078	0.359413	0.657619	-0.241995	-0.169121
MSL3_Chromo	Royal	-0.093986	0.58922	0.269312	0.367129	0.230778
MTA1_Bah3188	Royal	0.0380429	0.166023	0.316841	0.0622423	0.0745027
MTA1_SANT	Royal	0.00107125	-0.265013	0.0119097	0.198247	0.0610233
MTA2_Bah3168	Royal	-0.428235	-0.351151	0.132277	-0.390698	-0.922282
MTA2_SANT	Royal	-0.417926	0.10453	-0.0129541	-0.218847	-0.77969
MTA3_Bah3170	Royal	0.0233647	-0.159692	0.451926	-0.0807999	0.1158
MTA3_SANT	Royal	-0.252122	0.352764	-0.527104	-0.490766	0.00113936
MTF2_Phd1	Royal	0.9156	-0.0968265	-0.249039	0.257547	0.0421159
MTF2_Phd2	Royal	0.348586	0.111231	-0.00558254	0.19224	0.277643
MTF2_tudor4595	Royal	0.170924	-0.562223	0.00526662	-0.336465	0.227932
MUM1_PWWP410489	Royal	0.158892	-0.14785	0.333523	0.200238	-0.104858
MYB_SANT	Royal	-0.11737	0.79603	0.23599	0.0885395	-1.51428
MYB_SANT2	Royal	0.127743	-1.21358	0.272803	-0.0018481	-2.07924
MYB_SANT3	Royal	-0.21859	-0.486959	0.731533	0.499602	-2.52974
MYBL1_SANT	Royal	-0.53478	0.0453643	0.583562	0.253713	0.0588702
MYBL1_SANT2	Royal	0.384461	0.320447	0.477066	0.467495	0.210134
MYBL1_SANT3	Royal	0.189897	0.340826	0.729528	0.862536	0.193698
MYBL2_SANT	Royal	-1.74225	-2.21899	-2.58102	-2.23374	-2.07438
MYBL2_SANT2	Royal	-1.11147	-2.86761	-1.26528	-2.92466	-2.37958
MYBL2_SANT3	Royal	-2.41481	-2.67929	-1.70063	-2.64748	-2.6237
MYNN_BTB14111	Royal	0.0967902	0.236905	-0.56149	0.031248	-0.194073
MYPOP_SANT	Royal	-0.362523	-2.43783	0.609429	0.251201	-0.0191931
MYSM1_SANT	Royal	-0.172987	-0.536886	0.199228	0.426592	0.160175
NACC1_BTB20122	Royal	-1.40447	0.0146326	-2.388	-0.713765	-0.210759
NACC2_BTB20120	Royal	0.372904	0.0864908	-0.33646	-0.431118	0.0458615
NAT10_AT	EV2	-4.03099	-4.45636	-4.85562	-3.09932	-2.23575
NCOA1_AT	EV2	0.0852091	-0.0753735	-0.236279	0.440782	0.131482
NCOA2_AT	EV2	-0.697691	-0.663297	0.324363	0.704297	0.0625266
NCOR1_SANT	Royal	-0.331914	-0.133111	0.148867	-0.950682	-0.285851
NCOR1_SANT2	Royal	-0.00966989	-1.32161	-0.864252	-0.759982	-0.811502
NCOR2_SANT	Royal	-1.72935	-3.32013	-1.74448	-1.34133	-1.68797
NCOR2_SANT2	Royal	-0.429617	-0.230148	-0.0742807	-0.495497	-0.610726
neg01_neg	EV2	0.749768	0.381682	1.1001	1.09516	0.682638
neg02_neg	EV2	0.116797	-0.156388	0.215959	0.933464	0.693021
neg03_neg	EV2	-0.344151	-1.19253	1.31432	0.692443	0.71803
neg04_neg	EV2	1.03868	-0.0540933	1.24654	0.877558	0.590309
neg05_neg	EV2	3.11868	-1.4215	0.152925	0.484494	0.486134
neg06_neg	EV2	-0.366728	-0.140459	0.593371	0.954611	0.872089
neg07_neg	EV2	1.16506	-0.993844	1.11523	0.483906	0.678834
neg08_neg	EV2	0.857551	0.808828	0.979473	1.01947	0.760411
neg09_neg	EV2	0.897677	-0.583546	1.4525	0.932697	0.491536
neg1	Royal	-0.178442	0.330969	-0.751952	0.47883	0.269914
neg10	Royal	0.301835	0.919302	0.562908	0.334169	0.468437
neg10_neg	EV2	0.624297	-0.906271	0.000673428	0.440978	0.624286
neg100	Royal	0.800565	0.543583	0.315689	0.56793	0.838588
neg11	Royal	1.08335	0.687401	0.358667	-0.153189	0.678375
neg11_neg	EV2	0.172924	-0.994811	0.893583	0.0872867	0.509853
neg12	Royal	0.286755	-1.38128	1.54346	0.836053	0.372308
neg12_neg	EV2	1.63577	0.715658	1.31336	-0.231108	0.901093
neg13	Royal	0.552212	-0.715177	1.35585	1.58814	0.184275
neg13_neg	EV2	0.710734	-0.0664369	1.14777	0.91423	0.737112
neg14	Royal	-0.411957	-2.20022	0	0	0.557472
neg14_neg	Royal	0	0	-1.59058	0	#N/A
neg15	Royal	0.298139	-7.43224	1.19065	0.132468	0.601596
neg15_neg	EV2	-1.65317	-0.351701	1.00119	1.09827	0.565661
neg16	Royal	0.474066	-0.203173	1.18128	0.314099	0.394589
neg16_neg	EV2	0.327478	-1.77064	1.64295	0.130289	0.651208
neg17	Royal	1.41068	-0.118816	0.823501	0.127187	0.806863
neg17_neg	EV2	0.783009	0.493214	0.630058	0.128743	0.694516
neg18	Royal	1.28961	0.425816	0.802974	-0.286869	0.397328
neg18_neg	EV2	-0.884996	-0.128289	1.30328	0.788587	0.810147
neg19	Royal	-1.54314	1.37538	1.51684	0.702324	0.804931
neg19_neg	EV2	0.162969	-0.18966	1.44057	0.595219	0.607497
neg2	Royal	0.511328	0.839543	1.11705	0.0592929	0.50012
neg20	Royal	0.560879	0.519041	-1.65632	0.226508	0.394038
neg20_neg	EV2	0.999832	0.0406983	0.219847	0.764994	0.714586
neg21	Royal	0.512527	0.104758	0.481906	0.855472	0.632577
neg21_neg	EV2	0.586257	0.510153	1.50543	1.23543	0.83336
neg22	Royal	3.0195	0.977557	0.894928	0.200896	0.796257
neg22_neg	EV2	0.40525	-1.47294	0.424815	1.6328	0.586187
neg23	Royal	-0.480395	1.60336	-0.0810302	0.651543	0.407152
neg23_neg	EV2	-2.41111	1.9092	1.90569	0.608145	0.772277
neg24	Royal	0.494533	0.777823	-1.87527	-1.00343	0.715766
neg24_neg	EV2	-1.0428	1.55087	0.943426	1.50619	0.502054
neg25	Royal	0.562342	-1.17181	0.239352	0.431015	0.541047
neg25_neg	EV2	0.725585	1.28514	-0.0302744	0.92796	0.516987
neg26	Royal	-0.215043	-0.102192	0.108477	0.237034	0.377157
neg26_neg	EV2	0.566039	0.923431	1.29714	0.683163	0.701946
neg27	Royal	0.733875	0.798244	1.56757	0.705617	0.661941
neg27_neg	EV2	1.55411	0.657569	0.773509	0.432402	0.61147
neg28	Royal	-0.613382	-0.178396	-0.713639	-0.098772	-0.00325147
neg28_neg	EV2	0.182424	-0.750621	0.475474	1.0826	0.492966
neg29	Royal	0.0113116	-0.296005	0.105235	0.157366	0.762003
neg29_neg	EV2	1.29792	0.0908367	1.40646	0.221588	0.79132
neg3	Royal	-0.107225	0.406476	0.0575063	0.541238	0.541824
neg30	Royal	0.849201	-0.0146408	-0.114547	0.743745	0.774656
neg30_neg	EV2	0.739536	0.409943	1.27843	0.90783	0.605268
neg31	Royal	-0.20242	1.0499	0.384957	-0.0750314	0.67543
neg31_neg	EV2	0.452409	1.36166	1.48837	0.171387	0.587317
neg32	Royal	1.15297	0.11839	0.415648	0.62817	0.553793
neg32_neg	EV2	-0.408926	0.771551	0.54567	1.36338	0.623781
neg33	Royal	-0.120773	0.00771944	0.683016	-0.26039	0.662926
neg33_neg	EV2	0.64876	1.27901	0.58315	0.389172	0.941411
neg34	Royal	0.52398	0.560312	0.509227	0.676738	0.667879
neg34_neg	EV2	-0.0224461	-0.663694	1.51334	0.574626	0.851911
neg35	Royal	1.49919	0.33394	0.546109	1.04307	0.397235
neg35_neg	EV2	1.58796	0.128441	1.36539	0.319901	0.556518
neg36	Royal	0.735758	1.30189	-0.136291	0.78668	0.597646
neg36_neg	EV2	-0.0327052	-0.238465	1.68408	1.0932	0.895218
neg37	Royal	-1.26817	0.25782	1.01062	1.28345	0.702287
neg37_neg	EV2	0.70209	-0.122444	1.57545	0.652295	0.641957
neg38	Royal	-0.0346053	-0.269093	1.31974	0.561181	0.771551
neg38_neg	EV2	0.954958	-0.276954	1.17897	1.07485	0.744074
neg39	Royal	0.626775	-0.407497	1.234	0.623324	0.588907
neg39_neg	EV2	0.594445	0.205152	0.405195	1.05091	0.440242
neg4	Royal	0.860128	0.206302	-0.0927491	0.791154	0.34161
neg40	Royal	0.260578	-0.00984539	1.41608	0.732887	0.683409
neg40_neg	EV2	0.038315	0.541941	1.16721	1.41562	0.631942
neg41	Royal	-0.420548	1.36281	0.191426	0.562208	0.586756
neg41_neg	EV2	-0.250216	-8.87141	0.308308	0.671	0.697364
neg42	Royal	1.03548	1.50344	0.975504	0.55731	0.310367
neg42_neg	EV2	1.05155	0.564086	0.996108	0.414505	0.596491
neg43	Royal	0.0620927	-0.659081	1.75174	0.419018	0.585559
neg43_neg	EV2	-1.63811	2.9635	1.69245	0.705077	0.852166
neg44	Royal	1.06774	0.397051	-0.63994	0.789453	0.963899
neg44_neg	EV2	-0.541322	-0.633309	1.06994	1.42013	0.55672
neg45	Royal	-0.124021	0.253044	0.722785	0.789654	0.664772
neg45_neg	EV2	0.559773	1.47055	1.45452	0.833069	0.465911
neg46	Royal	-0.0413222	0.501063	-0.126407	0.492201	0.745829
neg46_neg	EV2	1.25839	0.450026	0.484974	0.672484	0.668723
neg47	Royal	-0.660488	0.0456829	1.6329	1.0044	0.483035
neg47_neg	EV2	0.558388	-3.02735	0.864836	1.02301	0.6215
neg48	Royal	0.359203	-1.31902	0.50754	0.354055	0.691687
neg48_neg	EV2	-0.273144	0.0038933	0.714573	0.678213	0.611348
neg49	Royal	-0.671582	0.949146	-0.835654	-0.20932	0.49466
neg49_neg	EV2	0.261733	1.12754	0.525668	1.2587	0.658066
neg5	Royal	1.821	0.818909	0.534278	0.919438	0.353228
neg50	Royal	-0.340737	0.593154	0.823413	0.799472	0.816695
neg50_neg	EV2	1.36474	0.787894	0.492205	0.654098	0.696989
neg51	Royal	-0.0345011	0.428027	1.67568	-0.693348	0.561096
neg52	Royal	0.207496	0.484127	0.739249	0.910347	0.55854
neg53	Royal	-0.163675	0.935099	0.719209	1.45842	0.584849
neg54	Royal	0.939887	-0.31804	1.51237	0.272722	0.737985
neg55	Royal	0.202503	0.460984	0.759054	0.817598	0.572395
neg56	Royal	0.542965	0.218309	0.560445	0.628924	0.651023
neg57	Royal	-0.0932771	0.458741	0.249941	-0.240473	0.669506
neg58	Royal	0.146626	-0.371399	0.502131	0.769765	0.544162
neg59	Royal	-0.756704	0.839751	-0.104241	0.981606	0.788602
neg6	Royal	0.808576	0.213539	-0.456384	0.376997	0.680282
neg60	Royal	0.249437	0.645178	1.17658	0.929129	0.598871
neg61	Royal	0.211159	-2.07875	-0.947025	-0.79836	0.78417
neg62	Royal	-0.351695	0.960476	0.107194	1.29972	0.740558
neg63	Royal	2.07524	0.571192	0.625829	1.24918	0.620558
neg64	Royal	-1.21931	-0.957862	-1.12201	1.61637	0.719599
neg65	Royal	0.583448	0.429454	0.600725	0.935729	0.647868
neg66	Royal	-0.399674	-0.677588	0.806092	0.00257792	1.01728
neg67	Royal	0.987503	-0.0420307	1.24331	0.815517	0.731781
neg68	Royal	-0.248631	-0.100437	0.143594	0.641037	0.449411
neg69	Royal	1.3825	0.458539	1.39613	0.874959	0.699641
neg7	Royal	0.725398	0.0887675	1.00258	-0.183692	0.607257
neg70	Royal	0.180429	0.0692148	0.801316	0.245886	0.658642
neg71	Royal	1.18587	-0.217534	0.253591	-0.299724	0.350654
neg72	Royal	1.78463	0.0818695	0.351994	-0.216149	0.455171
neg73	Royal	-0.142576	0.0555553	0.453559	0.380857	0.517609
neg74	Royal	-0.249332	0.995608	0.0116195	0.324708	0.662388
neg75	Royal	-0.388231	-0.180611	0.968877	0.389339	0.754356
neg76	Royal	-0.217538	-0.0567028	0.254131	0.0213812	0.64875
neg77	Royal	-1.03076	-0.763561	-0.138013	1.04507	0.36007
neg78	Royal	0.981636	0.390717	-0.0539394	0.590632	0.967373
neg79	Royal	-0.0562402	1.10271	0.771729	0.734454	0.690776
neg8	Royal	0.369825	0.698856	0.253401	0.439237	0.666234
neg80	Royal	2.09287	-0.0141902	0.128497	-0.23953	0.450218
neg81	Royal	0.563658	-0.678176	0.362414	-0.00246124	0.604674
neg82	Royal	0.43367	-0.201081	0.361359	0.451818	0.67254
neg83	Royal	0.931915	-0.341657	0.493335	0.181075	0.855424
neg84	Royal	-0.63173	-0.0272228	0.17737	-0.841285	0.803088
neg85	Royal	0.349123	0.0596096	0.0806926	0.634713	0.831069
neg86	Royal	-0.726505	-0.434862	-0.342497	0.532951	0.837941
neg87	Royal	0.839886	0.505579	-0.0643593	0.462323	0.808057
neg88	Royal	3.43368	0.00424709	0.815664	0.0143623	0.499303
neg89	Royal	3.57749	-0.921413	0.88864	0.389748	0.871328
neg9	Royal	0.957872	0.187929	0.132982	0.254082	0.517569
neg90	Royal	0.0437605	0.245327	0.715123	1.65154	0.522334
neg91	Royal	1.90708	0.616089	1.16788	0.794519	0.254543
neg92	Royal	1.12667	0.224499	1.41848	0.740851	0.553802
neg93	Royal	1.64425	-0.254366	-2.29041	-0.0797334	0.527475
neg94	Royal	-0.0918511	-0.136026	2.11446	0.135296	0.366737
neg95	Royal	0.0493424	0.44148	-0.113459	0.752772	0.564944
neg96	Royal	0.0725093	0.847095	0.284629	1.07838	0.456461
neg97	Royal	0.816518	0.776352	0.464215	1.24316	0.583961
neg98	Royal	-0.598199	-0.653743	-0.100003	0.230173	0.869919
neg99	Royal	0.396082	-0.143574	0.751777	0.126937	0.564142
NO66_hydroxylase	EV2	1.20423	0.406379	0.442716	0.214306	0.0485327
NSD1_Phd1	Royal	-1.26215	0.285706	0.249551	-0.191123	-0.402015
NSD1_Phd2	Royal	-1.61179	0.320792	0.0692064	-0.726666	-0.847047
NSD1_Phd3	Royal	-1.8472	-0.304442	0.225736	-0.110585	-0.690206
NSD1_Phd4	Royal	-1.78137	0.0370257	0.0343639	-0.542214	-0.739437
NSD1_Phd5	Royal	-1.26594	-0.503809	-0.0546987	0.066733	-0.0554152
NSD1_PWWP17541848	Royal	-1.50501	0.143767	-0.208947	-0.311114	-1.22242
NSD1_PWWP319429	Royal	-1.1139	-1.87398	0.56837	0.257759	-0.108999
NSD1_SET	EV2	-1.3487	-0.258959	-0.00935921	0.0610848	-0.772581
NSD2_SET	EV2	-1.6286	0.929141	-0.884219	-1.24259	-1.04211
NSD3_SET	EV2	0.159323	0.130492	0.224819	0.458871	-0.048156
OARD1_Macro14140	Royal	-0.167535	0.437349	0.209051	0.246564	0.0488698
ORC1_Bah44170	Royal	-2.32193	-4.67847	-1.43639	-1.56111	-3.4359
PADI4_hydroxylase	EV2	0.0329	0.464967	-0.137127	0.170251	0.118933
PARP14_Macro10141155	Royal	0.506007	-2.19356	0.0649936	-0.111955	-0.0958538
PARP14_Macro12271354	Royal	-0.0482294	0.168346	-0.0810938	-0.244213	0.248974
PARP14_Macro801977	Royal	-0.188893	0.176667	-0.0873963	-0.106949	-0.150407
PARP15_Macro304431	Royal	0.214326	-0.456858	-0.208908	-0.00522951	-0.034766
PARP15_Macro89230	Royal	0.142045	0.074263	0.244993	0.432267	0.2473
PARP9_Macro117295	Royal	0.821646	-0.12206	0.134172	-0.0619671	-0.00667232
PARP9_Macro317453	Royal	-0.228964	0.326134	-0.0632306	0.0997099	-0.084977
PATZ1_BTB30159	Royal	-0.0229257	-0.259223	0.0835694	-0.615451	-0.284509
PBRM1_Bah11301248	Royal	-1.64472	-0.69207	-1.78695	-1.72197	-0.65027
PBRM1_Bah9571049	Royal	-1.40275	-0.0039634	-2.27549	-1.22613	-0.885608
PBRM1_BD1	EV2	-1.5431	-0.822526	-0.75071	-0.333463	-0.19985
PBRM1_BD2	EV2	-0.778936	-0.0881227	-1.404	-0.256531	-0.246459
PBRM1_BD3	EV2	-0.181988	-0.442775	-1.09382	-0.616499	-0.237831
PBRM1_BD4	EV2	-4.25436	0.728955	-0.831441	0.0119348	-0.0993631
PBRM1_BD5	EV2	-0.85771	-0.687725	0.00504972	0.461867	0.121201
PBRM1_BD6	EV2	-1.19516	-2.23143	-2.09737	-0.584627	-0.557713
PCAF_AT	EV2	0.441516	0.551195	0.31186	0.541813	0.439943
PCNA_e2.1	Royal	-1.83229	-6.38559	-8.58907	-3.32064	-3.50945
PCNA_e2.2	Royal	-9.00221	-7.91141	-7.77548	-8.71796	-5.82376
PCNA_e3.2	Royal	-8.76847	-9.21058	-9.23624	-9.40434	-6.69115
PCNA_positive	EV2	-4.62698	-5.67924	-4.88868	-5.3648	-3.91934
PHF1_Phd1	Royal	-0.704998	-0.882641	-1.71584	-0.847546	-0.623249
PHF1_Phd2	Royal	-0.249644	0.249899	0.246425	-0.0176608	0.0768707
PHF1_tudor2980	Royal	0.216596	-0.0751767	-0.405066	-0.0865859	0.152615
PHF10_Phd	Royal	0.299764	-0.331706	0.751873	0.322089	0.198827
PHF11_Phd	Royal	0.443777	0.750198	0.370235	0.00335494	0.305235
PHF12_Phd	Royal	-1.3072	-0.457712	-1.26065	-1.55239	-1.63566
PHF13_Phd	Royal	-0.0514805	0.261033	0.34995	0.0118505	-0.0213997
PHF14_ePhd	Royal	-0.603194	0.0291861	0.445142	0.355925	0.452357
PHF14_Phd1	Royal	-0.257688	-0.0103216	0.503069	0.329178	0.596299
PHF14_Phd2	Royal	0.0419793	-0.547586	0.299259	0.5819	0.465835
PHF19_Phd1	Royal	-0.0682803	-0.223594	-0.161379	-0.429041	-0.183979
PHF19_Phd2	Royal	-0.501684	0.295951	0.532844	-0.320064	0.200911
PHF19_tudor4387	Royal	-0.194623	0.344153	-0.112692	-0.0552201	-0.016471
PHF2_hydroxylase	EV2	0.387641	0.239152	-0.0224942	0.238098	0.131233
PHF2_Phd	Royal	-0.430263	-0.0465071	-2.04228	-0.388555	-0.6585
PHF20_Phd	Royal	-1.06539	-1.10514	-1.3591	-0.21539	-0.470702
PHF20_tudor90135	Royal	-1.51465	-0.839477	-0.336007	-0.165149	-0.168874
PHF20L1_Phd	Royal	-0.0948754	0.084288	0.25268	0.389913	-0.133801
PHF20L1_tudor90135	Royal	0.70031	0.396375	-0.0671958	0.259106	-0.0805511
PHF21A_Phd	Royal	-0.50279	0.0532904	-0.198797	0.0282944	0.213627
PHF21B_Phd	Royal	0.242514	0.384507	-0.23531	-0.030452	0.189123
PHF23_Phd	Royal	-0.146354	-4.10452	-0.749117	-0.282688	-0.748578
PHF3_Phd	Royal	-0.180516	-0.801432	0.73555	-0.486755	-0.603918
PHF6_ePhd	Royal	-0.264386	0.139162	-0.485211	0.0769031	-0.220909
PHF7_ePhd	Royal	-0.347289	-0.224724	0.142145	-0.354399	0.0568231
PHF7_Phd	Royal	-0.0456439	0.00752341	-0.311648	-0.171383	0.0570384
PHF8_hydroxylase	EV2	0.116109	-0.388785	-0.165302	-0.0911361	-0.296294
PHF8_Phd	Royal	-0.15261	-0.392	-0.475652	-0.216505	-0.519615
PhIP_BD1	EV2	-0.429623	1.17121	-0.241902	0.303901	-0.580428
PhIP_BD2	EV2	0.257899	0.664454	0.436567	0.287324	-0.274654
PHRF1_Phd	Royal	-0.447895	-0.373639	0.0143244	-1.02482	-0.334667
POLR2A_e10.1	Royal	0	-8.54165	-9.19325	-9.09226	#N/A
POLR2A_e10.2	Royal	-7.03874	-8.9698	-8.60965	-2.19493	-5.97114
POLR2A_e2.1	Royal	0	-7.90513	-7.49485	-8.25359	#N/A
POLR2A_e2.2	Royal	-7.9584	-7.82747	-2.55932	-2.72261	-2.38539
POLR2A_positive	EV2	-2.46117	-4.12915	-4.34941	-3.57306	-2.85367
POLR2D_positive	EV2	-2.69989	-5.89277	-5.54615	-4.67338	-2.85434
PRDM2_SET	EV2	-0.589267	-0.659572	0.157301	0.578501	0.240101
PRDM8_SET	EV2	0.0723293	-0.305541	0.474846	0.488297	0.0597101
PRDM9_SET	EV2	0.319528	0.859973	-0.109011	0.450996	0.174273
PRL9_e3.1	Royal	-9.13466	-9.38333	-9.46354	-2.75319	-4.59624
PRL9_e3.2	Royal	-4.17474	-3.19245	-10.1177	-3.26582	-4.16324
PRL9_e4.1	Royal	-8.24559	-8.93937	-9.22561	-8.87299	-5.97753
PRL9_e4.2	Royal	-9.14028	-8.52945	-8.44533	-4.81409	-7.00384
PRMT1_RMT	EV2	-6.91108	-5.80633	-6.46581	-4.89856	-4.33234
PRMT2_RMT	EV2	-0.789307	1.12768	-0.314003	-0.350455	-0.0852091
PRMT3_RMT	EV2	-0.571424	0.0586704	-0.0369629	0.648871	0.287021
PRMT5_RMT	EV2	-6.66345	-6.11878	-8.39208	-4.61368	-4.12553
PRMT6_RMT	EV2	-0.319124	0.114452	-0.00296566	0.449121	0.226502
PRMT7_RMT	EV2	-0.219866	-0.0931771	-0.188985	-0.341243	-0.310132
PRMT8_RMT	EV2	0.243548	-0.7166	0.778906	0.330828	0.278034
PRMT9_RMT	EV2	-0.11789	0.68957	1.02956	0.416799	0.124671
PSIP1_PWWP387	Royal	0.237158	0.949075	-0.109861	0.911288	-1.25578
PWWP2A_PWWP653739	Royal	-0.100496	-0.354332	-0.334056	0.0215486	-0.103874
PWWP2B_PWWP488574	Royal	-0.289084	0.335741	0.210228	-0.153511	0.00960767
PYGO1_Phd	Royal	-0.433238	0.680198	0.518669	0.0255166	0.0818979
PYGO2_Phd	Royal	0.0873694	0.54059	-0.134405	-0.0600442	-0.419865
RAD54L_ATPase	EV2	-0.441487	0.397186	-0.503951	-0.198837	-0.395522
RAD54L2_ATPase	EV2	0.120282	0.531979	0.227931	0.297555	0.00844953
RAI1_ePhd	Royal	-0.260719	-2.25959	-1.51717	-1.60023	-0.800192
RCBTB1_BTB371467	Royal	0.118551	0.245866	-0.0712486	-0.212597	0.169437
RCBTB2_BTB395487	Royal	-0.222002	0.110479	-0.00766615	0.0560872	-0.00381263
RCOR1_SANT	Royal	-1.19656	-0.142459	-1.06252	0.452783	-0.432819
RCOR1_SANT2	Royal	-0.670717	0.489847	-0.126366	-0.0348712	-0.499097
RCOR2_SANT	Royal	-0.35239	-0.676087	0.303033	0.0415462	-0.217301
RCOR2_SANT2	Royal	-0.0872526	-0.00859302	0.184851	0.0865312	-0.135924
RCOR3_SANT	Royal	-0.121077	-1.28238	0.43177	0.132004	0.227698
RCOR3_SANT2	Royal	-0.126547	-0.945591	0.0259562	0.147713	0.227586
RERE_Bah102307	Royal	-0.143421	0.163086	0.577112	-0.601121	-0.109346
RERE_SANT	Royal	0.0478844	0.68617	0.275542	-0.407955	0.10319
RHOBTB1_BTB396455	Royal	0.0836153	0.0334167	-0.0762971	-0.123579	0.205284
RHOBTB1_BTB476581	Royal	0.283718	0.0605779	0.17916	-0.0845881	0.142526
RHOBTB2_BTB289326	Royal	0.0576811	-0.643279	0.350249	-0.0400122	-0.0436182
RHOBTB2_BTB443492	Royal	-0.547752	0.439212	0.62169	0.226729	0.159738
RHOBTB2_BTB523615	Royal	-0.163018	0.170043	-0.0265286	0.174536	0.131637
RHOBTB3_BTB413518	Royal	0.214189	0.514302	-0.153627	-0.0123585	0.0776859
RNF17_tudor12321277	Royal	-0.380592	0.24067	0.252112	-0.239666	0.198919
RNF17_tudor14841531	Royal	0.142138	0.0963525	0.262756	0.200381	0.442936
RNF17_tudor419526	Royal	-0.355565	0.460132	-0.123397	-0.0183992	-0.0104157
RNF17_tudor731776	Royal	0.168338	0.673636	-0.11307	0.25728	0.0979817
RNF17_tudor9671013	Royal	-0.107313	0.00843298	0.143349	0.576685	0.303195
Rosa26_neg	EV2	-1.28978	-0.10235	-0.0231733	0.0468352	0.393772
RPA3_e1.1	Royal	-1.96958	-9.29474	-2.04425	-8.70883	-5.11873
RPA3_e1.2	Royal	-2.1834	-10.0729	-2.155	-3.5102	-4.00003
RPA3_e1.3	Royal	-2.98542	-4.41933	-9.24679	-2.21183	-4.077
RPA3_e2.1	Royal	-5.00221	-1.58989	-2.32855	-1.24288	-1.7236
RPA3_positive	EV2	-1.64351	-1.02797	-2.50196	-3.0544	-3.44582
RPL23A_e2.2	Royal	-9.4717	-9.48588	-9.71788	-2.81106	-6.75518
RPL23A_e3.1	Royal	-8.90664	-9.43224	-10.1503	-9.64969	-7.52404
RPL23A_positive	EV2	-5.1001	-6.00293	-6.30396	-5.47921	-3.12369
RPL9_positive	EV2	-8.77011	-6.09592	-4.55893	-6.44845	-5.009
RSF1_Phd	Royal	-0.122729	-0.81721	0.40735	0.14707	-0.0821118
SCMH1_MBT137235	Royal	0.159087	-0.0939104	-0.106629	-0.130958	-0.0660338
SCMH1_MBT31126	Royal	-0.371393	0.543169	0.149032	0.00238655	0.185224
SCML2_MBT142240	Royal	0.0742981	-0.0175457	1.03895	0.406157	0.179091
SCML2_MBT36131	Royal	0.22705	0.00613011	0.618234	0.399296	0.148669
SETD1A_SET	EV2	0.192311	0.669925	0.270778	-1.37729	-1.60634
SETD1B_SET	EV2	-1.0377	-2.06071	-1.00764	-2.133	-1.75113
SETD2_SET	EV2	-7.12485	-0.217794	-4.53066	-1.8207	-2.50738
SETD4_SET	EV2	-0.574161	0.3378	0.376868	0.701106	0.221777
SETD5_SET	EV2	-0.932983	0.192936	-0.481976	-0.41391	-0.173639
SETD6_SET	EV2	-0.202658	-0.145475	0.103712	0.284442	-0.0715378
SETD7_SET	EV2	-0.375779	0.029733	0.184779	0.361774	0.149658
SETD8_SET	EV2	-6.06202	-5.79058	-6.34332	-4.09368	-4.0988
SETDB1_MBD	Royal	-0.849997	-1.0582	-0.729551	-0.148538	-1.4408
SETDB1_SET	EV2	0.120271	-2.10397	-1.20763	-1.14655	-1.22588
SETDB1_tudor257317	Royal	-1.75046	-0.999475	-2.09235	-0.237475	-1.72075
SETDB1_tudor348400	Royal	-1.02288	-3.07108	-1.05088	-0.33293	-1.55237
SETDB2_SET	EV2	-0.368771	0.858714	0.133816	-0.0501567	0.306513
SETMAR_SET	EV2	-0.450945	1.18352	-0.261812	0.37343	0.135558
SFMBT1_MBT131232	Royal	0.193369	0.631341	-0.0649405	0.107314	-0.0754026
SFMBT1_MBT23120	Royal	0.653487	0.181754	0.275039	-0.164365	-0.212851
SFMBT1_MBT252348	Royal	0.831455	0.394141	-0.640131	0.0502102	-0.0947402
SFMBT1_MBT360453	Royal	0.204961	-0.0980697	0.210943	0.167208	-0.0323478
SFMBT2_MBT156256	Royal	-0.128498	-0.09144	0.464643	0.121934	0.0739567
SFMBT2_MBT276372	Royal	-0.450419	0.426995	0.283602	0.208499	0.285857
SFMBT2_MBT384477	Royal	0.0687838	0.822926	0.416898	0.417761	-0.0206128
SFMBT2_MBT48144	Royal	0.347269	0.245316	0.440957	0.438004	0.308714
SHKBP1_BTB21107	Royal	0.106206	-0.178494	0.0684118	0.126324	-0.038998
SHPRH_ATPase	EV2	-0.0730653	-0.0943519	0.51312	-0.100994	0.139515
SHPRH_Phd	Royal	0.0798925	0.0441181	0.516942	-1.019	0.292846
SIRT1_hydroxylase	EV2	-0.109095	-1.64775	-0.0874724	0.0208919	0.101665
SIRT2_hydroxylase	EV2	-0.124246	0.425133	0.279695	0.276872	-0.0665117
SIRT3_hydroxylase	EV2	0.276205	0.642447	0.309919	0.146543	0.117764
SIRT4_hydroxylase	EV2	-1.23026	-0.0726365	0.219135	0.522982	-0.175349
SIRT5_hydroxylase	EV2	0.346009	0.313586	-0.169884	0.717614	0.146716
SIRT6_hydroxylase	EV2	-0.348354	0.113051	0.6444	0.240745	-0.16906
SIRT7_hydroxylase	EV2	-0.536475	0.238388	-0.0512487	-0.545341	-0.0608601
SLX4_BTB699788	Royal	-1.26212	-0.769723	0.541761	-2.42356	-1.70364
SMARCA1_SANT	Royal	-0.0662594	0.0542816	0.216348	-0.0664008	0.16901
SMARCA2_ATPase	EV2	-0.4132	0.965441	-0.266893	0.0201752	-0.180585
SMARCA2_BD	EV2	-0.247126	1.05412	0.191346	0.697526	0.285997
SMARCA4_ATPase	EV2	-3.16688	0.129065	-8.34427	-4.54757	-1.63919
SMARCA4_BD	EV2	-1.5813	0.965841	-2.61634	-0.938041	-0.782134
SMARCA5_SANT	Royal	-1.53377	-4.418	-2.61401	0.278519	-1.45498
SMARCAD1_ATPase	EV2	-0.0151416	-0.147953	0.438642	-0.164547	0.156818
SMARCAL1_ATPase	EV2	0.467107	-3.74276	0.134383	-0.321568	0.166195
SMARCC1_Chromo	Royal	-0.246748	0.46882	0.134079	-0.00668255	-1.18201
SMARCC1_SANT	Royal	-0.150364	0.261186	-0.491837	-0.524499	-1.99462
SMARCC2_Chromo	Royal	0.118987	-0.305933	-0.257334	-0.298973	-0.295449
SMARCC2_SANT	Royal	0.286028	-0.176075	-0.251363	-0.131954	-0.22818
SMN1_Tudor	Royal	-3.56088	-1.26154	-1.32929	-2.36127	-2.06812
SMN2_Tudor	Royal	0	0	0	0	#N/A
SMNDC1_tudor76124	Royal	-2.74106	-2.13052	-0.611237	-2.41601	-1.56159
SMYD1_SET	EV2	0.277879	-0.978715	0.870616	0.304556	-0.0149952
SMYD2_SET	EV2	0.166275	0.164612	0.0903165	0.481374	-0.0915938
SMYD3_SET	EV2	0.289038	-0.874278	-0.157797	0.465141	0.224592
SMYD4_SET	EV2	0.561874	-1.77984	0.504458	0.0406834	0.30788
SMYD5_SET	EV2	-0.427124	-0.121397	-0.0792569	0.543528	0.0973434
SNAPC4_SANT	Royal	-4.137	-6.68287	-6.07114	-4.75314	-5.18115
SNAPC4_SANT2	Royal	-6.61683	-5.99311	-6.97973	-4.38293	-5.19309
SNAPC4_SANT3	Royal	-5.64735	-7.10582	-6.7499	-7.27617	-5.40625
SNAPC4_SANT4	Royal	-8.61468	-9.12903	-5.69736	-7.61111	-5.79523
SND1_tudor733777	Royal	-0.243953	0.648121	0.46073	0.97149	0.266438
SP100_BD	EV2	-0.250354	0.98028	-0.404324	0.542153	0.321473
SP110_Phd	Royal	0.0308471	-0.279297	-0.375085	-0.412544	-0.144852
SP140_BD	EV2	-0.490041	1.64244	-0.984708	0.301728	0.147052
SP140_Phd	Royal	-0.334445	-0.508741	-1.95373	-0.396003	-0.581171
SP140L_BD	EV2	-0.41699	-1.52517	0.0474937	0.0976119	0.220191
SP140L_Phd	Royal	-0.210899	-2.4126	-0.232832	0.202627	-0.186852
SPIN1_Spinlin133181	Royal	-0.460132	-0.242377	-0.978872	-0.000279689	-0.122249
SPIN1_Spinlin214258	Royal	-0.291258	0.148134	-1.99814	0.30146	0.14279
SPIN1_Spinlin54102	Royal	-0.190893	0.521409	-0.652129	-0.153383	0.0933121
SPIN2A_Spinlin129177	Royal	-0.610178	0.117284	-0.170603	0.0595383	0.254417
SPIN2A_Spinlin210254	Royal	-0.630165	-0.261949	-1.10428	-0.120619	-0.0352241
SPIN2B_Spinlin129177	Royal	0.155002	0.999964	0.196736	0.655946	0.435192
SPIN2B_Spinlin210254	Royal	0.000601107	-0.116965	1.18137	0.713183	0.276203
SPIN3_Spinlin129177	Royal	-0.19632	0.459918	0.206155	0.501053	0.223255
SPIN3_Spinlin210254	Royal	-0.265153	-0.186815	-0.325136	0.0452613	-0.127978
SPIN3_Spinlin5098	Royal	-0.568872	0.313978	-0.428595	0.195486	0.231219
SPIN4_Spinlin119167	Royal	0.304939	-0.169598	0.462167	0.665243	0.211577
SPIN4_Spinlin201245	Royal	-0.0255267	0.214611	0.137964	-0.0858518	0.151752
SPIN4_Spinlin4189	Royal	0.141956	-0.185706	0.307521	0.0351851	0.109013
SPOP_BTB190297	Royal	-1.24801	-0.111915	-0.963359	-2.71336	-1.15918
SPOPL_BTB190297	Royal	0.280278	0.449106	0.290526	0.432604	0.136163
SRCAP_ATPase	EV2	-5.82515	0	-3.13311	-5.81412	#N/A
STK31_tudor31147	Royal	0.0421998	-0.123538	0.367146	0.320066	0.335923
STK31_tudor89129	Royal	0	0	0	0	#N/A
SUV39H1_Chromo	Royal	0.340948	0.220594	-0.150917	-0.217729	-0.10993
SUV39H1_SET	EV2	0.805904	0.303744	-0.0243042	0.464242	0.0367234
SUV39H2_Chromo	Royal	0.183676	0.375979	0.039208	-0.13423	0.312461
SUV39H2_SET	EV2	-0.0654749	-0.106496	0.498947	0.333719	0.29355
SUV420H1_SET	EV2	-1.22234	-2.25501	-0.365444	-0.785106	-0.537213
SUV420H2_SET	EV2	0.269358	-1.18725	0.413056	0.54743	0.000212718
TADA2A_SANT	Royal	0.122222	-1.73011	-1.07214	-0.989338	-1.4384
TADA2B_SANT	Royal	-1.25415	-0.144899	-1.93329	-0.0928845	-1.38865
TAF1_AT	EV2	-2.95161	-3.84266	-2.85895	-1.9009	-1.37229
TAF1_BD1	EV2	-2.98862	-0.584595	-2.28376	-1.13331	-0.47785
TAF1_BD2	EV2	-3.95247	-4.24908	-5.94536	-4.25802	-3.32256
TAF3_Phd	Royal	-4.09745	-1.12203	-4.48609	-0.334483	-1.7768
TCF19_Phd	Royal	0.329925	0.120487	-0.200811	0.10819	-0.187482
TCF20_ePhd	Royal	0.136339	0.784726	-1.2725	-0.0740755	0.33493
TDRD1_tudor316364	Royal	-0.0795554	0.145052	0.542362	0.51022	0.417627
TDRD1_tudor545592	Royal	-0.665028	0.367264	-0.108181	0.0966638	0.00332552
TDRD1_tudor766813	Royal	-0.494356	0.0209515	0.147108	0.202057	0.401244
TDRD1_tudor9941040	Royal	0.649324	-1.21331	0.0965439	0.0654632	0.107715
TDRD10_tudor200315	Royal	0.185649	-0.230709	0.253696	0.306948	0.0404631
TDRD12_tudor60109	Royal	0.0858246	0.24383	0.188192	0.384424	-0.053139
TDRD15_Tudor	Royal	0.107323	0.00552618	0.383206	0.33968	0.163105
TDRD3_tudor652700	Royal	0.500516	0.354716	0.263605	0.0683691	0.22233
TDRD5_tudor529575	Royal	-0.0953751	0.282551	0.320646	0.362298	0.077557
TDRD6_tudor10371080	Royal	-0.0890143	-0.611384	0.116076	0.584592	0.0830913
TDRD6_tudor13091422	Royal	-0.103477	-0.16688	0.107049	0.104575	0.1168
TDRD6_tudor13561401	Royal	-0.336163	0.23325	0.400801	0.0872413	0.0713593
TDRD6_tudor15711609	Royal	-0.234836	0.306826	0.346156	0.415867	0.1759
TDRD6_tudor314360	Royal	-0.0643471	-1.07372	-0.107782	0.317179	0.00597196
TDRD6_tudor541585	Royal	-0.405538	0.166096	-0.620157	0.229262	0.1952
TDRD6_tudor69133	Royal	0.445901	-1.00539	0.0224158	0.380488	0.010081
TDRD6_tudor821866	Royal	-0.185708	0.130893	-0.0232728	0.241587	-0.0284341
TDRD7_tudor517559	Royal	-0.0824045	-0.00422703	0.309185	-0.0365642	0.100349
TDRD7_tudor707752	Royal	-0.279099	0.333669	-0.7305	0.353168	0.0272562
TDRD7_tudor9631007	Royal	-0.505596	0.405726	-0.3687	0.35056	-0.0080504
TDRD9_tudor949996	Royal	-0.0875101	0.467335	1.21786	0.720375	0.684856
TDRKH_tudor357404	Royal	-0.223886	0.102667	-0.113597	-0.0946818	-0.0852184
TERF1_SANT	Royal	-0.587838	-3.68287	-1.55159	-1.6658	-2.13637
TERF2_SANT	Royal	-8.33744	-8.09564	-8.22784	-7.63689	-6.96869
TET1_CXXC585624	Royal	-0.065911	0.2226	0.130582	0.526233	0.171614
TET1_hydroxylase	EV2	-0.237973	-0.0603627	0.279392	0.193906	0.0398915
TET2_hydroxylase	EV2	0.487091	0.0884026	0.810645	0.653974	0.295771
TET3_CXXC	Royal	0.401468	0.199406	0.219353	-0.0125272	-0.216826
TET3_hydroxylase	EV2	0.194708	-1.15177	0.367101	0.234769	0.0316737
TIP60_AT	EV2	-3.93404	-7.9703	-6.29425	-6.4052	-4.62506
TIP60_e10	Royal	-5.56374	-7.00344	-6.01567	-9.37241	-5.43824
TNFAIP1_BTB30120	Royal	-0.104183	0.606055	-0.25499	-0.257505	-0.321845
TNRC18_Bah28162960	Royal	-0.940997	-2.12609	-1.03305	-0.685002	-0.989116
TNRC18_tudor21702290	Royal	-0.421432	-0.777115	-0.278285	-0.539031	-0.686504
TRERF1_SANT	Royal	-0.342087	-0.0225506	-0.210257	-0.234899	-0.478746
TRIM24_BD	EV2	-0.198901	0.121612	0.653073	0.62056	-0.118062
TRIM24_Phd	Royal	-0.300509	0.324757	0.464467	0.588521	-0.480317
TRIM28_BD	EV2	-1.7973	-0.548871	-0.480351	-0.514872	-0.773662
TRIM28_Phd	Royal	-1.3587	-0.793986	-1.08937	-0.721159	-1.32118
TRIM33_BD	EV2	-0.567793	-1.01411	0.00246418	-0.0281086	-0.342178
TRIM33_Phd	Royal	-0.0988738	-0.199377	-0.251505	-0.248184	-0.505414
TRIM66_BD	EV2	0.292677	0.884558	0.249142	0.480994	0.236372
TRIM66_Phd	Royal	0.104448	0.333611	0.270711	0.0236333	-0.117964
TSNARE1_SANT	Royal	-0.345466	-0.319556	-0.170182	0.196879	-0.288055
TTF1_SANT	Royal	-8.59658	-9.04386	-8.57944	-6.26681	-6.69448
TTF2_ATPase	EV2	-5.62038	-5.22786	-5.15442	-6.03441	-4.09246
TTF2_D	Royal	-7.14099	-7.45384	-4.76242	-8.03838	-5.45339
UBR7_Phd	Royal	0.567974	0.204184	0.51988	0.144203	0.0329525
UHRF2_Phd	Royal	-0.492281	-0.0398973	0.481767	0.155981	0.0704185
UTY_hydroxylase	EV2	0.583169	0.717386	0.807422	0.844344	0.587843
WHSC1_PWWP218337	Royal	-0.555423	-0.490545	-0.17391	-0.752647	-0.922934
WHSC1_PWWP878972	Royal	-1.24166	-0.591958	-0.714785	-0.670396	-1.27441
WHSC1L1_Phd	Royal	-0.121964	-0.360656	0.0541546	0.52863	-0.376164
WHSC1L1_PWWP264324	Royal	0.400537	-4.16912	-0.257583	0.640765	-0.744574
WHSC1L1_PWWP267383	Royal	-0.478555	-0.312995	-1.05604	0.477978	-0.589572
WHSC1L1_PWWP9581051	Royal	0.437061	-0.0542392	0.696798	0.393874	-0.0245712
YEATS2_Yeats231310	Royal	-4.81694	-4.45898	-4.24028	-2.26905	-3.47173
YEATS4_Yeats44126	Royal	-2.35209	-3.91388	-4.22607	-2.67518	-2.30488
ZBTB1_BTB14109	Royal	-0.199384	-0.200228	0.509168	0.0431573	0.110925
ZBTB10_BTB354461	Royal	-0.139728	-0.372964	-0.269895	-0.241443	-0.427106
ZBTB11_BTB204306	Royal	-4.23398	-5.83568	-6.69271	-3.92217	-3.7705
ZBTB12_BTB23127	Royal	-0.784768	-1.31978	-0.503199	-0.283207	-0.592854
ZBTB14_BTB26132	Royal	-0.139879	-1.14319	0.287138	-0.344958	-0.0854025
ZBTB16_BTB25125	Royal	-0.439997	-0.4099	0.146843	0.0934694	0.0234299
ZBTB17_BTB14109	Royal	-4.42384	-2.58374	-4.04779	-2.34764	-2.88072
ZBTB18_BTB23119	Royal	-0.594797	-0.191765	-0.0329238	0.533574	0.0688964
ZBTB2_BTB1484	Royal	-1.33922	-0.500269	-0.453991	-0.115076	-0.778274
ZBTB20_BTB94196	Royal	-0.613814	-0.626807	0.354833	-0.155053	0.0129887
ZBTB21_BTB20120	Royal	0.621854	0.25619	0.422617	0.363483	0.315838
ZBTB22_BTB47149	Royal	-1.02947	-0.356179	0.000246977	-0.207096	-0.187317
ZBTB24_BTB27133	Royal	-0.627358	-0.0856411	-0.302462	-0.105951	-0.543606
ZBTB25_BTB14114	Royal	0.438492	0.0698021	0.44444	-0.108957	-0.0523409
ZBTB26_BTB23123	Royal	0.0887087	0.195294	-0.667093	-0.260828	0.199075
ZBTB3_BTB64170	Royal	-0.117749	-0.798537	-0.536547	0.499036	-0.128767
ZBTB32_BTB23109	Royal	-0.358717	-1.32087	1.14782	0.309422	-0.204929
ZBTB33_BTB22116	Royal	0.515305	0.495234	0.331242	0.552308	0.308296
ZBTB34_BTB22122	Royal	-1.06444	0.0371294	-0.176228	0.0130169	-0.149638
ZBTB37_BTB22122	Royal	-0.300837	0.295593	0.179516	0.237916	-0.14362
ZBTB38_BTB23122	Royal	0.039764	0.367026	0.174875	0.64251	0.124462
ZBTB39_BTB20120	Royal	0.264102	-0.896938	-0.0867571	-0.0665586	-0.293153
ZBTB4_BTB2062	Royal	-0.0888564	-0.142335	-2.03123	0.109353	-0.0617549
ZBTB40_BTB19113	Royal	-0.48987	0.142978	0.340953	0.0941069	-0.033502
ZBTB41_BTB77173	Royal	0.300783	0.26541	0.287637	0.221459	0.355729
ZBTB42_BTB14121	Royal	0.319027	0.317299	-0.211113	0.354413	0.0657521
ZBTB43_BTB23123	Royal	-0.696093	-0.0042701	0.45405	-0.187165	0.312391
ZBTB44_BTB21128	Royal	-0.166874	-0.0169482	0.386269	0.10399	0.204071
ZBTB45_BTB23122	Royal	-1.30125	-0.468398	0.589379	-0.199617	-0.374014
ZBTB46_BTB21126	Royal	-0.721063	0.257585	0.177721	-0.00626383	0.0729664
ZBTB47_BTB4113	Royal	-0.337497	0.375759	-0.479219	0.0272768	0.163679
ZBTB48_BTB16119	Royal	-0.445346	-0.292764	0.148796	-0.279544	-0.367623
ZBTB49_BTB15118	Royal	-0.464184	0.378894	0.819703	-0.111531	0.123577
ZBTB5_BTB14121	Royal	-0.571154	-0.102654	-0.762924	-0.0877821	-0.0409802
ZBTB6_BTB23127	Royal	0.165055	0.0622836	-0.162055	0.0932672	0.202645
ZBTB7A_BTB24131	Royal	-1.06662	1.27319	0.349768	-0.626078	-1.60626
ZBTB7B_BTB58178	Royal	0.0388439	0.0549783	0.140287	-0.674551	-0.352091
ZBTB7C_BTB24127	Royal	0.449468	0.0468844	0.113841	0.0151974	0.220479
ZBTB8A_BTB14122	Royal	-0.315419	-1.67461	-0.413018	0.0871272	0.153823
ZBTB8B_BTB14122	Royal	-0.0465434	-0.141235	-0.480033	-0.179301	0.0457612
ZBTB9_BTB38140	Royal	-0.122596	-0.0177976	-0.00645192	-0.455631	-0.293549
ZCWPW1_CW256303	Royal	-0.606894	0.115624	-0.000926333	0.276221	-0.236347
ZCWPW1_PWWP313416	Royal	-0.0363375	0.457857	0.548176	0.367035	0.00174578
ZCWPW2_CW3078	Royal	-0.0603875	-0.306011	-0.585185	-0.233421	-0.238708
ZCWPW2_PWWP97160	Royal	0.210861	0.308622	0.45258	-0.0181453	0.140679
ZKSANT2_SANT	Royal	-0.668599	-0.532643	0.314071	-0.168596	-0.0115872
ZKSANT2_SANT2	Royal	-0.545535	-0.393325	0.363364	-0.340187	-0.0883171
ZMYND11_BD	EV2	0.897412	0.0141704	0.403059	0.159923	0.298603
ZMYND11_Phd	Royal	0.351381	0.407698	-0.0190016	0.13552	0.266492
ZMYND11_PWWP272353	Royal	0.131026	0.149882	-0.705487	-0.0597234	0.061779
ZMYND8_BD	EV2	-0.932215	0.0428132	0.141896	0.312302	-1.2359
ZMYND8_Phd	Royal	-0.509684	0.127372	-0.251056	-0.19638	-2.1587
ZMYND8_PWWP289369	Royal	-1.44572	-0.0831254	-0.585778	-0.115057	-2.82019
ZNF131_BTB24129	Royal	-4.49588	-6.86171	-4.95419	-3.81284	-3.61767
ZNF541_SANT	Royal	0.147561	0.506404	-0.180011	0.510891	-0.182921
ZSCAN20_SANT	Royal	-0.501316	0.164582	-0.340276	-0.329745	-0.103092
ZSCAN20_SANT2	Royal	-0.191987	-0.139627	-0.366425	-0.102709	0.0159573
ZZZ3_SANT	Royal	-3.73101	-6.30017	-2.79049	-1.74506	-3.55711

## Sheet: Supplementary Data S1B
Supplementary Data S1B: Results of transcription factor CRISPR screen in RMS and non-RMS cells
TARGET	RH4 Depletion	RH30 Depletion	RD Depletion	SMS-CTR Depletion	Average Depletion Non-RMS
MYOD1	-7.6374	-3.87542	-8.61606	-6.65896	-0.0424854
JUN	-2.22065	-7.64475	-3.55218	-1.59998	-0.689498
MTF1	-5.87745	-0.43378	-1.10495	-6.70717	-1.50379
PAX3	-5.86441	-1.32073	-0.259162	-0.174302	-0.200302
MYOG	-1.02734	-2.01246	-1.78443	-1.13643	-0.597039
PITX3	-1.05102	-0.813057	-2.75891	-0.827812	-0.235215
SOX8	-2.81297	-0.221703	-1.35235	-0.625551	-0.551862
SMAD4	-2.45165	-1.3952	-0.0340396	-0.912044	-0.146534
TSC22D2	-1.94358	-2.63237	-0.154623	0.0767147	-0.450413
GCM1	-1.64021	-1.55436	-0.198995	-0.489119	-0.392767
SOX11	-0.58595	-0.728871	-1.80128	-0.68974	0.0411864
ZNF286A	-0.313252	-2.17549	0.00667815	-1.27095	-0.449568
ZEB1	-0.717313	-2.58271	-0.0895535	0.186581	0.110093
PAX1	-0.122905	-2.86116	0.185181	-0.393467	-0.0079488
NEG24	-1.67054	-0.069006	-0.804057	-0.526202	0.423731
PAX8	0.216185	-2.69684	-0.525392	-0.0182153	-0.273792
SNAI2	0.16653	-1.02138	-0.576521	-1.51683	-0.274432
TCF21	-0.731446	-1.87052	0.575663	-0.814851	0.0160259
CREB5	-0.404224	-0.232847	-0.513845	-1.56734	-0.256951
FOXL2	-0.257912	-1.79174	-0.204818	-0.274489	-0.28605
FOXE3	-0.801194	-1.34625	-0.154355	-0.210296	-0.297923
ZNF512B	-0.175676	-1.47136	-0.712323	-0.150407	-0.28425
HOXB3	-0.770421	-0.819664	-0.707314	-0.149895	-0.244834
E2F2	-0.187319	-2.12757	-0.193199	0.0805342	-0.147916
ZNF213	-0.53961	-1.10658	0.0508423	-0.772804	-0.289928
SP9	-0.216525	-0.926644	-0.548153	-0.667528	-0.233552
TRERF1	-1.09685	-0.722192	-0.144369	-0.337567	-0.146793
HIC1	-0.465541	-1.36936	0.0466687	-0.479671	-0.102313
NPAS2	-0.304751	-1.63711	0.100467	-0.38791	0.0589206
BHLHE41	0.47574	-2.95114	0.307011	0.000158282	-0.0547281
RARB	-0.327991	-1.4694	-0.19096	-0.15533	-0.244027
PROX1	-1.62138	-0.265928	0.104584	-0.282822	-0.172679
GLI1	-0.0965413	-1.55181	0.043866	-0.414417	-0.218337
KLF17	-0.736699	-0.562594	-0.491765	-0.167487	-0.129641
ZNF697	-0.354446	-1.83725	-0.109529	0.419836	-0.122711
PDX1	-0.706422	-1.31799	0.100823	0.0506392	-0.0671231
ZNF202	0.276681	-1.79271	-0.112725	-0.193568	0.0478634
NR1D2	-0.593478	-1.1331	-0.0885706	-0.00295516	-0.0807181
HMX1	-0.501908	-1.12173	-0.0200545	-0.105635	-0.207226
ZNF821	-0.0103397	-2.03858	0.355149	-0.0483193	0.0412722
ZNF232	-0.445838	-0.926674	0.0578756	-0.422015	-0.0482623
TLX1	-0.84462	-0.47646	-0.192966	-0.216362	-0.0361115
MIXL1	-0.607586	-1.45291	0.000718629	0.335937	-0.128641
BSX	-0.412109	-1.17814	-0.114038	0.0275581	-0.0941225
TFAP2A	0.193326	-2.20559	0.354247	0.0198295	-0.155318
KDM5A	-0.945863	-0.763871	0.218827	-0.12446	-0.0243838
ZNF589	-0.652272	-0.0946542	-0.303576	-0.522467	0.00631518
ZNF10	-0.953907	0.0384008	-0.295914	-0.359412	-0.0156557
DLX4	0.273411	-1.65412	-0.0659535	-0.116787	-0.170981
SALL1	-0.596979	-0.810542	-0.174274	0.0402638	-0.110944
HESX1	-0.366245	-0.380659	-0.30505	-0.483922	-0.164021
DBX1	-0.406698	-0.275669	-0.420825	-0.425226	-0.11552
ELK3	-0.371668	-0.575031	-0.473292	-0.0635519	-0.125761
FOXL1	-0.0944159	-0.599959	-0.275957	-0.477483	-0.160272
EBF3	-0.472462	0.541808	-0.462783	-1.01853	0.120593
ZFP3	-0.42612	-0.0694688	-0.609477	-0.279164	-0.094158
BARHL1	-0.271187	-0.480446	-0.159964	-0.389659	-0.152633
ZXDA	-1.45258	0.251351	-0.392603	0.303013	-0.125673
FOXS1	-0.890643	-0.209554	-0.123025	-0.0660111	-0.110149
DMRTA1	-0.0327604	-1.40711	0.233734	-0.0200797	-0.028081
ZNF506	-0.258079	-0.795449	-0.371013	0.19855	0.117111
RNF138	-0.211114	-0.419448	0.021768	-0.604415	-0.148229
LIN28B	0.0104662	0.326166	-1.18906	-0.35935	-0.0776076
TGIF2LX	-0.193877	-0.488673	-0.258282	-0.269808	0.0843089
ETV6	-0.139925	-0.209699	-0.273185	-0.529217	-0.114593
ZNF26	-0.426789	-0.201767	-0.0906406	-0.421146	-0.111578
FOXH1	-0.223476	-0.673664	-0.0220653	-0.168156	-0.0800298
ZNF507	-1.13947	-1.12983	0.644522	0.538346	-0.0848604
TFCP2L1	-0.328873	-0.906679	0.213062	-0.0619926	-0.0916463
ESR1	0.56284	-1.50083	-0.0878868	-0.0581111	-0.133179
ZNF513	-0.151642	-0.816613	0.0672922	-0.167292	-0.107436
MXI1	-0.0288993	-1.13685	0.00617143	0.118194	0.342818
ZNF479	-0.415302	-0.157656	-0.100855	-0.358302	0.0629546
ZNF668	-1.19048	0.174505	0.362663	-0.373348	-0.108945
NKX1	-0.295242	-0.222475	-0.105211	-0.401653	-0.119296
PAX2	-0.608607	0.141917	-0.0183526	-0.539316	-0.109228
PRRX2	-0.456284	-0.728447	0.00256214	0.204669	-0.119697
ZNF514	0.248642	-0.635454	0.153181	-0.742109	-0.0956686
TBX15	-0.418603	-0.543869	-0.0854722	0.0880731	-0.118624
ELF5	-0.802147	-0.133822	0.0890226	-0.112163	-0.0963355
UBP1	-0.568843	0.166464	-0.451242	-0.0986015	-0.11851
SP140	-0.152525	-0.118346	-0.438746	-0.241839	-0.0794473
ETV5	0.274963	0.02831	-0.316518	-0.936757	0.0338568
LMX1A	0.288978	-1.51745	-0.215935	0.497931	-0.0787949
TP53	-0.116031	-0.936347	0.336922	-0.226393	0.127376
TBX5	-0.359102	-0.605697	0.0143512	0.0576502	0.108462
ZNF594	-0.011105	-0.400241	-0.190629	-0.281853	0.0365416
ZNF562	-0.0185611	-1.109	-0.0576895	0.302759	0.0921693
SMAD9	0.565987	-1.33893	-0.155021	0.0473913	0.171313
STAT4	0.112239	-0.778307	-0.440135	0.247536	-0.00115359
NFATC3	0.00133369	-0.658582	0.125904	-0.321711	-0.0920643
ZNF24	-0.272474	-0.29498	-0.0164537	-0.267691	-0.0880991
BBX	-0.81744	-0.295425	0.134323	0.128309	0.0306305
ZNF3	0.0654316	-0.29584	-0.10333	-0.493665	0.122528
ZNF770	-0.361897	-0.132769	-0.0235918	-0.298495	-0.0785519
LHX6	-0.548501	0.366836	-0.700347	0.0854699	-0.0605512
NEG19	-0.713182	0.0406283	0.0415313	-0.157061	0.466887
ZBED4	-0.29131	-0.00598449	-0.0453359	-0.439249	-0.0803603
PLAGL1	-0.129645	-0.493858	0.220117	-0.352171	0.0181587
HEY1	-0.0640584	-0.135265	0.545068	-1.08974	-0.0817496
ZNF624	-0.949401	0.507484	0.0460239	-0.343922	0.117887
CREB3L1	0.146057	-0.517424	0.0499635	-0.413587	-0.0163607
SMAD2	-0.0300078	-0.730214	-0.0700113	0.118883	-0.0297641
PTF1A	0.132786	-0.883185	0.0962162	-0.0450127	0.0444086
MAF	-0.0484494	-0.883163	0.5268	-0.283457	-0.0751294
PBX3	-0.064712	-0.256121	-0.349702	-0.0092	0.0705971
ZNF75A	-0.616561	-0.208268	0.396394	-0.209831	0.0374859
MECP2	-0.32206	-0.453844	0.0143186	0.145006	-0.0717378
ZNF248	-0.380042	-0.399822	0.192813	-0.0290527	0.0614739
TFDP2	-0.174694	0.0375007	-0.453533	-0.0180509	-0.0693742
ZNF554	-0.589847	0.155157	-0.241978	0.0720489	-0.013839
ZNF140	-0.464157	0.381461	0.111399	-0.628429	0.0222364
HOXA1	-0.321641	-0.554595	0.219679	0.0605127	-0.0531698
FOXA2	-0.15189	-0.815873	0.306928	0.0774336	0.0641959
L3MBTL1	-0.649277	-0.169967	-0.0910796	0.330349	-0.0238445
FERD3L	-0.489201	-0.225385	-0.112612	0.248902	0.0706037
ZNF222	-0.462105	0.00679981	-0.0994498	-0.0147071	-0.0519121
ZNF543	-0.156864	-0.608876	0.0145159	0.190439	-0.0138578
EN1	-0.204308	-0.944859	0.0938223	0.498056	0.011799
ZNF416	-0.677358	-0.00367164	0.0390153	0.0928167	-0.012776
ZNF239	-0.151468	0.0553552	-0.111596	-0.323643	-0.0325518
ZNF214	-0.515085	-0.346247	0.394816	-0.0392868	0.0782592
NR0B1	-0.442606	-0.648669	0.371827	0.21462	0.00398977
MXD1	-0.105135	-0.253713	0.19355	-0.336312	0.108505
ZNF808	-0.658344	0.00308178	-0.311687	0.479963	-0.0390658
ZNF138	-0.00273988	-0.439521	-0.0948676	0.0539785	0.0404366
ZNF519	-0.224336	0.175725	0.00138043	-0.431337	0.181533
ZNF57	0.0738162	-0.263848	0.000861602	-0.283578	-0.0461543
ELK4	-0.473648	0.00673632	0.216119	-0.208324	-0.00215058
ZNF101	-0.212216	-0.0605896	-0.102254	-0.0813831	-0.0366778
REPIN1	-0.154862	-0.053212	-0.371566	0.130237	0.0305558
ZNF292	-0.168169	-0.198441	-0.0595622	0.00236423	-0.0465766
TFAP2C	-0.280954	0.000394404	-0.0824278	-0.0298139	-0.03928
ZNF189	-0.247457	0.188699	-0.358444	0.0267126	-0.0162008
ZFP42	0.0466736	-0.655473	-0.225676	0.446596	0.256259
ARID3C	-0.179398	-0.095423	0.0433251	-0.153916	-0.0107674
BHLHE23	-0.525409	0.369841	-0.193082	-0.0220784	0.0519021
EHF	-0.0820745	-0.469308	0.0863931	0.104116	-0.0116572
ZNF670	-0.199348	0.0977108	0.0629629	-0.317224	0.244375
MSGN1	-0.577713	-0.0888128	0.354391	-0.0226703	0.0236259
BACH1	-0.243152	-0.767475	0.0552691	0.621187	0.296339
CREBL2	-0.397273	-0.449174	0.391289	0.122614	0.0347236
BACH2	-0.504684	-0.175153	-0.0816937	0.452209	0.0162679
ETV4	-0.318676	-0.204326	0.159538	0.0553939	0.0339225
ZNF18	-0.674463	0.353481	0.260158	-0.239688	0.0286775
IKZF2	0.0470318	0.0047538	-0.536703	0.195004	0.0780361
ZNF20	0.168796	-0.611095	0.0523179	0.102587	0.020329
HMX2	-0.00483397	0.00647665	-0.130985	-0.158019	-0.000467524
ZNF775	-0.427238	0.183793	-0.170877	0.132411	-0.0332658
NFKB1	0.124755	-0.571381	0.180194	-0.00948684	0.0617616
SHOX	0.00310877	-0.250954	0.0165134	-0.043733	0.178236
DMRT1	-0.200619	-0.0255233	0.142323	-0.189668	0.086356
ZNF816	-0.230358	-0.366121	0.151312	0.172851	0.0440943
ZBTB4	-0.442521	-0.535742	0.534061	0.173249	-0.0187752
L3MBTL4	0.140616	-0.545979	0.0412559	0.104117	0.065619
ZNF621	-0.0714591	-0.144921	-0.0938855	0.0540879	-0.0181742
TRPS1	0.111695	0.472595	-0.424174	-0.404679	-0.0125506
THAP6	0.0130355	-0.196568	-0.173351	0.121934	0.0156319
KLF8	0.218315	-0.881071	0.0398649	0.389109	0.395674
FOXP3	-0.165153	-0.214556	0.0277376	0.122217	0.0518873
ZFP90	0.00770814	-0.49526	0.09014	0.168712	0.0531994
EBF1	-0.0977468	-0.0320954	0.0796621	-0.175377	0.0674425
ZNF732	0.126862	0.262983	-0.0894843	-0.524818	0.164906
PROX2	-0.277925	0.322903	0.053946	-0.317411	0.0617173
ZNF586	-0.360877	0.0461679	-0.00328844	0.101518	0.136529
ZNF32	-0.288401	-0.00791347	0.171736	-0.0905608	0.0888078
IRF3	-0.733602	-0.0584844	0.515814	0.0758971	-0.00143157
ZKSCAN4	-0.335613	0.12913	0.103577	-0.0949948	-0.00144654
ZNF596	0.311442	0.228247	-0.160043	-0.574238	0.105188
FIZ1	0.51627	-0.864546	0.0964641	0.0674482	0.0594246
NR2E1	-0.161764	-0.150466	0.113818	0.0167806	0.114704
BATF3	0.0573099	-0.299823	0.398664	-0.330089	0.0543444
SMAD1	-0.0192624	0.18206	0.257938	-0.582014	0.0428629
PITX2	0.0242147	-0.0535204	-0.359564	0.232211	-0.00607872
ZBTB43	0.0708556	0.274365	-0.208404	-0.292786	0.0478428
ZFP28	-0.55683	0.235042	-0.0879605	0.26006	-0.0120956
ZNF844	-0.639446	0.260312	0.286746	-0.0562858	0.0346226
ZNF337	-0.294925	-0.155223	0.118066	0.187242	0.00384524
ZNF763	-0.0923302	0.0354071	0.0517433	-0.13937	0.0305561
MESP2	0.183411	-0.429517	0.116078	-0.0118627	-0.00458347
SP4	-0.0998145	0.0180678	-0.230499	0.170739	0.0646562
GSC	0.107938	-0.0956578	0.0656902	-0.218624	0.0609771
ZNF800	-0.0514159	-0.275217	0.243889	-0.0560288	0.267835
CREM	-0.379231	0.260092	0.149007	-0.163784	0.0653956
ZNF442	0.094477	0.0576983	-0.234437	-0.0428708	0.171425
ZKSCAN8	0.101247	-0.140904	-0.0219602	-0.0563777	0.13412
ZNF268	0.381954	-0.105995	-0.0736347	-0.316763	-0.0122379
ZKSCAN2	0.0156455	-0.0609075	0.161309	-0.219648	-0.00108559
ZNF33B	0.10398	-0.00765082	-0.0930336	-0.105881	0.0134943
ZNF619	-0.687149	0.607067	-0.196714	0.179345	-0.00656104
NFATC2	-0.394804	-0.144024	-0.0716886	0.513471	0.0583857
ZNF664	-0.546697	0.322955	0.0894894	0.0375252	0.246491
ZNF267	-0.120783	0.0504301	0.219083	-0.244181	0.21059
SOX3	0.165797	-0.751649	0.294028	0.197173	0.0922678
NEG10	-0.686349	0.712012	0.0966251	-0.212483	0.464629
ZNF486	-0.141504	-0.169058	0.0588359	0.169366	0.103549
ZNF157	-0.177832	0.209443	-0.287157	0.175863	0.238703
IRX2	0.00419471	-0.602149	-0.0141005	0.545434	0.0908402
ZNF25	-0.0359948	-0.520118	0.134671	0.3555	0.0552508
ZNF441	-0.107187	-0.350348	0.334734	0.0608006	0.0413138
ZNF655	-0.229072	0.162482	0.0392654	-0.0323435	0.0390981
MAFK	-0.229263	0.638782	-0.175035	-0.278641	0.0337208
GCM2	-0.228884	0.428371	-0.00984114	-0.221774	0.111574
UBTFL1	-0.0578849	-0.193612	0.191229	0.0327404	0.0777843
NEG15	-0.866134	-0.00612402	0.670904	0.186697	0.461094
ZNF682	-0.161423	-0.265004	0.192837	0.219143	0.154288
ZBTB6	-0.122951	0.318224	-0.0253675	-0.181064	0.0906525
ZNF429	-0.0766045	-0.413551	0.307153	0.177077	0.150922
ZNF141	-0.164112	0.0233692	0.310086	-0.172281	0.297785
ZNF620	-0.0792757	0.461642	-0.230442	-0.15243	0.025886
ZSCAN23	-0.0465459	-0.0656473	0.0366676	0.0761072	-0.398368
ISL2	-0.487596	0.600363	-0.0845912	-0.0182917	-0.163888
OVOL3	0.21412	-0.143426	0.136748	-0.197408	-0.292243
NR1I3	-0.25893	0.362011	0.021784	-0.1144	-0.133388
PPARG	-0.104354	0.0906514	-0.33209	0.359732	-0.0181321
ZNF628	-0.279521	0.32585	0.286629	-0.317184	-0.234875
ZBTB46	0.0886504	-0.273246	0.402898	-0.196302	-0.121271
OTX2	0.89925	-0.764754	-0.28796	0.177723	-0.630331
RFX6	0.0635431	-0.325004	0.201541	0.0867603	-0.0382015
ZNF274	-0.538897	-0.0390222	0.490766	0.116726	-0.181818
LCOR	-0.401565	0.375535	0.0245353	0.031717	-0.167253
HNF4A	0.68978	-1.19593	0.38013	0.158929	-0.43108
ZBTB10	0.565389	-0.353285	0.224144	-0.398116	-0.142391
BHLHE40	0.449803	-0.429022	0.233641	-0.210241	-0.19985
NFIX	-0.313472	0.213272	0.297561	-0.139612	-0.278568
OTP	0.527203	0.00136418	0.00831346	-0.474239	-0.58857
ZHX2	0.546214	-0.710939	0.00615746	0.221272	-0.0537526
SOX12	0.44842	-0.11283	-0.0393748	-0.229702	-0.449011
RORC	0.0255253	0.282946	-0.145972	-0.0958314	-0.286319
PBX1	-0.21965	0.525166	-0.260927	0.0236266	-0.106728
ZNF813	0.131461	-0.122839	-0.0574216	0.126094	-0.59308
ZNF91	0.138576	-0.00101104	-0.0828151	0.0267936	-0.0106609
T	0.256062	-0.537752	0.291258	0.0741422	-0.0497475
ZNF384	0.11918	-0.324753	0.308937	-0.0193541	-0.268565
ETV7	0.528668	0.594938	-0.482853	-0.55523	-0.584516
ZNF780B	-0.113543	0.125202	0.122271	-0.0410998	-0.0737719
TBX20	-0.107897	-0.0731413	0.262277	0.0118923	-0.185844
KLF5	-0.235584	0.0704134	0.288415	-0.0292568	-0.792041
GATA3	-0.0531701	-0.207051	0.0350387	0.32157	-0.056088
ETV3	0.217881	0.0182527	-0.101764	-0.032577	-0.305756
ZNF71	-0.489634	0.988885	-0.07256	-0.324764	-0.182591
ZNF540	0.202328	0.0814015	-0.00141	-0.174212	-0.0155935
ZNF410	-0.246108	0.228954	0.0877667	0.0393589	-0.589203
IRX4	0.355062	-0.346781	-0.104369	0.207008	-0.00959722
NR1H2	-0.274499	-0.619932	0.551231	0.45655	-0.258521
MYCL	-0.203843	0.098442	-0.091067	0.313445	-0.14825
ZNF671	-0.206178	-0.0906381	0.165166	0.253234	-0.0515789
ZNF281	-0.0123783	0.21525	0.155705	-0.22228	-0.436303
MGA	0.495787	0.111811	-0.230282	-0.240796	-0.17957
HOXB2	0.00491682	-0.0815305	0.0622389	0.158293	-0.427232
GLIS3	-0.0245343	-0.402557	0.218625	0.357026	-0.109227
ZNF585B	-0.259342	0.26257	0.163957	-0.0172873	-0.0206214
PRDM5	-0.234943	-0.0182751	0.0985792	0.306399	-0.197943
ZNF548	0.113921	-0.0848481	-0.0746248	0.198622	0.00537061
PAX6	-0.406341	0.512076	-0.121371	0.169114	-0.236337
MESP1	0.243645	-0.000163793	0.0446926	-0.129479	-0.0961387
ZNF16	0.00801518	0.243012	0.167859	-0.258152	-0.208506
CREB3L3	-0.315414	0.883214	-0.0125589	-0.392346	-0.123913
SMAD7	0.133587	0.413936	0.0171534	-0.396537	-0.0395502
EOMES	-0.0424473	0.118868	-0.000794427	0.0946307	-0.235118
HMG20B	0.56457	-0.616822	-0.173534	0.397291	-0.0994386
JDP2	0.1554	0.108822	0.154035	-0.241154	-0.101553
PPARA	-0.0860423	0.0985773	-0.0274808	0.193615	-0.0502687
ZNF865	0.161571	-0.23995	0.242874	0.0163486	-0.0917336
ZNF689	0.405464	0.185543	0.346578	-0.755576	-0.136742
ZBTB7C	0.157963	-0.141647	-0.0732672	0.240963	-0.0648865
ZHX3	0.305317	-0.138107	-0.277904	0.295031	-0.217853
IKZF1	-0.364585	0.838484	0.111624	-0.401128	-0.735678
ZNF716	-0.00133116	0.0427019	0.100702	0.043714	-0.0279855
KLF3	-0.119876	1.10602	-0.393215	-0.405504	-0.852477
ZNF500	-0.0515629	0.0534585	0.298492	-0.109491	-0.172074
KDM5B	0.167557	-0.0824518	-0.0665355	0.175216	-0.00964865
ZSCAN1	0.180383	-0.271683	0.109693	0.176792	-0.6136
ZSCAN29	0.0317966	0.721909	-0.187561	-0.367559	-0.193371
ARGFX	0.414948	-0.430551	0.0118443	0.202347	-0.311009
ZNF611	0.120676	-0.120831	0.165888	0.0334426	0.0141686
NFIL3	-0.0219382	0.345389	-0.214026	0.0910455	-0.10604
SATB2	0.193237	0.00473914	0.148484	-0.145243	0.0216359
LHX9	0.240926	0.134551	-0.100449	-0.0735367	-0.0913379
ZNF195	0.0993426	0.394195	-0.0387361	-0.251992	-0.114675
RBAK	0.111801	-0.334354	0.0229026	0.402466	-0.00689859
PHOX2B	0.163401	-0.126154	0.103608	0.0667799	-0.164109
ASCL1	-0.516361	0.101936	0.274098	0.348995	-0.287518
ZNF75D	0.469624	-0.0937313	-0.164624	-0.00200925	-0.0626089
SPDEF	-0.341429	0.888956	-0.244268	-0.0930905	-0.225143
ZNF483	0.361314	-0.18123	0.0539125	-0.0230308	-0.0804532
ZSCAN30	-0.120397	0.250482	0.108427	-0.0273841	0.00637158
ZNF544	-0.303032	0.272215	0.0542238	0.188771	-0.0366318
MAZ	-0.13663	0.134421	0.50797	-0.290156	-0.369968
TEF	0.100906	1.04234	-0.388813	-0.533097	-0.0676957
HOXD8	0.0664659	-0.0660264	0.218924	0.00819058	-0.154408
ZNF223	0.374229	-0.214382	0.0231376	0.046973	-0.0922493
HOXA2	0.123334	-0.19708	-0.0499561	0.35572	-0.16308
RUNX3	-0.227167	-0.147525	0.277079	0.33042	-0.201956
HNF4G	-0.263113	0.156786	0.420271	-0.0809692	-0.295682
YBX3	-0.044585	-0.255282	0.426635	0.106904	-0.348199
ZNF549	0.0113714	0.257701	0.0857633	-0.11308	0.0157052
AHR	-0.39067	0.663299	0.148807	-0.172919	-0.573797
RORB	-0.0787316	0.46517	-0.123925	-0.0120159	-0.266899
ZBTB41	-0.0560136	0.258461	-0.0124467	0.0623515	-0.0524084
OTX1	-0.116522	0.0982134	0.224488	0.0466519	-0.159525
HIVEP2	0.263742	0.413982	0.191539	-0.611675	-0.145833
ZSCAN5B	-0.163684	-0.257119	0.453226	0.235726	-0.297755
ZNF284	0.00951349	-0.04693	0.269717	0.0372074	-0.534706
USF2	-0.241037	0.22418	0.373894	-0.0848061	-0.491209
FOXN2	-0.000857982	0.121471	0.132651	0.0190146	-0.34076
HOXA11	0.231503	0.116804	0.0403591	-0.114989	-0.209281
PIAS4	-0.370865	0.673672	0.344979	-0.371433	-0.909431
USF1	-0.163527	0.431294	0.029311	-0.0135851	-0.517608
TBX19	0.445796	0.0638175	0.212151	-0.438016	-0.130255
TWIST1	0.478674	0.104654	-0.228569	-0.0709169	-0.371716
PMS1	0.243538	0.091766	-0.14805	0.0978036	0.0325507
TCF23	-0.189418	-0.00891988	0.247664	0.238479	-0.291182
ZNF701	-0.175101	0.238157	-0.118971	0.344901	-0.117226
HOXB5	0.588775	-0.238015	-0.0829017	0.0239863	-0.909447
ZNF792	-0.221354	-0.15656	0.352169	0.321163	-0.117127
ZBTB47	-0.166225	0.463107	-0.0410664	0.0427894	-0.0721875
ZNF529	-0.271222	0.184684	0.13595	0.255348	0.033263
NEG44	0.0379977	0.101594	-0.318167	0.484613	-0.101394
ZNF555	-0.294922	0.112442	0.158115	0.332857	-0.0148922
IKZF5	0.232974	0.241949	0.0222941	-0.184941	-0.129557
FOXB1	-0.500186	0.332487	0.318228	0.163559	-0.108736
TSHZ1	-0.348726	0.402243	0.242734	0.0199242	-0.134843
HOXA5	0.27294	0.385625	-0.238413	-0.103333	-0.186703
MBD1	-0.0950252	0.419233	-0.094743	0.0892441	-0.227845
NFXL1	0.0560176	0.192336	0.22512	-0.15422	-0.157014
OVOL2	0.209485	-0.0127071	0.00968211	0.113878	-0.110263
DRGX	0.515287	-0.363747	0.106408	0.0642763	0.0110664
ZNF793	-0.248914	0.549843	0.199592	-0.175348	-0.165301
ZNF616	0.125802	-0.344895	0.177521	0.372948	-0.029089
ZNF77	0.329008	-0.0778185	-0.188044	0.270454	-0.202465
NOBOX	0.658202	-0.633892	0.0433297	0.27214	-0.269285
TOX	0.377281	-0.369762	0.225583	0.106725	0.0132283
SOX13	0.0228417	0.246089	0.0944209	-0.0230311	-0.145985
ZNF717	-0.135749	0.410976	0.259556	-0.191814	-0.0177772
ZNF782	0.314976	0.271545	-0.346159	0.106137	-0.0169294
ZNF550	-0.035022	0.0878424	0.441947	-0.147199	-0.0645465
NCOR2	-0.0261438	0.165845	0.425236	-0.215282	-0.865655
FLI1	0.107213	0.380239	0.00790301	-0.144107	-1.21601
ZNF302	-0.376589	0.298451	0.288279	0.141464	-0.190703
E2F5	-0.342626	0.0620077	0.163042	0.469318	-0.240619
ZNF234	0.190536	-0.00850096	-0.041247	0.211367	-0.333952
ZNF180	0.156141	-0.0808877	0.192473	0.0856844	-0.221489
EGR3	0.041298	-0.120466	-0.00103434	0.435492	0.036222
HOXA6	0.068531	-0.211154	0.109512	0.3893	-0.282406
ZNF461	-0.28618	0.406149	0.203208	0.0365919	0.026939
ZNF814	0.0113192	0.126717	0.41247	-0.188182	-0.111937
ZNF155	-0.0928418	-0.0761846	0.260531	0.275682	-0.134661
ZNF354A	-0.208724	0.619274	0.178496	-0.218719	0.0143703
ZNF230	-0.246235	0.129993	0.427926	0.0600607	-0.214403
ZNF557	-0.17701	0.414527	0.0260192	0.10962	-0.187184
TULP3	0.111984	0.377185	-0.018327	-0.09517	-0.101814
ZNF160	-0.400512	0.107961	0.0978548	0.570536	0.0180546
ZNF585A	-0.228057	-0.0539909	0.300945	0.362508	-0.0693531
ZNF552	-0.129598	0.560061	0.0166285	-0.0636139	-0.297061
ZNF366	-0.261128	0.203975	0.260862	0.179866	-0.212685
ZNF584	-0.0295076	0.310546	0.152099	-0.0475751	-0.287263
ZNF484	0.518218	0.248887	-0.467207	0.0857665	-0.0102165
FOXE1	-0.319023	0.209939	0.017876	0.479636	-0.118861
ZNF771	-0.00625297	0.152944	0.538779	-0.293634	0.0255287
HOXC4	0.390351	-0.00474396	-0.00970977	0.0159862	-0.144437
ZNF329	0.0223093	-0.181431	0.217821	0.342525	-0.0858114
IRX1	-0.162016	0.256881	0.265921	0.0421218	-0.312842
ZNF358	0.294492	-0.37352	0.041552	0.453648	-0.593617
CUX1	-0.197735	0.198735	0.205812	0.209611	-0.207792
ZNF324B	0.0632495	0.414547	-0.266274	0.206855	-0.0957659
MAFF	0.68394	-0.125851	0.010633	-0.150229	-0.319566
ZNF576	-0.644278	0.62225	0.199597	0.241535	-0.175299
MNT	-0.683454	-0.0645342	1.19726	-0.0284236	-0.0906159
ZNF541	-0.0430992	0.0942713	0.307043	0.0653199	-0.248547
HOXA4	0.784008	-0.277022	-0.337851	0.258822	0.0114161
FOXJ2	-0.730043	0.611637	0.500807	0.0480401	-0.157519
AIRE	-0.0145698	0.335315	0.252952	-0.135392	-0.293625
ELK1	0.122791	0.347233	-0.212726	0.18674	-0.224083
LMX1B	0.419984	0.244942	-0.0340511	-0.186648	-0.159653
ZNF599	0.321526	-0.1914	0.0973308	0.217611	0.0174661
ZNF28	-0.0483467	-0.312944	0.370884	0.440129	-0.0563873
ZNF606	-0.200987	0.277004	0.148031	0.225748	0.0530809
DMRTB1	0.536034	-0.308509	-0.0333838	0.256555	-0.479969
ZBTB16	0.125173	-0.0695581	-0.00476522	0.405438	0.0421381
NR1H3	-0.321247	0.583658	0.231799	-0.0330488	-0.120236
TFEC	0.731357	-0.0933805	-0.164008	-0.0112982	-0.0949707
ZNF382	0.408435	-0.0846731	0.147066	-0.00561396	-0.026694
NHLH1	1.24344	-0.618569	0.0185926	-0.177174	-0.460293
HOXD13	-0.461006	0.586296	0.277919	0.0642371	0.0539286
ZNF560	0.55497	-0.219321	-0.085449	0.224621	-0.128183
MBD2	-0.306806	0.89032	-0.262493	0.154009	-0.372442
RXRG	-0.0810877	0.0434973	0.173281	0.342872	-0.0353607
ZNF444	0.223213	0.157968	0.204731	-0.0933325	-0.167523
ZNF396	0.144255	-0.106094	0.502546	-0.0433953	-0.0278291
XBP1	-0.0430752	0.932618	-0.134976	-0.253597	-0.175865
ZNF692	0.462921	0.432759	-0.0582629	-0.33544	-0.344504
ZIC3	0.698115	-0.147029	0.0742772	-0.121724	0.0555941
HOXB13	-0.159711	0.389852	0.0509419	0.225784	-0.373425
NR2C1	-0.104446	-0.0740079	0.475434	0.210544	-0.143711
ZNF397	0.405928	0.281264	0.399044	-0.577528	-0.0859627
ZBTB32	-0.213883	0.138437	0.708415	-0.122603	-0.118686
KLF2	0.5302	-0.196371	0.158048	0.0194734	-0.06386
ZSCAN16	0.118526	0.282146	-0.0269813	0.139198	0.0123655
POU1F1	0.344981	-0.445745	0.660725	-0.0414618	-0.347958
BARX2	0.323378	-0.178593	0.0334943	0.341913	-0.0280341
ZNF333	0.192139	0.143902	0.168497	0.0171321	-0.170381
ZNF7	0.391031	0.400455	-0.0443972	-0.222171	0.041337
ZNF112	-0.00340977	0.0877841	0.283116	0.165716	-0.124987
ZNF660	0.136835	0.193116	0.114699	0.0905834	0.0466679
ZNF485	-0.132292	0.621655	0.017137	0.0290856	-0.0840259
FEZF2	-0.283076	0.478877	0.523023	-0.181341	-0.566756
TEAD2	0.000516343	0.321813	0.261944	-0.0336516	0.0264586
ZNF30	-0.197049	-0.142251	0.400254	0.491251	0.06083
ZNF766	-0.0103201	-0.262247	0.264271	0.571171	0.0182743
ZNF787	-0.465482	0.873833	0.489216	-0.333588	-0.246466
ZNF551	0.01013	0.0900754	0.0102236	0.462067	-0.125842
CREB3L2	0.862971	-0.252797	0.11239	-0.136729	-0.0807683
IRF6	0.0221445	0.643011	0.0966901	-0.174426	-0.0732408
PRDM16	-0.180124	0.450191	0.0724395	0.245761	-0.178246
KLF6	0.139515	0.0821097	0.272159	0.0948015	-0.0389313
FOXF2	-0.299485	0.551149	0.198233	0.139734	-0.144306
ZNF662	-0.243227	-0.0260219	0.210989	0.647968	-0.0184069
BATF	0.183381	0.556043	0.0155473	-0.165125	-0.119446
LHX8	0.0595959	-0.0807636	0.162288	0.450025	0.0111428
ESX1	-0.261041	0.473735	0.285766	0.0932089	-0.258006
BHLHA9	-0.0225635	1.1492	-0.542589	0.00826025	-0.356066
ZNF527	-0.122125	0.265013	0.268341	0.190766	-0.0165397
ZSCAN31	0.529184	-0.166849	0.015254	0.229729	-0.0224926
ATF7	0.121411	-0.126782	0.465958	0.14694	-0.151925
EAF2	0.00542336	0.5202	0.207914	-0.125641	0.00377566
ZBTB40	-0.210344	0.815607	-0.0247419	0.0351534	-0.222306
TCF4	-0.121598	0.335372	0.363377	0.0409093	-0.00960468
THAP5	0.936448	-0.230486	0.126591	-0.212322	-0.596813
ZNF354C	-0.0591264	-0.0663224	0.509993	0.237123	-0.0133843
ZNF282	-0.158193	0.333211	0.0857312	0.363866	0.000972233
EGR1	0.0269105	0.61479	0.515433	-0.531505	-0.450109
ZBTB24	-0.0259384	0.0412527	0.406929	0.206293	-0.365825
HES1	-0.142891	0.512027	0.416925	-0.157492	-0.20076
DLX6	0.0107508	0.324284	0.0266245	0.268332	-0.0728432
ZNF394	0.207758	0.507684	-0.104002	0.0188539	-0.216198
ZNF699	0.196072	0.356091	0.143748	-0.0644616	-0.364373
NR3C1	0.309948	-0.150993	0.277504	0.195962	-0.0102504
NPAS4	0.210753	-0.0857169	0.176168	0.332837	-0.11609
HHEX	0.467279	0.397625	0.181145	-0.399918	-0.61079
ZNF467	0.216025	0.371672	-0.219232	0.279917	-0.147622
KLF12	-0.111852	0.589457	0.0675731	0.105575	-0.107322
NEUROG2	-0.41801	0.455998	0.261103	0.354039	-0.0631628
NFIB	0.681663	0.144855	-0.368686	0.198009	-0.0866357
ZNF331	-0.212837	-0.0162191	0.42882	0.45649	-0.258831
IRF1	-0.0276352	0.166268	0.420402	0.102302	-0.225721
PRDM13	0.21592	0.173652	-0.0283353	0.300155	0.0694985
HOXA3	0.575104	0.0914263	-0.16959	0.170155	-0.588636
NR2E3	0.023517	-0.0735063	0.363666	0.35345	-0.178467
RFX3	0.224278	-0.0272371	0.0743006	0.39602	0.0747434
ZIM2	0.663618	-0.207891	-0.0238559	0.236288	0.0260263
ARNTL	0.563529	0.111241	-0.000258612	-0.00521125	-0.0884735
CAMTA1	0.38195	0.143424	0.160832	-0.0151512	-0.269732
HOXA10	0.103475	-0.0321834	0.349144	0.250761	-0.342634
HOXB8	-0.128012	0.274795	0.138936	0.386524	-0.21793
AHRR	0.492245	-0.0845188	0.0483814	0.218697	-0.406657
ZIC5	0.188168	0.233518	0.0119208	0.248873	0.062047
ZNF772	-0.0221471	0.421833	-0.0338903	0.321846	0.0447519
NFATC4	0.263921	0.169455	0.271462	-0.0161533	-0.241569
CDX1	0.343345	0.480573	-0.0442156	-0.0894527	-0.0950046
MYF6	0.0575611	0.649061	-0.096664	0.081656	0.0106814
SP140L	0.51399	0.193504	-0.265874	0.257927	-0.00970989
MTA1	0.0567852	0.794577	-0.211005	0.060288	-0.295528
TBX22	0.339267	-0.205695	0.418234	0.162475	0.0808446
ZNF683	-0.0709667	0.556432	0.148119	0.0810348	-0.25125
SOX21	0.607877	-0.182082	-0.124066	0.414822	-0.0885613
IRF7	0.0494736	0.72036	-0.20968	0.159461	-0.00930115
PRDM15	0.431031	0.456567	0.47137	-0.636724	-0.881936
NEUROG3	0.318543	0.435538	0.204529	-0.22601	0.00727673
ZNF175	0.113065	0.252866	0.17149	0.197931	-0.0957973
ZFHX3	0.640165	-0.092563	-0.0606772	0.253846	0.0202044
GATA4	-0.0281187	0.199308	0.296162	0.281694	-0.0271115
THAP2	0.336859	0.00800173	0.223144	0.186924	-0.066578
ZBTB42	0.3442	0.896266	0.0389803	-0.518606	-0.458749
EBF4	-0.219761	0.513413	0.0741175	0.393556	-0.188127
OLIG2	0.16002	0.441127	0.274083	-0.112163	-0.00426752
ZNF613	0.105303	0.0426421	0.162131	0.455327	0.00838747
ZNF667	-0.00413461	0.377673	0.0715328	0.32187	-0.0752051
HOXA9	0.295268	0.544933	-0.00531067	-0.0563391	-0.59882
HDX	0.560402	-0.240204	0.164057	0.29481	-0.00149778
NFIC	0.48347	-0.104303	0.0289476	0.372391	-0.197185
RREB1	-0.055729	0.0318626	0.432443	0.372973	-0.328173
PAX4	0.212402	0.551319	-0.0734762	0.0922418	-0.0518321
HOPX	0.107481	0.124035	0.214783	0.345202	-0.138132
ZNF398	0.534336	0.00314808	0.168805	0.0904353	0.00317014
ZFP62	0.724784	-0.59523	0.388119	0.282429	-0.350796
ZNF571	0.0676835	0.495393	0.272544	-0.0351894	-0.0498756
ZNF641	0.231435	0.243201	0.292239	0.0337451	0.0122665
TP63	0.0836954	0.682413	0.0338164	0.00780756	-0.192437
ZNF226	0.184968	0.326038	0.0107548	0.28817	-0.0772672
ZNF264	-0.159484	0.347477	0.300211	0.322363	0.099131
PRRX1	-0.152931	0.764776	-0.0404269	0.250058	-0.153233
ZNF496	0.0105968	0.673728	-0.0163675	0.153819	-0.165115
ZNF423	0.0772269	0.669449	-0.0489358	0.134484	-0.0756019
ZNF501	0.325525	0.545076	-0.101109	0.0692152	0.0697231
FOXR1	-0.0595805	0.644923	0.194474	0.0595387	-0.0636375
ZNF136	-0.170788	0.437308	0.322123	0.254137	0.00358048
ZNF367	0.0895197	0.532664	0.0725204	0.152363	-0.123777
POU4F1	0.420424	0.27427	0.0451716	0.114793	-0.54325
POU4F2	0.0591257	0.416373	0.389179	-0.00951616	0.0160654
ZBTB25	0.385895	0.874191	-0.0342371	-0.361711	-0.197071
ZNF181	0.547056	-0.263625	0.224914	0.360479	0.030935
E2F7	0.745573	0.264945	-0.123282	-0.0179342	0.00793967
ZNF623	0.158282	0.405788	0.167431	0.145725	-0.180655
ZNF235	-0.110526	0.173442	0.192272	0.628396	0.0469343
ST18	0.319407	0.199671	0.0998419	0.269245	-0.363651
ZNF345	0.211435	0.339911	0.140398	0.199751	0.000680857
ZNF827	-0.235082	0.532328	0.534845	0.0686243	0.108105
ASCL2	-0.457757	1.37427	-0.0476939	0.0325597	-0.592877
GATA6	0.557121	-0.0225576	0.285234	0.0825788	-0.382474
ELF4	0.35891	0.0833331	0.52114	-0.0505001	0.0465336
ZNF791	0.304274	0.655435	-0.0492806	0.00565408	0.00278731
ZNF320	0.592088	0.458523	0.133392	-0.263952	0.0411633
KLF10	0.295463	0.25104	0.208474	0.169491	-0.551501
HAND2	0.259098	0.217558	0.170155	0.288561	-0.0289963
ZNF425	-0.0649937	0.998282	-0.0598393	0.0659986	-0.629312
ONECUT2	0.635175	0.0959493	-0.0648152	0.283754	-0.0364647
ZKSCAN5	0.367896	0.524665	0.210162	-0.140307	-0.55049
ZNF627	0.100803	0.51689	0.271418	0.075322	0.1129
CREB1	-0.172701	0.98868	0.0219627	0.126856	-0.51737
ZNF649	0.316206	0.357255	0.226177	0.0696185	0.117254
CEBPA	-0.21727	1.01537	0.372434	-0.19988	-1.60503
ETS2	0.00038952	0.513762	0.112299	0.347505	-0.342496
HMGB2	0.143087	0.296277	0.147897	0.397757	0.115843
ZNF266	0.65052	0.222829	0.0890878	0.0242442	0.0193488
POU6F1	0.0399057	0.0219368	0.338144	0.588155	-0.113191
ZBTB18	0.0957563	0.666087	-0.653461	0.88151	-0.255937
ZNF8	-0.0276958	0.705553	0.131249	0.182127	-0.314695
ESR2	0.242213	0.969047	0.0996326	-0.311833	-0.432715
ZNF233	-0.339987	0.989392	0.347937	0.00266501	0.10506
ZNF470	0.116763	0.597131	0.20387	0.0892898	0.0685109
ZNF383	0.345828	0.471079	0.267294	-0.0625432	-0.0703587
ZNF224	0.31639	0.124434	0.279974	0.30113	-0.0519517
HLX	0.204639	0.910265	-0.0561638	-0.0178856	-0.665741
ZNF592	0.290452	0.249039	0.367668	0.135534	-0.678491
ZSCAN12	-0.0172853	0.21656	0.352834	0.491359	0.0593409
ZNF468	0.0657599	0.360545	0.325036	0.298629	0.0738753
ZNF749	0.165948	0.254659	0.268983	0.375766	0.10983
GSX1	-0.0185503	0.816663	0.0188128	0.260054	-0.0686902
DMRT3	-0.0851639	0.215348	0.325433	0.626719	0.0239348
SCRT2	0.16989	0.390648	0.319951	0.222348	-0.151143
TFE3	0.446518	0.773408	-0.0180876	-0.0932569	-0.0397629
SIX6	0.12445	0.789358	0.342368	-0.127404	0.0322854
ATOH7	0.29858	0.249373	0.464927	0.117831	0.101172
ZNF570	-0.129525	0.46552	0.400666	0.407555	0.0820519
ZNF219	0.619136	-0.182672	0.470884	0.236999	0.057106
SOX14	-0.252882	0.77925	-0.0186532	0.640241	-0.119968
ZNF134	0.0912284	0.529176	0.272291	0.255634	0.131904
ZNF12	0.277618	0.491227	0.193015	0.187354	0.133494
LHX3	0.565817	0.521219	-0.199246	0.263866	-0.117432
OLIG1	0.221265	0.557711	0.226745	0.146296	-0.209319
ZNF564	0.411182	0.585105	0.443227	-0.282588	0.0355082
ZNF454	0.163733	0.304137	0.389407	0.31201	0.144626
NEUROD6	0.21361	0.845596	0.147676	-0.0336597	-0.153291
ZNF536	0.197705	-0.114119	0.676159	0.436596	-0.161517
NFATC1	0.258579	0.305412	0.360207	0.276248	0.121094
FOXQ1	0.51063	0.0820733	0.272359	0.335708	-0.00197296
ZNF565	0.239947	0.561556	0.237328	0.165384	-0.227553
ZNF415	0.11637	0.59531	0.259544	0.234826	0.110394
ZNF17	0.531907	0.231144	0.129974	0.314644	0.145428
ZNF528	0.221442	0.548637	0.312317	0.126697	-0.00660869
IRF4	0.482684	0.284539	0.32355	0.120105	-0.0281321
MXD3	0.491653	0.411577	0.199038	0.111847	-0.0754267
ZSCAN9	0.193528	0.602175	0.220649	0.199831	0.138602
ZNF710	0.0474644	1.04757	0.105446	0.0260795	-0.14957
ZNF783	-0.274278	0.974182	0.0224173	0.523815	-0.257028
BNC2	0.324821	0.493668	0.189772	0.251703	-0.107851
ZNF414	0.488035	0.0271225	0.599688	0.149137	-0.0147516
ISL1	0.279421	0.442162	0.206697	0.348618	-0.429322
ZXDB	0.000459525	0.824055	0.309676	0.14593	0.153331
HOXB4	0.64764	0.878774	-0.0192783	-0.216615	-0.434944
ZIC2	0.431893	0.124715	0.0256493	0.710308	-0.218516
ZNF786	0.579463	0.372058	0.0560113	0.289947	-0.2761
ZNF490	0.550303	0.398224	0.319581	0.0299405	-0.0872894
DLX3	0.364453	0.588325	0.101275	0.264392	-0.287129
ZNF229	-0.110465	0.617423	0.381492	0.444443	0.102093
ZNF790	0.233481	0.729753	0.053672	0.317379	-0.0558327
ZIC1	0.0580655	0.617381	0.455969	0.204135	-0.182325
ZNF460	0.254164	0.881699	0.0104429	0.193956	-0.0489633
WT1	-0.0592076	0.810488	0.158165	0.466679	0.135439
FOXP4	0.695505	0.157289	-0.181446	0.705139	-0.462846
ATOH1	0.216235	0.636767	0.223397	0.313713	-0.00193995
TSHZ3	-0.142461	0.608721	0.608855	0.320657	-0.131764
PLAG1	0.506234	0.196549	0.198335	0.500521	0.0356128
ZNF746	0.738322	0.349783	0.291191	0.0385192	0.00734955
ZNF836	0.420786	0.5756	0.00962381	0.445108	0.0540007
PKNOX1	0.452671	0.453744	0.324919	0.235746	-0.736546
LCORL	0.530421	0.667458	0.249477	0.028117	0.143272
TWIST2	0.477007	0.604007	0.191869	0.204379	-0.0631026
ZNF177	0.692986	0.456644	0.261798	0.0743614	-0.00646
ZNF227	0.25442	0.423312	0.46227	0.346975	0.0691645
FEZF1	0.475445	0.660548	0.0213506	0.333473	0.0352171
ZNF846	-0.0861481	0.996883	0.146334	0.438503	-0.144561
ZNF566	-0.0332312	1.06593	0.159501	0.327096	0.143033
MYNN	0.169773	0.868859	-0.10261	0.597778	0.0403738
IRF2	0.184805	0.788369	0.317242	0.245397	-0.254669
PGR	0.698688	0.388392	0.298809	0.206595	-0.0804741
ESRRG	-0.150167	0.799867	0.581429	0.371473	-0.0277948
ZNF211	0.884011	0.232988	0.395961	0.102007	0.129795
ZNF45	0.283828	0.934332	0.238579	0.15825	-0.0676896
LEUTX	0.472227	0.543004	0.367224	0.233215	0.0422799
ARID1B	0.361672	0.910149	0.110063	0.235158	-0.154774
ZNF577	0.358967	0.503471	0.219453	0.55238	-0.187382
KLF4	0.445819	0.686708	0.354301	0.155999	0.194731
ZNF41	0.366889	0.996789	-0.150229	0.534535	0.170649
PRDM14	0.669729	0.473367	0.315305	0.292351	-0.169992
HEY2	-0.22389	1.11888	0.92646	-0.0669265	0.0618932
ZNF880	0.270798	0.68807	0.4512	0.395868	0.177157
NEG14		0.507233	0.39901		-0.190532
FOXR2	0.270922	0.617272	0.437104	0.511833	0.148214
DNAJC1	0.229112	1.38938	0.0681693	0.156119	0.0116326
BCL11B	0.295408	1.02383	0.617371	0.0486773	-0.105822
ZNF665	-0.0882943	0.912919	0.501781	0.660114	0.228943
ZNF726	0.914308	0.344358	0.558259	0.313364	0.207871
ZNF343	1.15212	0.479331	0.230045	0.428043	0.191354
NEG04	-0.0575391	1.54261	0.960238	0.736242	0.38376
NEG39	1.69963	0.258041	-0.131219	1.5035	0.254468
ROSA26	0.534128	3.08079	-0.433913	0.214411	0.205016
NEG50	-0.0450254	2.63389	1.17077	-0.290037	0.0680539
NEG23	2.17012	0.296438	1.04134	0.3405	-0.127852
NEG20	0.621802	1.75884	-0.155535	1.71741	0.309313
NEG42	0.0296604	2.29846	0.80684	1.33067	0.207154
NEG43	1.26284		0.837072	1.30291	0.156867

## Sheet: Supplementary Data S1C
Supplementary Data S1C: Raw read counts for EV2 and Royal chromatin regulatory domain CRISPR screens in RMS cells
	EV2	EV2	EV2	EV2	EV2	EV2	EV2	EV2	EV2			Royal	Royal	Royal	Royal	Royal	Royal	Royal	Royal	Royal
	RH4	RH4	RH4	RH30	RH30	RD	RD	SMS-CTR	SMS-CTR			RH4	RH4	RH30	RH30	RH30	RD	RD	SMS-CTR	SMS-CTR
	P0	P6	P8	P0	P5	P0	P6	P0	P6			P0	P8	P0	P6	P8	P0	P6	P0	P6
ACAT1_AT_151.0	951	1838	1838	814	977	1189	1535	1413	1370		ABTB1_BTB105178_E1_1437.227	477	430	329	322	597	547	774	532	457
ACAT1_AT_151.4	252	406	406	331	317	532	570	404	601		ABTB1_BTB105178_E1_1437.229	1041	1223	682	125	640	627	848	637	611
ACAT1_AT_151.6	449	545	545	797	653	813	1428	870	1002		ABTB1_BTB105178_E1_1437.39	681	241	388	476	828	727	851	724	913
ACAT1_AT_96.0	990	1053	1053	783	792	1413	2144	1526	2215		ABTB1_BTB105178_E1_1437.4	810	1026	511	641	791	288	672	885	449
ACAT1_AT_96.1	977	1013	1013	1281	1225	1044	1754	1378	1473		ABTB1_BTB105178_E1_1437.42	347	345	307	83	231	569	251	471	451
ACTR_AT_255.23	156	115	115	93	0	320	287	402	574		ABTB1_BTB105178_E1_1437.49	372	229	449	48	298	630	418	517	203
ACTR_AT_255.26	298	98	98	422	624	386	375	460	594		ABTB1_BTB273376_E1_1437.15	716	527	531	560	1047	720	1043	776	507
ACTR_AT_105.4	456	565	565	378	1109	540	611	728	1094		ABTB1_BTB273376_E1_1437.157	318	408	172	99	734	370	693	520	479
ACTR_AT_258.1	871	733	733	561	914	1348	1117	1590	2005		ABTB1_BTB273376_E1_1437.158	508	680	497	352	690	586	366	785	931
ACTR_AT_258.22	610	1265	1265	931	1108	1364	784	928	876		ABTB1_BTB273376_E1_1437.8	719	4262	614	499	893	609	593	700	588
ASH1L_BD_55.0	951	403	403	488	795	958	850	1175	1081		ABTB1_BTB273376_E1_1437.82	582	546	502	270	299	850	641	705	547
ASH1L_BD_55.1	418	274	274	312	871	462	856	604	629		ABTB1_BTB273376_E1_1437.91	337	387	475	225	544	720	1239	423	577
ASH1L_BD_133.3	586	419	419	423	788	520	900	756	629		ABTB2_BTB837947_E1_3078.239	565	234	295	159	457	711	312	656	361
ASH1L_BD_133.7	1130	661	661	907	2218	915	1048	1109	756		ABTB2_BTB837947_E1_3078.246	712	750	504	204	463	926	703	606	471
ASH1L_BD_79.1	690	269	269	829	1076	767	1060	783	796		ABTB2_BTB837947_E1_3078.248	1152	818	826	214	693	841	2513	850	946
ASH1L_BD_79.2	1188	2025	2026	573	1928	1525	1793	1614	2189		ABTB2_BTB837947_E1_3078.292	384	145	491	194	889	521	120	375	505
ASH1L_SET_118.0	758	610	610	447	1073	1069	1125	1002	962		ABTB2_BTB837947_E1_3078.302	566	1855	472	347	403	764	659	611	477
ASH1L_SET_118.11	1030	1194	1194	1190	1040	1232	1162	1263	643		ABTB2_BTB837947_E1_3078.306	817	806	312	348	704	721	976	568	748
ASH1L_SET_147.13	815	1245	1245	1622	904	1529	955	1096	707		AIRE_Phd1_E8_113.0	554	385	441	93	479	641	810	541	743
ASH1L_SET_147.5	360	93	93	543	599	509	486	448	424		AIRE_Phd1_E8_113.13	480	469	249	272	1028	477	877	483	360
ASH1L_SET_109.0	798	1051	1074	749	1061	1008	392	1020	575		AIRE_Phd1_E8_113.21	766	657	756	590	599	1133	786	956	699
ASH1L_SET_109.1	132	115	115	72	294	157	122	191	216		AIRE_Phd1_E8_113.4	431	602	368	241	713	764	1024	509	555
ATAD2_BD_95.1	807	331	331	1301	872	1318	951	1167	1099		AIRE_Phd1_E8_113.6	634	603	641	223	586	208	944	497	549
ATAD2_BD_95.2	1170	3785	3786	1475	1231	1542	1854	1490	1130		AIRE_Phd1_E8_113.8	1688	2885	1573	1294	1740	1862	2443	1309	1757
ATAD2_BD_197.4	325	162	162	221	155	291	352	305	248		AIRE_Phd2_E11_104.1	767	1232	483	576	1476	738	1084	598	680
ATAD2_BD_197.8	592	392	392	366	917	657	779	700	738		AIRE_Phd2_E11_104.10	770	434	505	323	218	131	576	550	471
ATAD2_BD_86.1	1051	1131	1131	481	804	1285	676	1420	1009		AIRE_Phd2_E11_104.2	1381	1127	1044	967	977	1420	1642	1491	1355
ATAD2_BD_86.2	374	283	283	422	749	669	424	574	748		AIRE_Phd2_E11_104.3	1024	1371	926	723	842	1250	2044	1241	1167
ATAD2B_BD_95.5	782	622	623	634	461	1117	1386	1148	1156		AIRE_Phd2_E11_104.4	593	558	507	436	334	477	355	443	112
ATAD2B_BD_95.6	711	758	758	899	601	1140	1096	1049	977		AIRE_Phd2_E11_104.8	322	4645	313	382	257	259	675	274	206
ATAD2B_BD_160.4	614	488	488	317	857	720	684	1074	916		AKAP1_tudor764809_E1_2712.189	373	755	522	434	476	293	632	438	297
ATAD2B_BD_160.8	882	657	657	886	292	1202	1132	1094	773		AKAP1_tudor764809_E1_2712.195	892	679	584	379	902	696	627	710	688
ATAD2B_BD_86.1	529	343	343	213	492	1058	655	791	778		AKAP1_tudor764809_E1_2712.197	1337	1051	1000	908	686	1911	1569	1684	875
ATAD2B_BD_86.2	1043	669	669	1352	890	1083	2979	1451	1815		AKAP1_tudor764809_E1_2712.198	931	469	938	585	573	914	981	962	392
ATAT1_AT_50.0	906	928	928	365	1545	957	982	1110	1122		AKAP1_tudor764809_E1_2712.241	751	507	496	220	256	679	1013	645	193
ATAT1_AT_114.0	1233	2123	2123	1058	1041	986	1605	1034	1876		AKAP1_tudor764809_E1_2712.243	1060	551	759	341	840	1279	1229	1258	1121
ATAT1_AT_114.2	997	458	458	1423	1216	921	775	1062	1051		ALG13_Tudor_E14_101.0	438	214	256	266	453	216	325	232	635
ATAT1_AT_114.5	405	278	278	116	141	688	405	559	518		ALG13_Tudor_E14_101.1	678	338	364	442	886	652	447	627	630
ATAT1_AT_102.0	619	816	816	830	581	663	780	894	1068		ALG13_Tudor_E14_101.2	262	346	167	194	224	125	329	162	303
ATAT1_AT_102.1	528	295	295	387	459	719	786	739	932		ALG13_Tudor_E14_101.3	381	476	524	257	433	374	686	374	368
ATAT1_AT_102.6	743	985	985	732	611	898	1078	766	1350		ALG13_Tudor_E14_101.4	904	1700	769	963	1312	1368	1633	936	1166
ATF2_AT_150.10	897	1136	1137	1437	1054	991	1358	1102	1071		ANKFY1_BTB111198_E1_3636.41	342	298	449	40	242	324	1026	342	182
ATF2_AT_150.4	512	466	466	512	303	791	583	708	1086		ANKFY1_BTB111198_E1_3636.43	414	129	395	203	133	409	454	433	192
ATF2_AT_150.5	447	323	323	662	138	593	785	841	735		ANKFY1_BTB111198_E1_3636.477	564	1006	651	325	647	511	489	738	815
ATF2_AT_150.7	653	745	745	667	539	930	1074	896	1770		ANKFY1_BTB111198_E1_3636.478	620	791	547	168	260	836	911	674	406
ATF2_AT_150.9	624	284	284	556	461	968	616	857	757		ANKFY1_BTB111198_E1_3636.48	237	459	181	205	380	463	775	241	349
ATRX_ATPase_147.2	408	125	125	217	147	468	337	662	569		ANKFY1_BTB111198_E1_3636.483	387	1490	431	243	615	477	1621	709	810
ATRX_ATPase_178.0	690	554	554	1029	328	783	1339	990	593		ARID4A_Chromo_E17_50.0	778	1231	632	330	524	668	1451	710	696
ATRX_ATPase_178.6	346	257	257	233	151	487	383	484	578		ARID4A_Chromo_E17_50.1	933	630	1115	461	1055	1094	1069	1038	382
ATRX_ATPase_138.2	669	190	190	596	306	992	492	930	673		ARID4A_Chromo_E17_50.2	1132	672	712	476	1743	1169	1035	1173	1137
ATRX_ATPase_107.0	604	209	209	612	502	685	926	684	539		ARID4A_Chromo_E18_46.0	1006	318	831	530	738	1008	761	916	623
ATRX_ATPase_109.0	838	407	407	428	157	1301	725	1144	719		ARID4A_Chromo_E18_46.1	685	610	568	797	478	1272	706	1287	641
ATRX_ATPase_178.3	399	2428	2428	251	1142	708	685	553	1058		ARID4A_Chromo_E18_46.2	178	147	285	269	303	537	303	471	203
BAZ1A_BD_118.0	1078	1277	1277	805	1186	1218	1727	1107	1939		ARID4A_tudor58113_E1_3774.12	1626	983	1246	1025	1489	1772	2507	1420	1660
BAZ1A_BD_118.1	859	1000	1000	740	931	704	1575	719	851		ARID4A_tudor58113_E1_3774.13	879	788	803	362	501	1488	1594	1254	450
BAZ1A_BD_118.4	548	368	368	566	1055	685	715	763	590		ARID4A_tudor58113_E1_3774.14	433	530	449	566	609	437	910	482	383
BAZ1A_BD_88.1	780	1492	1492	348	1714	926	678	956	1699		ARID4A_tudor58113_E1_3774.15	662	1168	904	259	857	466	982	783	677
BAZ1A_BD_88.4	557	772	772	790	1141	827	866	722	614		ARID4A_tudor58113_E1_3774.16	1038	258	442	319	375	1112	1388	618	778
BAZ1A_BD_135.3	313	327	327	252	160	524	742	502	428		ARID4A_tudor58113_E1_3774.18	697	439	684	550	523	1309	938	845	665
BAZ1A_BD_135.4	791	750	750	910	977	1098	1904	1197	1765		ARID4B_Chromo_E17_108.0	799	624	481	438	810	614	685	549	301
BAZ1A_BD_135.5	658	272	272	628	338	684	901	920	585		ARID4B_Chromo_E17_108.5	417	633	327	403	595	305	1574	525	257
BAZ1B_BD_67.0	562	801	801	738	484	697	630	886	1350		ARID4B_Chromo_E17_108.6	1068	1298	830	827	1148	899	2553	1358	1845
BAZ1B_BD_67.4	727	1578	1578	756	885	986	1242	1118	1226		ARID4B_Chromo_E18_85.0	964	3485	928	407	1105	826	1728	1006	935
BAZ1B_BD_67.5	976	209	209	1271	1186	1358	1202	1334	1407		ARID4B_Chromo_E18_85.1	1142	2171	1038	471	1108	1538	1965	1346	1019
BAZ1B_BD_237.1	1060	399	399	1977	1263	1471	1208	1712	1843		ARID4B_Chromo_E18_85.2	784	844	403	283	732	1039	953	740	1069
BAZ1B_BD_237.13	749	265	265	612	0	1046	869	947	1060		ARID4B_tudor58113_E1_3939.11	572	925	579	358	63	974	503	667	461
BAZ1B_BD_237.6	371	110	110	178	272	709	382	565	886		ARID4B_tudor58113_E1_3939.12	821	563	493	409	303	992	1363	647	616
BAZ2A_BD_144.16	387	177	177	182	434	659	272	564	574		ARID4B_tudor58113_E1_3939.13	700	403	305	292	223	449	919	432	295
BAZ2A_BD_144.17	628	265	265	606	938	861	902	846	776		ARID4B_tudor58113_E1_3939.15	625	1002	666	276	0	1100	1630	779	488
BAZ2A_BD_144.19	486	255	255	1054	166	512	1014	662	712		ARID4B_tudor58113_E1_3939.16	1242	1142	1003	409	425	1223	2489	1340	601
BAZ2A_BD_135.7	721	1735	1735	566	620	900	514	997	989		ARID4B_tudor58113_E1_3939.294	1407	1188	936	724	2134	1467	2765	1540	1398
BAZ2A_BD_135.8	884	575	575	602	630	900	631	952	1115		ASH1L_Bah26602794_E1_8895.379	792	825	942	475	1259	1069	392	924	520
BAZ2A_BD_135.9	456	101	101	244	347	362	320	413	562		ASH1L_Bah26602794_E1_8895.476	579	505	345	374	541	860	609	458	588
BAZ2B_BD_144.1	742	462	462	520	690	699	1043	1120	1212		ASH1L_Bah26602794_E1_8895.486	810	486	468	192	394	620	672	382	341
BAZ2B_BD_144.2	540	260	260	390	737	463	429	627	879		ASH1L_Bah26602794_E1_8895.489	440	453	279	350	274	393	156	417	236
BAZ2B_BD_144.8	688	574	574	926	433	670	490	897	1084		ASH1L_Bah26602794_E1_8895.495	220	77	191	245	620	126	101	288	206
BAZ2B_BD_139.0	357	312	312	702	645	751	822	556	583		ASH1L_Bah26602794_E1_8895.498	483	504	504	49	188	626	490	707	456
BAZ2B_BD_139.2	413	3578	3578	233	82	545	139	465	713		ASH1L_Phd_E20_63.0	740	759	724	533	949	847	1422	957	714
BAZ2B_BD_139.3	582	1192	1192	910	1518	1377	2060	1074	1009		ASH1L_Phd_E20_63.1	1014	920	806	1191	1436	1273	1755	1209	1188
BPTF_BD_85.10	2299	483	483	2201	1870	2995	2092	3509	1879		ASH1L_Phd_E20_63.2	891	304	1073	516	1467	1229	1878	1102	817
BPTF_BD_85.11	905	156	156	1284	1100	1188	1054	1515	799		ASH1L_Phd_E21_66.0	693	681	715	564	515	1012	1347	909	598
BPTF_BD_187.1	688	507	507	752	590	559	611	828	689		ASH1L_Phd_E21_66.1	659	749	544	483	249	879	960	814	717
BPTF_BD_187.3	807	432	432	619	985	1276	786	1082	875		ASH1L_Phd_E21_66.2	1010	296	777	355	588	878	1123	1099	541
BPTF_BD_187.7	469	366	366	1222	780	1074	498	772	723		ATRX_ADD167270_E1_7479.19	791	1104	783	105	191	1719	956	1089	1259
BRD1_BD_95.10	475	82	568	139	668	618	117	583	88		ATRX_ADD167270_E1_7479.2	1106	439	902	309	674	1325	745	1042	1190
BRD1_BD_95.7	724	557	557	583	466	964	343	777	496		ATRX_ADD167270_E1_7479.28	831	598	790	189	287	1179	766	1053	1064
BRD1_BD_95.9	811	568	568	368	958	771	326	971	392		ATRX_ADD167270_E1_7479.29	1205	810	1217	342	487	1321	1250	1209	1280
BRD1_BD_237.10	412	1097	1097	260	314	462	220	573	627		ATRX_ADD167270_E1_7479.504	882	695	603	184	852	771	1066	932	1208
BRD1_BD_237.11	370	170	170	350	682	324	687	540	371		ATRX_ADD167270_E1_7479.511	991	673	1111	127	469	1204	520	962	1407
BRD1_BD_237.9	904	1815	1815	585	931	1098	725	1201	1109		BACH1_BTB24127_E1_2211	1019	1013	750	715	1172	1397	1222	1435	1409
BRD2_BD1_109.12	841	320	321	506	1107	1331	1801	1192	1232		BACH1_BTB24127_E1_2211.184	360	523	426	491	577	649	1000	304	491
BRD2_BD1_109.3	1317	451	451	1175	1008	1873	1151	1618	2088		BACH1_BTB24127_E1_2211.188	882	1720	672	682	962	645	1208	704	951
BRD2_BD1_109.4	802	627	627	1522	332	974	1316	1143	1406		BACH1_BTB24127_E1_2211.5	527	541	766	878	1159	514	982	631	876
BRD2_BD1_138.2	619	880	880	363	793	947	688	861	1301		BACH1_BTB24127_E1_2211.6	323	424	348	191	277	269	445	413	553
BRD2_BD1_138.3	1440	1659	1659	861	1894	1460	1640	1793	2630		BACH1_BTB24127_E1_2211.9	585	1197	639	214	878	626	1026	767	509
BRD2_BD1_138.8	1204	1694	1694	1137	1181	2037	1706	1553	2014		BACH2_BTB27133_E1_2526.15	460	360	372	331	1110	561	920	434	869
BRD2_BD1_60.1	636	4030	4030	721	1130	867	1233	757	1168		BACH2_BTB27133_E1_2526.25	620	1577	496	717	1458	739	1267	537	790
BRD2_BD1_60.3	656	1143	1143	1415	332	1363	944	923	1490		BACH2_BTB27133_E1_2526.3	796	1084	981	704	882	944	746	1258	1317
BRD2_BD2_145.6	783	1212	1212	450	1715	899	1019	1096	1020		BACH2_BTB27133_E1_2526.424	303	197	280	98	112	139	562	394	481
BRD2_BD2_145.7	872	540	540	719	499	898	1069	892	968		BACH2_BTB27133_E1_2526.426	810	865	511	534	1437	937	1300	867	526
BRD2_BD2_129.0	834	769	769	735	866	1087	1827	945	1061		BACH2_BTB27133_E1_2526.5	270	349	370	285	62	321	408	292	319
BRD2_BD2_129.6	652	987	987	696	898	1041	1225	864	1065		BAHCC1_BAHCC1_E27_180.25	1075	795	599	596	337	818	688	731	480
BRD2_BD2_129.7	515	309	309	558	287	689	1377	799	719		BAHCC1_BAHCC1_E27_180.31	360	103	526	355	87	529	992	426	457
BRD3_BD1_112.5	1954	1853	1853	1481	2337	2021	1636	2081	2199		BAHCC1_BAHCC1_E27_180.4	775	825	749	276	873	722	1110	988	1006
BRD3_BD1_112.6	1385	752	752	1235	1547	1268	915	1328	997		BAHCC1_BAHCC1_E28_180.21	844	775	622	531	1354	890	470	832	388
BRD3_BD1_112.7	437	570	570	51	636	933	144	837	1141		BAHCC1_BAHCC1_E28_180.25	419	420	330	79	266	257	1149	466	256
BRD3_BD1_138.5	411	221	221	381	748	519	590	577	431		BAHCC1_BAHCC1_E28_180.30	674	1616	546	422	383	432	964	486	369
BRD3_BD1_138.7	1403	749	749	877	892	2058	1117	1751	2026		BAHD1_Bah623733_E1_2343.162	812	460	598	670	1096	880	1194	764	519
BRD3_BD1_138.8	1023	1133	1133	1262	1067	1441	1108	1658	1920		BAHD1_Bah623733_E1_2343.171	392	157	437	404	657	424	578	427	730
BRD3_BD1_66.0	703	563	563	1056	465	1058	952	1042	1387		BAHD1_Bah623733_E1_2343.208	399	701	669	360	550	768	760	619	720
BRD3_BD1_66.4	1264	1367	1367	442	1442	1561	1260	1331	1774		BAHD1_Bah623733_E1_2343.211	223	390	259	152	639	271	280	282	381
BRD3_BD1_66.5	493	368	371	745	296	633	584	643	449		BAHD1_Bah623733_E1_2343.234	487	498	532	385	147	507	989	554	560
BRD3_BD2_145.5	688	1050	1050	479	457	879	596	675	882		BAHD1_Bah623733_E1_2343.238	508	641	282	277	386	330	647	339	465
BRD3_BD2_129.0	302	65	65	236	0	375	177	443	501		BAZ1A_Phd_E22_102.0	1161	2896	1066	914	1234	1300	2429	1234	1605
BRD3_BD2_129.3	628	292	292	373	485	972	498	922	942		BAZ1A_Phd_E22_102.1	1043	1254	1019	794	512	1110	1217	1229	1256
BRD3_BD2_129.8	737	754	754	469	420	851	873	819	1175		BAZ1A_Phd_E22_102.4	621	474	545	339	518	844	800	675	634
BRD4_BD1_121.1	508	0	0	921	247	952	84	882	50		BAZ1A_Phd_E22_102.5	1230	918	760	589	1526	1089	920	1523	1765
BRD4_BD1_121.4	862	183	183	2435	151	1403	247	1631	118		BAZ1A_Phd_E22_102.6	503	241	716	372	593	913	547	652	398
BRD4_BD1_121.9	591	311	311	573	442	946	242	1025	127		BAZ1A_Phd_E23_36.0	807	405	777	376	556	745	1294	779	1191
BRD4_BD1_138.0	903	0	0	275	0	1036	244	1439	52		BAZ1B_Phd_E15_113.2	638	1081	470	261	284	614	701	847	751
BRD4_BD1_138.2	313	34	34	267	0	593	46	829	64		BAZ1B_Phd_E15_113.4	838	283	765	403	292	979	723	1154	722
BRD4_BD1_138.3	286	18	18	306	0	467	18	578	85		BAZ1B_Phd_E15_113.5	721	111	536	333	385	694	638	897	893
BRD4_BD1_68.0	1780	0	0	1537	74	1523	59	2004	65		BAZ1B_Phd_E15_113.6	791	542	560	169	65	736	930	831	1032
BRD4_BD1_68.1	293	0	0	178	0	269	24	329	0		BAZ1B_Phd_E15_113.7	414	109	475	205	382	129	0	391	922
BRD4_BD1_68.2	829	0	0	895	307	890	90	1336	39		BAZ1B_Phd_E15_113.8	671	323	622	157	177	873	556	877	832
BRD4_BD2_148.11	583	144	144	929	348	869	229	1159	122		BAZ2A_MBD_E7_26.0	765	864	848	330	257	931	864	951	572
BRD4_BD2_130.0	321	190	190	289	288	308	205	438	50		BAZ2A_MBD_E8_109.15	490	527	548	672	713	705	346	668	738
BRD4_BD2_130.13	807	328	328	692	857	812	756	1088	363		BAZ2A_MBD_E8_109.3	452	691	475	167	340	654	724	399	651
BRD4_BD2_130.14	1001	76	76	1357	445	916	1225	1217	377		BAZ2A_MBD_E9_84.0	711	223	770	299	596	988	806	899	669
BRD8_BD_77.2	1142	842	842	422	447	892	274	843	250		BAZ2A_MBD_E9_84.6	313	230	309	87	113	259	76	403	456
BRD8_BD_69.0	614	73	73	327	223	605	819	776	307		BAZ2A_MBD_E9_84.7	120	15	297	38	226	298	402	185	95
BRD8_BD_69.2	1082	554	554	795	429	1025	969	1131	532		BAZ2A_Phd_E26_141.0	1202	425	780	610	1077	1372	699	1040	567
BRD8_BD_69.3	551	216	216	439	157	562	478	817	485		BAZ2A_Phd_E26_141.13	869	356	522	404	466	613	700	821	599
BRD8_BD_178.3	608	255	255	669	162	579	802	573	360		BAZ2A_Phd_E26_141.15	472	294	638	222	169	674	692	696	322
BRD8_BD_178.4	899	192	192	1076	935	1046	1247	1168	477		BAZ2A_Phd_E26_141.3	361	223	394	121	331	141	427	442	150
BRD9_BD_145.1	519	434	434	559	285	530	340	440	454		BAZ2A_Phd_E26_141.4	927	306	544	571	523	972	871	888	402
BRD9_BD_145.7	1075	491	491	1157	1499	1448	869	1563	1081		BAZ2A_Phd_E26_141.8	724	626	470	286	424	539	592	535	697
BRD9_BD_145.9	371	64	64	218	260	626	533	509	276		BAZ2B_MBD_E11_26.0	558	544	474	39	213	592	580	574	513
BRD9_BD_111.2	616	190	190	523	902	1003	95	872	290		BAZ2B_MBD_E12_109.3	894	410	713	721	972	789	385	833	666
BRD9_BD_111.4	1186	847	847	1232	1656	1086	1289	1261	1270		BAZ2B_MBD_E12_109.4	404	290	426	322	611	395	638	434	479
BRD9_BD_111.5	539	257	257	1009	777	599	410	701	551		BAZ2B_MBD_E12_109.7	501	582	544	433	272	383	337	629	735
BRDT_BD1_121.3	1236	667	667	1486	440	1614	1993	1701	2465		BAZ2B_MBD_E13_84.2	1104	626	758	524	1022	431	812	792	489
BRDT_BD1_121.5	839	974	974	501	1408	1040	1377	1028	1274		BAZ2B_MBD_E13_84.3	891	1379	961	527	447	1070	976	850	368
BRDT_BD1_121.6	595	576	576	743	185	892	336	798	780		BAZ2B_Phd_E34_144.0	1421	1103	1027	394	1483	1509	1154	1294	1495
BRDT_BD1_138.1	519	480	480	290	821	625	392	522	481		BAZ2B_Phd_E34_144.1	607	795	515	209	280	608	849	718	331
BRDT_BD1_138.2	294	662	662	31	317	504	72	560	390		BAZ2B_Phd_E34_144.10	467	473	310	474	711	446	280	500	233
BRDT_BD1_68.0	538	540	540	1004	352	891	867	731	1201		BAZ2B_Phd_E34_144.2	795	1279	711	402	849	643	1153	682	1107
BRDT_BD1_68.1	515	1220	1220	1214	1200	735	791	854	1153		BAZ2B_Phd_E34_144.4	868	787	594	160	533	835	1116	714	882
BRDT_BD2_150.1	1043	1294	1294	826	347	852	1831	999	1325		BAZ2B_Phd_E34_144.7	567	461	384	283	336	257	576	680	320
BRDT_BD2_150.6	660	980	980	632	369	920	2296	1082	1498		BCL6_BTB22128_E1_2121.1	729	484	368	443	1233	746	1144	599	755
BRDT_BD2_150.7	662	914	914	463	644	711	1191	735	1164		BCL6_BTB22128_E1_2121.12	1150	826	898	656	956	1407	1747	1346	1280
BRDT_BD2_129.2	911	470	470	690	555	641	1219	867	572		BCL6_BTB22128_E1_2121.17	884	807	771	242	1097	972	941	802	838
BRDT_BD2_129.3	421	231	231	535	433	715	454	657	553		BCL6_BTB22128_E1_2121.358	740	1404	735	421	930	398	1180	713	1147
BRDT_BD2_129.4	503	117	117	795	0	773	303	748	739		BCL6_BTB22128_E1_2121.36	631	620	804	1146	1171	892	404	891	760
BRPF1_BD_118.11	488	143	143	527	233	782	349	725	598		BCL6_BTB22128_E1_2121.361	721	710	766	336	817	1106	487	925	401
BRPF1_BD_118.12	462	603	603	142	447	427	121	736	304		BCL6B_BTB28134_E1_1440.17	916	1004	597	366	1088	551	1341	634	1207
BRPF1_BD_118.5	844	988	989	876	304	1093	925	1084	777		BCL6B_BTB28134_E1_1440.244	912	422	693	365	316	786	276	825	905
BRPF1_BD_237.10	421	389	390	456	124	349	478	513	463		BCL6B_BTB28134_E1_1440.264	568	415	797	146	272	454	371	676	173
BRPF1_BD_237.5	693	431	431	859	1040	832	554	1011	731		BCL6B_BTB28134_E1_1440.27	452	187	451	138	729	399	1143	270	123
BRPF1_BD_237.9	572	699	699	330	136	777	101	880	451		BCL6B_BTB28134_E1_1440.28	596	487	429	214	0	515	221	374	159
BRPF3_BD_95.0	1188	1339	1339	1046	1598	1338	2220	1351	1843		BCL6B_BTB28134_E1_1440.6	728	570	582	421	327	778	1238	607	489
BRPF3_BD_95.3	514	588	588	555	452	660	804	749	996		BDP1_SANT_E7_95.1	450	44	475	44	194	367	0	443	161
BRPF3_BD_190.23	603	425	425	773	918	806	586	829	1059		BDP1_SANT_E7_95.2	416	0	517	0	96	413	0	279	0
BRPF3_BD_190.25	494	449	449	796	762	572	913	524	608		BDP1_SANT_E7_95.4	623	143	796	0	65	1130	76	721	108
BRPF3_BD_190.4	605	493	493	1459	496	825	1536	900	897		BDP1_SANT_E7_95.5	1058	0	1066	0	0	942	26	1077	31
BRWD1_BD1_74.0	500	212	212	292	1031	850	396	836	1275		BDP1_SANT_E8_55.0	711	183	646	40	130	1295	316	591	93
BRWD1_BD1_121.0	490	1319	1319	294	1311	696	856	833	1021		BDP1_SANT_E8_55.1	614	65	894	0	0	636	89	912	58
BRWD1_BD1_121.1	783	608	609	914	1724	859	700	762	1207		BPTF_Phd1_E2_129.1	535	497	260	131	6	645	300	522	234
BRWD1_BD1_121.3	522	450	450	984	1348	492	1597	738	973		BPTF_Phd1_E2_129.11	689	222	499	232	493	717	423	757	406
BRWD1_BD1_126.0	689	837	837	578	1175	1201	1274	1047	988		BPTF_Phd1_E2_129.3	575	195	612	38	190	356	525	826	212
BRWD1_BD1_126.1	525	482	482	233	1184	513	796	687	1107		BPTF_Phd1_E2_129.4	620	69	571	147	0	920	320	656	274
BRWD1_BD1_126.2	426	211	211	156	909	289	821	487	572		BPTF_Phd1_E2_129.6	661	256	503	364	859	471	592	669	238
BRWD1_BD2_98.1	837	552	552	830	714	767	1281	897	2111		BPTF_Phd1_E2_129.8	1261	860	871	608	550	1202	1321	1222	352
BRWD1_BD2_98.2	717	1538	1538	866	1182	1106	887	1220	1873		BPTF_Phd2_E27_106.0	580	460	378	134	340	709	300	700	136
BRWD1_BD2_98.3	1737	2335	2335	872	2978	1765	2580	1971	3263		BPTF_Phd2_E27_106.1	364	194	318	121	137	380	197	412	78
BRWD1_BD2_153.0	906	1353	1353	432	1422	1348	986	1219	2468		BPTF_Phd2_E27_106.2	352	19	359	278	113	303	0	516	311
BRWD1_BD2_153.1	727	1052	1052	354	1026	958	874	919	1514		BPTF_Phd2_E27_106.3	631	226	486	23	108	502	0	598	463
BRWD1_BD2_153.5	309	232	232	152	206	451	407	402	451		BPTF_Phd2_E27_106.4	215	314	204	15	203	439	0	301	139
BRWD3_BD1_95.10	589	567	567	796	753	573	905	776	886		BPTF_Phd2_E27_106.5	1035	928	677	469	863	1259	348	990	892
BRWD3_BD1_95.8	475	388	388	453	931	529	1039	725	1128		BRD1_ePhd_E2_354.11	537	391	340	338	391	573	603	640	751
BRWD3_BD1_95.9	825	703	703	483	1357	856	1539	1045	1824		BRD1_ePhd_E2_354.2	684	461	404	299	530	642	1382	567	555
BRWD3_BD1_121.1	1127	852	852	1377	1541	1195	1734	1291	1809		BRD1_ePhd_E2_354.28	700	344	426	30	315	788	573	612	373
BRWD3_BD1_121.3	730	540	540	480	779	1015	1205	1091	1473		BRD1_ePhd_E2_354.47	353	131	239	340	96	183	235	482	195
BRWD3_BD1_121.4	549	408	408	1823	846	1001	1346	769	1391		BRD1_ePhd_E2_354.49	680	537	637	330	442	570	822	669	347
BRWD3_BD1_126.2	495	691	691	393	1446	818	1360	710	1419		BRD1_ePhd_E2_354.5	372	143	257	177	133	410	253	379	668
BRWD3_BD1_126.3	701	1278	1278	479	643	794	1231	1065	1682		BRD1_Phd_E2_162.10	371	86	260	85	130	439	549	282	165
BRWD3_BD1_126.5	744	793	793	475	984	1157	1261	874	1378		BRD1_Phd_E2_162.14	495	605	383	117	333	691	683	526	743
BRWD3_BD2_105.1	755	707	707	1478	1553	875	1597	851	1068		BRD1_Phd_E2_162.16	621	257	420	110	0	649	681	531	339
BRWD3_BD2_105.4	402	608	608	228	794	587	568	790	751		BRD1_Phd_E2_162.3	622	233	436	221	355	303	219	509	234
BRWD3_BD2_105.5	1481	1397	1397	1387	2273	1614	2594	2129	2855		BRD1_Phd_E2_162.4	584	64	600	188	408	217	87	443	487
BRWD3_BD2_75.0	784	519	519	633	256	737	1562	981	1509		BRD1_Phd_E2_162.8	546	231	407	110	556	596	402	674	639
BRWD3_BD2_153.0	883	1316	1316	508	1487	1124	1164	1509	2305		BRD1_PWWP_E11_60.3	841	417	719	360	339	1032	695	670	452
BRWD3_BD2_153.10	1230	813	813	1054	2155	1686	3063	1735	2405		BRD1_PWWP_E11_60.5	1142	3033	1239	622	712	1266	860	1204	744
BRWD3_BD2_153.4	611	635	635	706	1953	929	1169	801	1551		BRD1_PWWP_E12_155.10	544	963	495	616	875	941	1306	951	767
BRWD3_BD2_95.0	842	1314	1314	519	1041	1417	1372	1456	2375		BRD1_PWWP_E12_155.18	652	596	809	633	878	1135	1458	850	432
CARM1_RMT_111.13	388	490	490	234	291	516	230	647	710		BRD1_PWWP_E13_133.11	940	850	764	744	401	712	1327	826	1322
CARM1_RMT_111.6	587	283	283	153	126	807	20	774	275		BRD1_PWWP_E13_133.9	889	409	659	978	1257	877	1792	737	692
CARM1_RMT_111.7	491	1100	1100	206	480	805	138	776	266		BRPF1_ePhd_E3_363.10	577	271	430	378	398	687	131	592	401
CARM1_RMT_178.1	796	276	276	370	789	662	371	616	248		BRPF1_ePhd_E3_363.14	418	334	461	133	242	802	71	382	181
CARM1_RMT_178.13	237	113	113	112	143	230	127	285	206		BRPF1_ePhd_E3_363.24	520	249	422	219	301	432	823	392	821
CARM1_RMT_178.25	464	93	93	1142	449	338	375	652	484		BRPF1_ePhd_E3_363.4	998	956	648	179	257	605	455	535	405
CDK1_positive_control_e3.1	112	0	0	34	0	244	0	198	6		BRPF1_ePhd_E3_363.44	451	105	456	398	0	718	0	551	57
CDK1_positive_control_e4.1	532	0	0	790	151	843	47	1084	51		BRPF1_ePhd_E3_363.51	841	288	739	197	151	453	287	1110	416
CDK1_positive_control_e5.1	255	13	13	263	0	547	0	525	0		BRPF1_Phd_E3_186.1	469	389	550	233	233	504	86	761	461
CDK1_positive_control_e6.1	369	0	0	794	0	881	0	911	0		BRPF1_Phd_E3_186.10	1320	659	986	514	420	1484	422	1394	297
CDK1_positive_control_e7.1	339	0	0	430	0	556	33	477	0		BRPF1_Phd_E3_186.17	883	794	782	202	177	950	160	944	584
CDK9_positive_control_e2.1	221	0	0	197	0	498	17	471	47		BRPF1_Phd_E3_186.4	1082	1172	751	320	455	1170	0	993	547
CDK9_positive_control_e3.1	664	0	0	514	293	691	0	708	79		BRPF1_Phd_E3_186.7	545	305	622	43	401	959	135	701	288
CDK9_positive_control_e4.1	722	793	793	705	283	1236	602	919	369		BRPF1_Phd_E3_186.9	890	436	708	184	97	1021	91	894	381
CDK9_positive_control_e4.2	247	0	0	245	0	530	0	476	6		BRPF1_PWWP10891204_E1_3663.28	1255	979	907	549	1046	1035	1173	1253	1548
CDK9_positive_control_e5.1	849	133	133	887	0	1379	81	1331	29		BRPF1_PWWP10891204_E1_3663.288	702	3840	425	402	174	627	727	495	706
CDK9_positive_control_e5.2	592	0	0	553	0	680	34	880	85		BRPF1_PWWP10891204_E1_3663.315	749	1038	710	420	725	788	808	942	574
CECR2_BD_92.0	836	1494	1494	605	738	1047	1824	760	990		BRPF1_PWWP10891204_E1_3663.316	450	269	661	113	350	990	727	841	557
CECR2_BD_92.1	836	946	946	643	1317	1068	781	886	824		BRPF1_PWWP10891204_E1_3663.321	806	903	780	510	1101	1211	1381	968	1161
CECR2_BD_92.7	797	812	812	501	680	1105	516	856	651		BRPF1_PWWP10891204_E1_3663.322	645	930	777	506	1078	1048	382	960	920
CECR2_BD_127.3	1080	1310	1310	456	720	1677	1297	1390	954		BRPF3_ePhd_E2_354.11	1010	1682	744	495	1052	1017	934	822	1095
CECR2_BD_127.7	1191	709	709	492	982	1174	1067	1144	1103		BRPF3_ePhd_E2_354.19	614	698	565	171	614	1108	844	576	725
CECR2_BD_127.9	981	980	980	748	1695	1323	1488	1123	1164		BRPF3_ePhd_E2_354.21	1041	993	511	298	407	930	1285	833	798
CECR2_BD_59.0	1279	853	853	958	1667	1851	1711	1484	1596		BRPF3_ePhd_E2_354.26	928	1020	848	548	706	827	1201	1061	681
CECR2_BD_59.2	403	130	130	210	487	513	482	559	529		BRPF3_ePhd_E2_354.29	743	845	398	381	626	630	396	732	661
CECR2_BD_59.3	639	255	255	156	431	524	614	438	618		BRPF3_ePhd_E2_354.49	1057	1116	754	518	1066	793	1393	1024	582
CHD1_ATPase_210.0	855	1342	1342	1317	1982	1086	1521	1457	1023		BRPF3_Phd_E2_162.1	899	851	798	731	664	655	1574	1058	695
CHD1_ATPase_90.0	1045	458	458	916	747	1048	1056	1474	495		BRPF3_Phd_E2_162.14	741	942	595	259	359	408	399	713	590
CHD1_ATPase_135.3	750	337	337	506	619	1093	588	575	325		BRPF3_Phd_E2_162.15	651	595	381	426	428	912	1128	571	652
CHD1_ATPase_72.2	400	592	592	169	738	586	780	753	1251		BRPF3_Phd_E2_162.16	819	1992	713	331	491	1200	1031	1081	1149
CHD1_ATPase_150.7	894	607	608	993	799	890	483	937	274		BRPF3_Phd_E2_162.5	961	536	842	456	1188	1176	1311	1202	1310
CHD1_ATPase_150.8	650	359	360	267	718	778	326	738	112		BRPF3_Phd_E2_162.9	1007	1109	795	300	303	1184	1738	904	1517
CHD1L_ATPase_115.1	601	266	267	542	709	692	388	643	563		BRPF3_PWWP10741189_E1_3618.256	438	419	300	86	172	584	84	429	429
CHD1L_ATPase_115.7	688	333	333	542	159	993	1470	956	941		BRPF3_PWWP10741189_E1_3618.289	641	804	685	417	1040	825	1072	726	686
CHD1L_ATPase_82.1	1747	922	922	1918	8852	1645	2878	2093	2265		BRPF3_PWWP10741189_E1_3618.291	664	741	637	264	484	770	635	755	638
CHD1L_ATPase_50.2	945	1853	1853	819	1341	1246	1317	1176	1083		BRPF3_PWWP10741189_E1_3618.306	749	432	579	194	69	676	178	748	445
CHD1L_ATPase_74.2	510	385	385	294	590	825	936	737	841		BRPF3_PWWP10741189_E1_3618.31	349	474	498	86	318	448	471	535	636
CHD1L_ATPase_111.0	779	665	665	985	845	996	1451	956	1429		BRPF3_PWWP10741189_E1_3618.325	724	538	467	278	818	823	1392	669	578
CHD1L_ATPase_115.2	416	558	558	422	152	580	597	702	440		BTBD1_BTB62175_E1_1449.14	639	555	778	571	790	1038	665	874	791
CHD2_ATPase_210.7	771	326	326	216	1249	962	445	1169	567		BTBD1_BTB62175_E1_1449.25	1027	420	1110	543	937	770	914	933	793
CHD2_ATPase_90.0	725	553	553	507	278	1135	1212	843	1076		BTBD1_BTB62175_E1_1449.29	381	71	161	317	0	753	639	387	197
CHD2_ATPase_135.13	650	295	295	711	141	336	601	760	545		BTBD1_BTB62175_E1_1449.34	397	206	399	263	578	244	1056	548	418
CHD2_ATPase_153.1	492	92	92	170	757	539	529	902	584		BTBD1_BTB62175_E1_1449.39	724	1022	871	493	784	567	1545	811	693
CHD2_ATPase_72.0	585	369	369	748	590	817	962	862	484		BTBD1_BTB62175_E1_1449.42	751	575	821	577	860	1126	1173	648	541
CHD2_ATPase_150.10	481	283	283	560	607	739	418	816	264		BTBD11_BTB9151022_E1_3315.257	784	730	922	637	978	667	576	1030	923
CHD3_ATPase_79.5	584	584	584	327	656	713	728	830	935		BTBD11_BTB9151022_E1_3315.26	1183	1832	1304	1078	1842	1401	1693	1193	1543
CHD3_ATPase_201.10	434	298	298	231	157	409	444	464	728		BTBD11_BTB9151022_E1_3315.287	568	1370	679	420	455	635	726	572	522
CHD3_ATPase_138.12	452	259	259	743	171	606	935	704	1098		BTBD11_BTB9151022_E1_3315.288	592	303	406	404	782	723	961	705	555
CHD3_ATPase_63.0	426	549	549	481	306	764	827	648	1026		BTBD11_BTB9151022_E1_3315.291	683	233	550	320	338	712	579	605	759
CHD3_ATPase_86.3	606	766	766	1204	290	752	1363	859	1341		BTBD11_BTB9151022_E1_3315.293	496	488	536	404	971	939	876	887	914
CHD3_ATPase_118.4	290	462	462	319	223	465	341	507	377		BTBD17_BTB53162_E1_1437.26	231	250	372	113	157	521	167	336	224
CHD3_ATPase_125.0	233	140	140	234	930	257	280	322	486		BTBD17_BTB53162_E1_1437.265	897	1070	719	846	795	986	910	943	907
CHD3_ATPase_50.0	463	460	460	229	700	652	237	702	547		BTBD17_BTB53162_E1_1437.274	447	472	487	43	205	428	1042	541	435
CHD4_ATPase_201.15	320	0	0	108	0	474	27	670	38		BTBD17_BTB53162_E1_1437.284	582	552	490	347	1035	1039	868	735	520
CHD4_ATPase_138.8	516	31	31	667	435	674	94	680	250		BTBD17_BTB53162_E1_1437.285	808	1030	500	438	663	302	1300	945	597
CHD4_ATPase_55.3	974	0	0	1221	0	1368	259	1431	65		BTBD17_BTB53162_E1_1437.49	434	1154	383	334	399	132	0	403	589
CHD4_ATPase_118.4	545	0	0	1156	0	859	50	786	15		BTBD18_BTB24120_E1_2139.24	357	325	326	191	663	638	521	480	407
CHD4_ATPase_125.1	204	0	0	84	155	309	0	223	0		BTBD18_BTB24120_E1_2139.318	778	473	671	253	701	1005	656	850	1016
CHD4_ATPase_50.1	469	0	0	200	0	451	0	718	0		BTBD18_BTB24120_E1_2139.32	336	287	211	167	305	355	266	566	389
CHD5_ATPase_201.32	462	252	252	216	1586	745	755	638	1154		BTBD18_BTB24120_E1_2139.326	638	428	571	320	1661	267	618	619	782
CHD5_ATPase_138.10	213	69	69	112	439	543	271	340	506		BTBD18_BTB24120_E1_2139.329	751	783	808	350	452	1039	1552	686	831
CHD5_ATPase_59.0	686	808	808	586	1473	684	1138	1028	1294		BTBD18_BTB24120_E1_2139.8	336	304	165	104	206	885	345	324	238
CHD5_ATPase_95.3	436	322	322	272	295	493	663	523	845		BTBD19_BTB30123_E1_876.147	560	574	384	265	105	919	576	660	323
CHD5_ATPase_118.17	369	1257	1257	406	651	804	1179	475	676		BTBD19_BTB30123_E1_876.152	743	314	840	171	502	872	704	834	842
CHD5_ATPase_125.10	422	1002	1002	344	778	636	1302	665	571		BTBD19_BTB30123_E1_876.159	912	641	1058	523	92	659	717	1099	978
CHD5_ATPase_50.4	703	236	236	269	1398	873	1013	819	1302		BTBD19_BTB30123_E1_876.16	1101	655	683	669	1038	847	511	1322	1141
CHD6_ATPase_244.11	506	605	605	293	168	545	268	619	588		BTBD19_BTB30123_E1_876.6	1125	630	245	570	327	445	1014	605	854
CHD6_ATPase_177.11	771	727	727	619	333	1074	676	1147	1117		BTBD19_BTB30123_E1_876.9	521	603	398	587	423	312	366	711	808
CHD6_ATPase_105.4	223	62	62	99	0	334	190	374	357		BTBD2_BTB110217_E1_1578.239	121	82	144	123	118	471	674	315	179
CHD6_ATPase_196.20	479	265	265	445	339	717	617	696	765		BTBD2_BTB110217_E1_1578.242	142	68	149	167	25	356	136	176	384
CHD6_ATPase_47.3	825	972	972	654	621	946	1899	1061	1591		BTBD2_BTB110217_E1_1578.251	760	414	624	385	568	1049	876	776	898
CHD7_ATPase_118.9	886	806	806	1230	746	986	2371	1033	1934		BTBD2_BTB110217_E1_1578.253	565	333	471	312	178	400	430	529	755
CHD7_ATPase_196.1	1000	952	952	1088	2647	1522	2452	1407	1880		BTBD2_BTB110217_E1_1578.7	677	632	474	321	299	919	1414	605	833
CHD7_ATPase_244.14	535	323	323	557	898	814	783	704	1023		BTBD2_BTB110217_E1_1578.73	857	1202	709	297	745	909	1705	933	1225
CHD7_ATPase_177.11	268	174	174	122	143	453	328	271	471		BTBD3_BTB156263_E1_1698.167	496	998	222	172	750	524	535	443	721
CHD8_ATPase_244.18	772	298	298	429	455	604	383	746	195		BTBD3_BTB156263_E1_1698.172	513	384	478	335	506	918	528	486	1111
CHD8_ATPase_177.7	274	83	83	172	731	176	287	194	503		BTBD3_BTB156263_E1_1698.35	691	9945	415	184	1182	398	723	897	957
CHD8_ATPase_135.0	670	299	299	613	298	798	385	984	169		BTBD3_BTB156263_E1_1698.39	614	545	259	363	471	656	645	408	614
CHD8_ATPase_196.3	680	436	437	456	721	1218	728	944	239		BTBD3_BTB156263_E1_1698.42	429	254	292	198	403	313	620	530	878
CHD8_ATPase_52.3	471	148	148	768	656	1047	1140	789	602		BTBD3_BTB156263_E1_1698.43	763	1670	869	373	722	667	1608	901	1266
CHD9_ATPase_244.8	701	1286	1286	322	730	479	1542	859	747		BTBD6_BTB76183_E1_1458.15	561	720	342	447	592	655	777	672	603
CHD9_ATPase_177.3	776	1851	1851	799	1042	1448	2060	1774	1810		BTBD6_BTB76183_E1_1458.16	326	272	294	163	259	535	443	336	436
CHD9_ATPase_135.3	523	245	245	286	231	635	1225	794	746		BTBD6_BTB76183_E1_1458.212	667	2696	697	307	970	977	1517	975	1060
CHD9_ATPase_196.11	522	346	346	896	295	661	1031	697	945		BTBD6_BTB76183_E1_1458.22	268	140	354	126	0	177	412	267	181
CHD9_ATPase_50.2	602	673	673	245	755	518	537	588	640		BTBD6_BTB76183_E1_1458.28	567	827	937	326	861	353	1203	1039	1162
CLOCK_AT_210.10	1229	637	637	1490	1867	1414	1574	1647	1677		BTBD6_BTB76183_E1_1458.32	1013	1585	1039	772	976	1592	1088	1082	1265
CLOCK_AT_210.12	458	91	91	76	315	471	715	444	412		BTBD7_BTB137235_E1_3399.34	678	1081	732	606	1486	839	921	1013	1090
CLOCK_AT_210.3	853	802	802	641	606	1667	2254	1313	1772		BTBD7_BTB137235_E1_3399.346	738	946	838	434	1131	1225	1088	957	1400
CLOCK_AT_203.13	475	300	300	946	306	477	1023	550	692		BTBD7_BTB137235_E1_3399.35	1081	1374	839	970	737	1241	2191	1329	1208
CLOCK_AT_203.2	867	514	514	403	1135	1554	2217	1307	1910		BTBD7_BTB137235_E1_3399.352	572	982	317	565	840	614	901	813	436
CLOCK_AT_203.5	721	382	382	605	479	626	894	765	922		BTBD7_BTB137235_E1_3399.355	537	1158	371	462	376	806	878	692	358
CLOCK_AT_256.10	359	353	353	60	562	418	199	308	667		BTBD7_BTB137235_E1_3399.38	1112	909	1060	764	1221	713	847	1171	1067
CLOCK_AT_256.17	643	2596	2596	819	606	1129	1643	799	973		BTBD7_BTB268397_E1_3399.325	1649	1014	869	738	819	897	1405	1326	1313
CLOCK_AT_256.6	756	998	998	315	824	448	767	791	1309		BTBD7_BTB268397_E1_3399.48	522	615	405	286	750	659	1198	652	1188
CREBBP_BD_107.0	316	245	245	62	437	464	741	481	341		BTBD7_BTB268397_E1_3399.49	675	1283	675	781	848	1134	1657	1123	982
CREBBP_BD_107.5	573	0	0	396	0	630	348	677	315		BTBD7_BTB268397_E1_3399.51	364	456	343	149	219	317	675	351	360
CREBBP_BD_107.6	505	149	149	889	874	1001	1423	958	399		BTBD7_BTB268397_E1_3399.52	830	1374	616	600	813	1169	1371	963	997
CREBBP_BD_210.14	1255	359	359	2238	2565	2374	3751	2186	1500		BTBD7_BTB268397_E1_3399.57	648	624	596	192	501	781	707	751	937
CREBBP_BD_210.15	707	234	234	1667	1727	1472	2472	1410	848		BTBD8_BTB207300_E1_1137.38	954	1388	918	826	1438	1493	997	1362	1286
CREBBP_BD_210.7	204	170	170	494	465	416	727	274	323		BTBD8_BTB207300_E1_1137.45	1266	1679	1183	454	583	1121	669	1469	755
CREBBP_AT_147.2	719	419	419	382	1430	942	1334	1211	1109		BTBD8_BTB207300_E1_1137.61	1187	1568	1116	436	1322	1041	1436	1300	1400
CREBBP_AT_147.7	755	791	791	637	1574	772	1658	939	882		BTBD8_BTB207300_E1_1137.62	346	633	415	110	104	520	527	596	538
CREBBP_AT_147.8	511	26	26	566	650	955	1135	918	460		BTBD8_BTB207300_E1_1137.64	531	1448	546	583	256	292	715	659	691
CREBBP_AT_114.7	829	46	46	765	2681	848	2272	1087	1075		BTBD8_BTB207300_E1_1137.65	1055	1262	914	824	951	1397	2871	1170	1907
CREBBP_AT_114.8	562	0	0	562	1097	585	1095	709	590		BTBD8_BTB48121_E1_1137.22	824	821	734	481	429	679	1757	971	821
CREBBP_AT_114.9	551	92	92	855	900	1016	1140	905	525		BTBD8_BTB48121_E1_1137.25	344	566	303	175	85	210	472	514	519
CREBBP_AT_166.2	318	58	58	186	928	538	1303	538	174		BTBD8_BTB48121_E1_1137.26	571	1033	643	153	249	722	600	815	976
CREBBP_AT_166.7	329	156	156	472	616	469	736	802	695		BTBD8_BTB48121_E1_1137.73	1021	786	1066	582	433	1031	2064	1129	1232
CREBBP_AT_166.8	540	615	615	386	1096	655	1113	636	1325		BTBD8_BTB48121_E1_1137.75	1366	921	902	510	1233	1118	2170	1230	1442
CREBBP_AT_168.12	731	450	451	1104	1640	1007	1661	1069	925		BTBD8_BTB48121_E1_1137.77	1005	1033	1031	654	859	1260	1268	1391	1513
CREBBP_AT_168.2	822	2485	2485	315	1378	1276	1704	1238	1373		BTBD9_BTB33137_E1_1839.11	1767	1964	1701	918	1062	2036	2865	1771	1425
CREBBP_AT_168.9	425	36	36	1007	577	744	1081	676	258		BTBD9_BTB33137_E1_1839.18	231	193	229	279	620	200	53	235	156
CREBBP_AT_162.10	489	167	167	259	160	673	1798	774	507		BTBD9_BTB33137_E1_1839.189	482	56	230	61	347	467	195	435	215
CREBBP_AT_162.7	893	898	898	620	1358	971	1928	1037	859		BTBD9_BTB33137_E1_1839.2	1164	537	859	467	226	1149	775	887	755
CREBBP_AT_162.8	607	848	848	399	1186	696	1382	624	541		BTBD9_BTB33137_E1_1839.25	963	717	768	486	1462	895	778	851	450
DOT1L_SET_95.2	295	120	120	739	458	254	534	622	258		BTBD9_BTB33137_E1_1839.9	299	181	267	220	330	140	426	376	284
DOT1L_SET_95.3	712	477	477	725	823	1128	386	1224	527		C17orf49_SANT_E3_98.0	402	827	455	238	554	498	808	679	809
DOT1L_SET_95.7	650	383	383	1137	823	553	781	840	400		C17orf49_SANT_E3_98.2	530	723	327	118	98	729	542	516	382
DOT1L_SET_63.0	809	69	69	619	430	991	344	1352	580		C17orf49_SANT_E3_98.3	985	1475	812	343	753	1143	957	1047	1006
DOT1L_SET_63.3	1642	480	480	994	1066	1410	1319	1515	804		C17orf49_SANT_E3_98.4	985	1474	469	98	563	797	531	1047	1006
DOT1L_SET_63.4	790	525	525	903	393	814	565	819	563		C17orf49_SANT_E3_98.5	924	1607	1413	532	932	1435	2130	1452	1059
DOT1L_SET_56.0	431	282	282	217	137	718	294	705	227		C17orf49_SANT_E3_98.6	1029	1948	1288	656	857	976	872	1347	944
DOT1L_SET_56.1	822	506	506	580	301	800	319	902	367		CBX1_Chromo_E2_62.0	675	1015	664	243	773	765	1291	742	411
DOT1L_SET_56.3	475	420	420	297	412	688	268	838	309		CBX1_Chromo_E2_62.3	567	238	765	243	308	932	844	484	476
DOT1L_SET_80.5	424	231	231	300	436	655	316	699	401		CBX1_Chromo_E2_62.7	1191	1706	1331	1036	832	1494	1926	1675	1289
DOT1L_SET_80.7	580	766	766	846	479	1139	749	674	403		CBX1_Chromo_E3_67.3	362	537	273	120	204	731	298	443	152
DOT1L_SET_80.8	707	382	382	636	952	776	1002	883	600		CBX1_Chromo_E3_67.4	595	509	428	356	487	388	169	649	85
EHMT1_SET_87.1	341	15	15	260	162	481	75	459	435		CBX1_Chromo_E3_67.5	296	528	365	195	481	192	190	325	209
EHMT1_SET_87.2	719	105	105	306	387	1093	160	936	950		CBX2_Chromo_E1_42.1	1134	2154	1046	995	1059	1378	1554	1309	646
EHMT1_SET_87.3	355	0	0	0	149	517	51	464	372		CBX2_Chromo_E1_42.2	554	1751	495	577	616	943	632	561	286
EHMT1_SET_79.0	430	212	212	391	463	417	326	460	719		CBX2_Chromo_E2_44.0	828	682	695	422	1154	431	635	827	453
EHMT1_SET_79.1	441	96	96	481	335	645	134	543	454		CBX2_Chromo_E2_44.2	189	89	188	201	275	463	71	236	129
EHMT1_SET_176.0	826	256	256	472	1206	1220	215	848	878		CBX2_Chromo_E3_66.0	987	463	417	393	1203	676	577	874	639
EHMT1_SET_176.1	918	245	245	1295	342	1028	187	1365	940		CBX2_Chromo_E3_66.1	362	120	228	93	113	303	0	360	137
EHMT1_SET_176.2	417	50	50	382	454	416	35	631	208		CBX3_Chromo_E3_86.0	609	435	708	708	746	1441	556	890	1058
EHMT2_SET_87.1	450	0	0	826	152	697	137	582	344		CBX3_Chromo_E3_86.1	385	357	786	184	372	214	601	605	351
EHMT2_SET_87.10	790	98	98	760	173	1097	446	1172	958		CBX3_Chromo_E3_86.4	414	393	318	302	578	637	459	357	537
EHMT2_SET_87.11	696	11	11	865	338	1191	466	1092	642		CBX3_Chromo_E3_86.6	1064	1809	913	581	730	1064	1405	1200	1108
EHMT2_SET_79.0	466	86	86	258	264	397	79	719	392		CBX3_Chromo_E4_67.0	545	1338	730	356	290	625	663	820	374
EHMT2_SET_176.13	571	114	114	582	150	630	285	585	224		CBX3_Chromo_E4_67.1	1399	1111	613	606	491	630	835	512	581
EHMT2_SET_176.4	419	77	77	432	343	508	181	803	485		CBX4_Chromo_E1_69.1	250	167	337	176	332	414	328	354	203
EHMT2_SET_176.5	452	113	113	259	609	676	253	733	462		CBX4_Chromo_E1_69.3	667	217	559	392	601	748	848	369	178
ELP3_AT_81.0	1220	0	0	1202	510	1309	0	1498	25		CBX4_Chromo_E2_44.0	481	627	364	320	186	271	445	367	243
ELP3_AT_81.1	726	0	0	843	178	545	0	807	0		CBX4_Chromo_E2_44.2	260	625	200	219	619	247	464	249	228
ELP3_AT_81.8	614	0	0	534	592	622	0	787	54		CBX4_Chromo_E3_66.0	568	3033	710	468	753	652	633	675	321
ELP3_AT_82.0	1022	0	0	861	0	1043	31	1038	19		CBX4_Chromo_E4_67.5	285	295	319	102	492	414	187	214	462
ELP3_AT_82.4	617	0	0	280	161	642	0	625	25		CBX5_Chromo_E2_80.0	426	376	388	434	190	411	171	692	549
ELP3_AT_58.1	1057	94	94	1073	0	1725	0	1490	43		CBX5_Chromo_E2_80.3	187	68	110	213	282	133	202	193	102
ELP3_AT_58.2	404	0	0	128	239	427	0	703	32		CBX5_Chromo_E2_80.5	448	382	337	65	362	166	109	254	199
EP300_BD_111.2	613	573	573	465	888	987	123	1246	515		CBX5_Chromo_E3_70.0	445	698	435	158	104	409	299	737	390
EP300_BD_111.6	772	437	437	820	876	841	114	1287	638		CBX5_Chromo_E3_70.2	270	238	289	369	461	546	679	483	329
EP300_BD_111.7	685	391	391	626	165	715	75	1120	611		CBX5_Chromo_E3_70.3	211	35	247	180	380	230	682	387	95
EP300_BD_196.14	867	231	231	885	423	857	1	1135	225		CBX6_Chromo_E1_42.2	469	710	224	177	667	1191	700	560	709
EP300_BD_196.15	938	198	198	1103	618	940	108	1295	434		CBX6_Chromo_E1_42.3	1150	103	251	88	296	319	855	453	230
EP300_BD_196.5	664	304	304	82	446	756	0	674	371		CBX6_Chromo_E2_44.0	367	508	432	304	262	739	587	631	380
EP300_AT_147.10	584	115	115	293	774	646	0	750	238		CBX6_Chromo_E2_44.5	214	801	166	118	57	416	395	201	196
EP300_AT_147.11	302	211	211	173	258	546	78	386	123		CBX6_Chromo_E3_66.3	367	3143	410	227	281	363	476	479	263
EP300_AT_147.3	470	361	361	309	27	733	24	632	348		CBX6_Chromo_E3_66.4	774	282	608	849	1234	1318	710	654	720
EP300_AT_114.0	630	362	362	1228	322	731	0	982	343		CBX7_Chromo_E1_42.0	155	192	232	253	390	990	177	322	150
EP300_AT_114.5	1150	2521	2521	809	865	1479	94	1667	741		CBX7_Chromo_E1_42.1	268	218	344	168	273	232	627	296	405
EP300_AT_114.6	685	550	550	209	344	1135	19	1012	359		CBX7_Chromo_E2_44.0	528	608	363	192	897	355	0	441	225
EP300_AT_166.3	516	164	165	317	440	521	78	719	214		CBX7_Chromo_E2_44.2	330	279	272	201	364	315	541	367	163
EP300_AT_166.6	1010	251	251	1126	604	1553	0	1500	674		CBX7_Chromo_E3_66.6	289	339	298	423	253	134	470	349	378
EP300_AT_166.7	655	129	129	691	297	843	0	928	496		CBX7_Chromo_E3_66.8	311	221	235	151	316	133	434	237	366
EP300_AT_165.12	923	269	269	297	403	1072	0	1521	497		CBX8_Chromo_E1_42.0	1032	827	422	346	325	1559	783	656	323
EP300_AT_165.2	760	567	567	1018	608	1115	37	1128	351		CBX8_Chromo_E1_42.1	657	863	652	313	262	715	830	884	438
EP300_AT_165.4	707	939	939	462	172	855	57	1043	368		CBX8_Chromo_E2_44.0	649	993	390	98	389	932	1309	519	581
EP300_AT_162.10	717	964	964	930	0	995	84	948	666		CBX8_Chromo_E2_44.3	361	98	303	144	409	183	493	394	203
EP300_AT_162.8	755	385	385	1275	464	847	73	1172	535		CBX8_Chromo_E3_66.2	513	269	258	241	573	333	649	278	555
EP300_AT_162.9	526	6420	6421	903	1060	768	104	1166	847		CBX8_Chromo_E3_66.3	689	1377	622	449	371	952	1036	1077	583
EP400_ATPase_86.4	263	0	0	791	167	594	143	551	168		CCDC79_SANT_E19_144.13	743	1346	750	867	465	602	945	736	998
EP400_ATPase_137.3	441	0	0	535	178	643	272	665	45		CCDC79_SANT_E19_144.2	732	1290	754	340	568	1042	1986	917	697
EP400_ATPase_170.3	212	30	30	289	393	140	303	264	77		CCDC79_SANT_E19_144.3	865	433	568	531	498	582	971	1050	609
EP400_ATPase_170.6	611	177	177	392	497	911	821	877	259		CCDC79_SANT_E19_144.4	997	1815	1576	1096	1060	1091	3156	1127	1633
EP400_ATPase_190.15	416	372	372	452	319	246	336	626	190		CCDC79_SANT_E19_144.7	550	312	539	429	269	573	659	479	469
ERCC6_ATPase_105.7	752	439	439	991	456	941	1375	1055	835		CCDC79_SANT_E19_144.9	587	643	540	485	439	1103	1066	636	590
ERCC6_ATPase_136.9	736	986	986	538	518	800	669	833	959		CCIN_BTB18128_E1_1767.13	698	760	559	413	634	528	694	431	515
ERCC6_ATPase_171.1	497	747	747	930	1040	774	1129	612	740		CCIN_BTB18128_E1_1767.234	544	610	734	1079	414	538	1341	772	697
ERCC6_ATPase_105.0	827	412	412	938	493	967	1200	920	1124		CCIN_BTB18128_E1_1767.241	835	783	933	303	1391	740	1127	1130	1119
ERCC6_ATPase_111.2	782	1072	1072	739	1878	930	1352	1129	959		CCIN_BTB18128_E1_1767.244	448	268	509	231	168	609	991	553	278
ERCC6_ATPase_120.3	529	386	386	153	418	571	215	905	771		CCIN_BTB18128_E1_1767.25	579	281	712	661	733	277	785	780	812
ERCC6_ATPase_52.2	511	450	450	741	714	460	735	590	445		CCIN_BTB18128_E1_1767.5	360	945	383	360	303	668	287	442	310
EZH1_SET_96.2	335	514	514	558	269	511	652	424	405		CDC5L_SANT_E2_104.0	1135	8	988	85	224	1681	0	1075	0
EZH1_SET_96.3	388	428	428	363	404	406	269	398	285		CDC5L_SANT_E2_104.1	854	27	685	0	0	1351	0	1073	30
EZH1_SET_96.5	726	576	576	232	1367	938	567	1060	786		CDC5L_SANT_E2_104.2	660	0	606	92	124	557	0	1124	0
EZH1_SET_82.0	720	541	541	993	842	867	822	878	574		CDC5L_SANT_E2_104.3	315	47	205	14	0	371	0	375	0
EZH1_SET_82.1	703	1386	1386	546	1459	900	1035	1244	1281		CDC5L_SANT_E2_104.4	1103	76	1139	0	55	1426	207	1112	30
EZH1_SET_81.0	858	1558	1558	470	1045	945	1069	996	757		CDC5L_SANT2_E3_142.0	989	0	714	243	134	1062	91	1059	72
EZH1_SET_81.1	450	691	691	148	352	671	371	576	654		CDC5L_SANT2_E3_142.1	637	332	774	168	163	611	466	660	173
EZH1_SET_85.1	1051	785	785	614	627	1298	1228	1449	1268		CDC5L_SANT2_E3_142.3	418	0	373	100	0	949	0	492	37
EZH1_SET_85.2	456	367	367	171	0	714	625	641	571		CDC5L_SANT2_E3_142.4	627	173	822	87	491	1366	275	1306	182
EZH1_SET_85.7	686	1902	1902	230	727	542	390	683	486		CDC5L_SANT2_E3_142.6	950	17	940	37	0	1342	0	1056	0
EZH2_SET_96.1	465	222	222	484	164	890	710	771	760		CDC5L_SANT2_E3_142.8	513	68	719	36	0	1226	0	756	0
EZH2_SET_96.2	436	451	451	331	559	714	603	703	649		CDK1_e5.1	481	9	438	306	140	783	132	526	160
EZH2_SET_96.8	826	228	228	1245	669	535	884	791	877		CDK1_e6.1	721	0	925	0	0	1418	0	1099	0
EZH2_SET_85.3	492	905	905	103	764	815	550	775	1027		CDK1_e7.1	485	53	732	106	0	830	1	903	81
EZH2_SET_82.0	7784	11079	#N/A	7393	8761	9849	5559	10014	11307		CDK9_e2.1	402	13	415	0	60	584	0	558	0
EZH2_SET_81.0	5373	6023	#N/A	3884	6933	5891	5073	6560	8905		CDK9_e3.1	1037	77	877	248	0	1173	0	1120	0
EZH2_SET_81.1	5713	14197	#N/A	4337	5197	7112	3937	8245	7562		CDK9_e4.2	687	16	685	0	0	1574	0	938	15
GCN5_AT_127.10	629	1015	1015	877	452	1030	462	994	683		CDK9_e5.1	610	18	493	0	0	889	100	744	0
GCN5_AT_127.16	689	91	91	911	748	789	104	849	329		CDY2A_Chromo_E1_159.0	827	1876	601	572	600	784	2075	825	1303
GCN5_AT_127.5	672	937	937	1220	349	1119	64	1105	350		CDY2A_Chromo_E1_159.10	1051	470	1029	372	1018	1100	1630	1074	1642
GCN5_AT_59.0	789	606	607	776	571	1155	302	1162	1069		CDY2A_Chromo_E1_159.11	388	441	224	122	224	753	545	586	330
GCN5_AT_59.1	456	476	476	865	311	659	72	722	423		CDY2A_Chromo_E1_159.5	546	370	342	211	451	474	1181	528	271
GCN5_AT_59.4	889	386	386	517	622	835	340	973	461		CDY2A_Chromo_E1_159.7	739	804	812	432	697	1308	1764	884	629
GTF3C4_AT_131.0	547	18	18	125	0	664	76	853	41		CDY2A_Chromo_E1_159.9	843	1467	728	187	534	1064	1825	1077	476
GTF3C4_AT_131.3	946	212	212	622	0	1651	399	998	173		CDYL_Chromo_E2_150.0	1123	544	1105	484	565	1141	1777	1344	1307
GTF3C4_AT_131.4	430	123	123	553	271	598	131	817	178		CDYL_Chromo_E2_150.11	745	106	206	181	378	851	825	687	850
GTF3C4_AT_89.2	532	99	99	491	170	705	412	814	212		CDYL_Chromo_E2_150.13	328	195	463	416	406	649	1338	768	843
GTF3C4_AT_89.5	547	74	74	88	0	330	78	627	122		CDYL_Chromo_E2_150.5	338	231	313	201	522	926	671	328	845
GTF3C4_AT_89.6	482	65	65	448	165	767	69	783	104		CDYL_Chromo_E2_150.7	358	338	378	122	363	198	811	527	353
HAT1_AT_76.0	1086	791	791	1025	1779	1884	1106	1759	1270		CDYL_Chromo_E2_150.9	1127	667	1293	566	773	1691	2041	1825	1458
HAT1_AT_76.1	467	264	264	536	698	660	395	807	504		CDYL2_Chromo_E2_144.0	978	1205	882	822	795	1093	1558	1084	1186
HAT1_AT_76.3	586	171	171	377	431	617	1069	871	569		CDYL2_Chromo_E2_144.10	533	239	620	71	609	607	961	689	261
HAT1_AT_121.2	549	435	435	917	334	744	1220	866	621		CDYL2_Chromo_E2_144.13	1473	1738	1100	620	1338	1978	2851	2158	1564
HAT1_AT_121.4	769	343	343	718	776	590	820	873	607		CDYL2_Chromo_E2_144.15	410	993	415	180	683	647	875	638	249
HAT1_AT_121.5	1174	944	945	562	2322	1018	511	1184	1251		CDYL2_Chromo_E2_144.5	490	388	434	180	331	295	492	481	624
HAT1_AT_180.0	1068	1235	1235	329	1710	1283	915	951	1689		CDYL2_Chromo_E2_144.8	838	523	662	352	996	475	1339	576	131
HAT1_AT_180.4	1245	1298	1298	1263	2017	1222	1986	1489	1560		CHD1_Chromo_E7_170.4	1142	406	883	337	1129	1031	445	1025	894
HAT1_AT_180.9	675	236	236	877	1172	1102	1233	1095	799		CHD1_Chromo_E7_170.6	725	441	586	320	748	798	295	1011	556
HAT1_AT_73.0	711	699	699	574	1081	1025	1026	1054	793		CHD1_Chromo_E8_101.2	772	281	978	344	645	675	561	738	586
HAT1_AT_73.1	684	1334	1334	353	1584	869	749	944	1325		CHD1_Chromo_E8_101.4	1260	848	1130	703	1002	1143	1101	889	509
HBO1_AT_147.4	652	299	299	724	1546	738	760	771	413		CHD1_Chromo_E9_134.11	1068	391	764	630	779	1129	1077	988	798
HBO1_AT_107.2	534	234	234	509	1531	655	560	944	446		CHD1_Chromo_E9_134.4	792	274	720	236	945	647	543	742	671
HBO1_AT_107.4	1098	247	247	1118	662	1203	896	1240	792		CHD1L_Macro716866_E1_2694.169	950	3306	778	446	679	849	1137	1084	1095
HBO1_AT_192.3	688	1315	1315	567	311	1007	129	558	238		CHD1L_Macro716866_E1_2694.178	482	413	582	432	362	586	524	489	632
HBO1_AT_192.8	776	54	54	835	411	721	419	666	275		CHD1L_Macro716866_E1_2694.187	482	415	519	214	924	519	368	443	748
HDAC1_HDAC_113.6	932	895	895	843	732	1214	619	1230	1047		CHD1L_Macro716866_E1_2694.188	1491	1025	1367	846	788	1249	1065	1543	1557
HDAC1_HDAC_118.4	351	513	513	320	474	505	386	556	769		CHD1L_Macro716866_E1_2694.192	669	716	810	573	564	999	1308	1010	841
HDAC1_HDAC_75.0	703	259	259	333	2756	577	500	892	897		CHD1L_Macro716866_E1_2694.206	1106	1166	1072	875	1391	1838	1313	1464	1517
HDAC1_HDAC_139.9	844	174	174	1444	1405	1077	1037	1040	724		CHD2_Chromo_E10_101.1	1103	364	786	496	530	744	870	894	771
HDAC1_HDAC_142.2	675	611	611	513	1421	1119	214	1120	922		CHD2_Chromo_E10_101.3	649	1766	696	399	282	1021	1173	759	734
HDAC1_HDAC_93.0	446	144	144	63	157	666	107	811	471		CHD2_Chromo_E11_45.0	592	213	392	278	198	767	711	752	81
HDAC1_HDAC_109.7	860	388	388	644	1342	1151	261	664	900		CHD2_Chromo_E12_143.4	418	301	337	108	402	179	591	299	251
HDAC1_HDAC_140.6	672	121	121	541	761	1091	982	755	848		CHD2_Chromo_E9_209.1	875	1250	775	790	212	1233	1007	1124	743
HDAC10_HDAC_90.12	635	1328	1328	371	703	510	347	567	394		CHD2_Chromo_E9_209.17	641	419	694	602	49	650	650	871	612
HDAC10_HDAC_107.3	506	1386	1386	302	446	599	873	595	747		CHD3_Chromo_E10_90.1	506	348	424	180	287	591	907	389	423
HDAC10_HDAC_105.11	547	180	180	319	1081	676	831	749	416		CHD3_Chromo_E10_90.3	839	1360	1046	553	582	1228	1828	1115	1030
HDAC10_HDAC_69.8	619	811	811	146	453	890	795	734	1297		CHD3_Chromo_E11_212.18	370	684	381	34	551	535	1002	568	433
HDAC10_HDAC_127.17	474	256	256	104	1383	394	1148	518	479		CHD3_Chromo_E11_212.7	204	201	155	39	0	380	126	198	432
HDAC10_HDAC_66.0	975	1089	1089	603	420	775	1363	856	978		CHD3_Chromo_E12_130.3	761	647	683	322	332	1238	1639	951	927
HDAC10_HDAC_60.4	600	372	372	143	668	641	583	618	454		CHD3_Chromo_E12_130.7	494	196	614	334	990	334	215	667	1072
HDAC11_HDAC_101.12	836	577	577	676	1327	1138	834	1092	1284		CHD3_Phd_E8_129.11	350	89	367	101	274	251	625	462	328
HDAC11_HDAC_117.8	495	1561	1561	730	646	813	1097	883	909		CHD3_Phd_E8_129.13	472	369	462	261	727	664	306	656	618
HDAC11_HDAC_43.3	481	535	535	385	722	752	641	702	981		CHD3_Phd_E8_129.17	695	454	431	457	519	745	1253	744	777
HDAC11_HDAC_77.6	768	257	257	675	1863	661	1307	819	1164		CHD3_Phd_E9_129.1	535	277	264	109	181	279	346	448	187
HDAC11_HDAC_63.4	548	1521	1521	373	1091	694	764	680	824		CHD3_Phd_E9_129.17	604	378	605	106	972	932	797	845	1284
HDAC11_HDAC_97.1	1164	1226	1226	1424	933	1518	2114	1695	1807		CHD3_Phd_E9_129.8	346	1537	441	170	611	547	841	520	917
HDAC11_HDAC_118.3	1160	2575	2575	1292	1514	1459	1910	1393	2349		CHD4_Chromo_E11_69.2	899	31	1105	59	0	563	108	994	25
HDAC2_HDAC_139.3	628	339	339	226	506	722	476	713	558		CHD4_Chromo_E11_69.4	254	0	340	0	0	156	0	481	0
HDAC2_HDAC_140.2	753	779	779	510	649	771	1416	1135	1208		CHD4_Chromo_E12_206.11	306	0	355	0	0	488	0	453	185
HDAC2_HDAC_93.1	516	612	612	672	320	612	930	818	696		CHD4_Chromo_E12_206.12	330	0	380	0	0	306	0	329	0
HDAC2_HDAC_109.3	456	184	184	407	558	462	447	500	415		CHD4_Chromo_E13_130.11	330	18	281	0	56	483	285	573	164
HDAC2_HDAC_140.4	355	70	70	1008	475	663	740	583	264		CHD4_Chromo_E13_130.3	354	0	302	65	65	458	0	389	146
HDAC3_HDAC_65.1	550	22	22	635	278	581	161	676	24		CHD4_Phd_E8_129.13	338	85	391	407	128	378	227	516	412
HDAC3_HDAC_90.1	523	95	95	824	617	642	11	746	10		CHD4_Phd_E8_129.19	901	64	886	110	255	801	204	1221	216
HDAC3_HDAC_56.1	585	162	162	748	190	739	0	699	41		CHD4_Phd_E8_129.20	595	62	404	212	111	564	70	416	243
HDAC3_HDAC_134.16	551	0	0	512	586	1053	0	889	11		CHD4_Phd_E9_129.2	202	0	310	216	5	532	132	494	128
HDAC3_HDAC_81.4	318	45	45	198	162	392	54	370	0		CHD4_Phd_E9_129.7	259	125	216	138	106	652	15	427	144
HDAC3_HDAC_74.6	363	108	108	291	276	450	0	384	56		CHD4_Phd_E9_129.9	255	0	315	167	20	492	67	387	169
HDAC4_HDAC_56.3	806	825	825	318	53	922	397	818	723		CHD5_Chromo_E10_207.21	435	270	368	147	332	709	443	496	432
HDAC4_HDAC_88.1	643	1195	1195	452	1240	658	666	899	1202		CHD5_Chromo_E10_207.47	563	285	379	332	299	568	1263	556	657
HDAC4_HDAC_120.2	537	794	794	1541	250	551	606	817	1158		CHD5_Chromo_E11_212.10	414	309	485	223	540	444	429	478	399
HDAC4_HDAC_98.4	501	717	717	72	735	597	396	448	870		CHD5_Chromo_E11_212.26	679	769	621	331	345	877	695	817	510
HDAC4_HDAC_119.4	776	970	970	625	132	610	275	489	660		CHD5_Chromo_E12_132.15	389	291	132	170	426	598	306	548	235
HDAC5_HDAC_56.2	501	791	791	303	294	615	327	699	575		CHD5_Chromo_E12_132.8	526	610	552	425	633	661	210	557	937
HDAC5_HDAC_88.3	379	175	175	676	0	602	576	590	309		CHD5_Phd_E8_135.21	513	356	687	349	115	450	430	690	297
HDAC5_HDAC_120.11	296	51	51	323	605	420	93	365	618		CHD5_Phd_E8_135.23	395	536	428	373	287	440	659	317	311
HDAC5_HDAC_97.7	377	763	763	186	393	817	195	546	795		CHD5_Phd_E8_135.7	419	432	364	186	438	810	518	516	989
HDAC5_HDAC_119.10	482	467	467	166	153	227	209	393	587		CHD5_Phd_E9_222.14	455	414	200	154	173	371	404	253	106
HDAC5_HDAC_134.18	623	931	931	125	431	462	537	650	679		CHD5_Phd_E9_222.17	384	724	522	275	677	320	1086	453	562
HDAC6_HDAC_69.4	654	1101	238	378	890	739	618	958	736		CHD5_Phd_E9_222.36	443	168	232	241	649	620	756	439	247
HDAC6_HDAC_127.22	272	556	556	369	455	269	571	414	185		CHD6_Chromo_E10_135.2	530	172	646	173	219	511	303	543	219
HDAC6_HDAC_66.0	402	570	570	398	731	556	761	570	889		CHD6_Chromo_E6_63.0	463	365	500	359	405	1354	538	671	427
HDAC6_HDAC_60.3	588	827	827	491	539	1128	744	1083	1309		CHD6_Chromo_E6_63.2	579	2221	473	401	484	333	548	607	484
HDAC6_HDAC_90.1	759	454	454	366	808	929	308	860	959		CHD6_Chromo_E7_59.2	513	556	548	126	306	709	520	734	445
HDAC6_HDAC_98.7	459	120	120	353	322	267	316	480	513		CHD6_Chromo_E8_118.7	482	320	548	364	258	622	952	526	516
HDAC6_HDAC_105.4	810	839	839	625	1484	1010	901	1188	1091		CHD6_Chromo_E9_87.0	685	605	642	250	627	740	828	746	568
HDAC6_HDAC_134.7	256	305	305	192	147	463	195	498	328		CHD6_SANT_E30_166.0	538	438	293	267	258	319	574	737	438
HDAC6_HDAC_69.4	864	238	238	378	890	1421	502	1026	1669		CHD6_SANT_E30_166.10	653	457	376	407	198	899	979	825	750
HDAC6_HDAC_193.13	758	534	534	440	953	633	680	708	1002		CHD6_SANT_E30_166.11	1145	1522	1110	424	679	940	1052	1066	1272
HDAC6_HDAC_150.7	252	68	68	213	430	238	324	380	620		CHD6_SANT_E30_166.2	793	516	984	317	1205	1385	982	984	1252
HDAC6_HDAC_175.10	374	199	199	307	283	513	63	394	332		CHD6_SANT_E30_166.4	405	454	308	187	106	534	691	398	567
HDAC7_HDAC_134.17	257	442	442	239	448	352	224	248	144		CHD6_SANT_E30_166.7	962	746	958	605	823	987	2352	1013	1613
HDAC7_HDAC_121.13	604	356	356	525	869	808	253	749	447		CHD7_Chromo_E10_105.2	234	178	210	255	194	199	211	195	458
HDAC7_HDAC_50.6	713	1177	1177	778	1049	660	1025	907	537		CHD7_Chromo_E7_56.0	582	600	809	314	816	749	839	749	907
HDAC7_HDAC_108.0	434	259	259	461	1330	699	560	687	855		CHD7_Chromo_E8_115.1	546	39	157	199	680	377	934	441	741
HDAC7_HDAC_56.0	686	528	528	751	848	685	608	965	395		CHD7_Chromo_E8_115.3	213	144	115	149	223	139	472	232	337
HDAC7_HDAC_88.1	382	406	406	353	657	901	471	865	384		CHD7_Chromo_E9_84.3	520	546	629	317	458	1218	751	582	685
HDAC7_HDAC_120.12	631	404	404	489	381	558	1626	702	495		CHD7_Chromo_E9_84.8	605	238	572	157	475	752	1268	649	567
HDAC7_HDAC_98.10	195	140	140	24	149	274	35	370	91		CHD7_SANT_E30_184.0	918	734	702	694	1020	760	1827	661	1027
HDAC7_HDAC_119.18	470	533	533	177	106	685	231	633	314		CHD7_SANT_E30_184.1	536	299	498	330	570	850	815	598	465
HDAC8_HDAC_131.7	1038	662	663	658	916	975	874	1324	1815		CHD7_SANT_E30_184.14	390	338	406	546	366	528	980	334	349
HDAC8_HDAC_142.12	496	50	50	219	604	622	629	612	1006		CHD7_SANT_E30_184.4	613	1593	466	455	501	655	334	659	825
HDAC8_HDAC_113.2	479	944	944	577	1178	813	961	863	1086		CHD7_SANT_E30_184.5	968	1321	763	597	963	1151	1691	950	1114
HDAC8_HDAC_78.4	1084	368	368	1681	590	1165	1239	1338	1742		CHD7_SANT_E30_184.9	743	1562	499	467	1496	466	1573	383	555
HDAC8_HDAC_109.1	601	672	672	406	1567	530	904	809	1644		CHD8_Chromo_E10_105.3	885	283	594	166	304	432	85	851	197
HDAC8_HDAC_173.14	1125	341	341	1608	1536	1295	1533	1692	2057		CHD8_Chromo_E6_39.0	1303	480	1220	203	351	1756	860	1287	354
HDAC9_HDAC_56.1	497	1088	1088	274	677	586	431	757	845		CHD8_Chromo_E6_39.1	673	589	609	177	296	811	80	676	354
HDAC9_HDAC_120.1	1165	1578	1578	1449	1143	1007	3138	1355	1866		CHD8_Chromo_E7_56.0	749	313	315	86	431	944	801	664	380
HDAC9_HDAC_120.7	549	553	553	797	680	953	942	818	1180		CHD8_Chromo_E8_118.7	723	1076	522	79	279	1144	265	711	387
HDAC9_HDAC_98.7	1494	1352	1352	1128	905	1593	2431	1908	2579		CHD8_Chromo_E9_84.8	705	864	734	345	299	808	393	914	472
HDAC9_HDAC_119.13	465	1001	1001	148	163	491	949	540	920		CHD9_Chromo_E10_105.3	752	841	625	595	1381	932	1254	1032	948
HDAC9_HDAC_134.4	590	464	464	375	704	930	1109	896	1506		CHD9_Chromo_E6_39.0	943	1596	907	606	1000	1226	1314	783	913
HELLS_ATPase_144.9	1134	2177	2177	2683	1473	1283	4684	1527	1960		CHD9_Chromo_E7_56.0	887	1077	846	384	419	892	1978	971	594
HELLS_ATPase_135.2	608	905	905	429	724	1132	940	1009	962		CHD9_Chromo_E8_118.0	841	1093	541	406	1026	1070	914	785	724
HELLS_ATPase_190.7	956	1443	1443	688	1112	835	1088	1130	1258		CHD9_Chromo_E9_87.2	611	1906	477	159	612	447	921	698	968
HELLS_ATPase_120.2	977	1028	1028	250	1435	958	581	1183	1661		CHD9_Chromo_E9_87.3	766	970	499	439	494	1350	2087	1201	933
HELLS_ATPase_117.1	446	265	265	155	693	594	108	495	474		CRAMP1_SANT_E2_48.1	1257	815	1039	251	205	1978	132	1409	1225
HELLS_ATPase_73.0	338	510	510	50	308	392	153	354	182		CRAMP1_SANT_E2_48.2	1247	896	162	74	10	287	50	1384	1219
HIF1AN_hydroxylase_251.15	322	247	247	324	436	465	525	274	436		CRAMP1_SANT_E2_48.3	594	814	415	0	0	671	256	491	646
HIF1AN_hydroxylase_251.26	979	1365	1365	1464	964	1130	2325	1226	1023		CRAMP1_SANT_E3_126.0	799	461	520	41	102	733	371	876	1353
HIF1AN_hydroxylase_251.6	787	827	827	1009	579	1448	1134	1385	1007		CRAMP1_SANT_E3_126.4	721	649	538	109	13	675	289	882	673
HIF1AN_hydroxylase_149.1	473	1012	1013	642	794	693	1183	658	682		CRAMP1_SANT_E3_126.7	288	381	263	45	33	115	444	440	385
HIF1AN_hydroxylase_146.7	683	293	293	752	334	1012	519	1071	430		CXXC1_CXXC162208_E1_1983.285	660	316	670	184	563	897	630	606	698
HIF1AN_hydroxylase_146.8	702	1586	1613	354	157	1130	315	853	365		CXXC1_CXXC162208_E1_1983.286	573	1029	578	318	279	740	358	530	332
HIF1AN_hydroxylase_146.9	218	449	449	146	175	396	142	369	611		CXXC1_CXXC162208_E1_1983.287	508	396	382	107	64	527	167	348	271
HLTF_ATPase_144.6	306	154	154	135	160	459	201	379	273		CXXC1_CXXC162208_E1_1983.56	1128	720	963	140	409	1077	1343	1407	913
HLTF_ATPase_139.7	486	110	110	314	229	889	649	636	956		CXXC1_CXXC162208_E1_1983.59	1095	310	853	224	510	1107	836	1258	378
HLTF_ATPase_181.0	403	751	751	524	1038	787	875	683	1193		CXXC1_CXXC162208_E1_1983.65	821	222	635	170	175	664	397	809	196
HLTF_ATPase_181.1	550	784	784	621	1096	749	1162	839	1208		CXXC1_Phd_E2_41.0	409	479	263	238	221	276	0	293	293
HLTF_ATPase_181.2	565	340	340	476	1454	411	608	671	656		CXXC1_Phd_E2_41.1	969	388	853	417	375	1078	803	1103	1094
HLTF_ATPase_81.1	968	846	847	832	1138	1346	1258	909	1330		CXXC1_Phd_E3_97.13	649	292	605	116	369	1002	541	519	405
HR_hydroxylase_165.23	690	1019	1019	637	458	1022	903	806	1095		CXXC1_Phd_E3_97.14	454	172	240	219	130	309	364	427	325
HR_hydroxylase_165.25	1495	1261	1261	1321	1423	2351	1122	2249	1618		CXXC1_Phd_E3_97.16	1198	593	778	147	247	864	274	971	319
HR_hydroxylase_165.26	804	295	1261	888	381	1390	396	1306	554		CXXC1_Phd_E3_97.2	523	433	485	317	141	759	524	641	416
HR_hydroxylase_129.18	699	889	889	1265	1319	1078	1480	1005	691		CXXC4_CXXC301341_E1_1104.111	1453	897	949	571	1175	1862	1693	1474	980
HR_hydroxylase_129.2	1044	1247	1247	1338	1090	1283	1799	1113	2216		CXXC4_CXXC301341_E1_1104.116	796	721	667	570	569	978	1448	804	879
HR_hydroxylase_129.3	724	748	748	1215	629	872	1417	697	1722		CXXC4_CXXC301341_E1_1104.117	950	2877	661	578	1344	994	1907	971	1322
HSPBAP1_hydroxylase_182.1	716	1111	1112	805	452	893	615	757	845		CXXC4_CXXC301341_E1_1104.118	546	4744	569	125	664	518	862	540	632
HSPBAP1_hydroxylase_182.7	958	1545	1545	547	406	973	932	1312	1354		CXXC4_CXXC301341_E1_1104.127	762	679	456	399	741	846	764	654	680
HSPBAP1_hydroxylase_182.8	428	220	220	556	1110	374	901	485	614		CXXC4_CXXC301341_E1_1104.128	892	1246	957	746	977	1393	1764	1167	1535
HSPBAP1_hydroxylase_137.11	442	323	323	247	988	654	640	641	858		CXXC5_CXXC255296_E1_969.7	362	574	412	259	581	539	980	654	230
HSPBAP1_hydroxylase_137.15	1080	495	496	678	949	1208	925	1039	1119		CXXC5_CXXC255296_E1_969.71	398	323	288	102	150	191	545	317	352
HSPBAP1_hydroxylase_137.7	1284	861	861	1436	1181	1267	1102	1305	1649		CXXC5_CXXC255296_E1_969.73	283	718	401	167	2685	286	618	252	326
HSPBAP1_hydroxylase_172.2	344	832	832	229	662	502	328	391	248		CXXC5_CXXC255296_E1_969.74	869	484	512	345	1449	719	2411	929	1322
HSPBAP1_hydroxylase_172.4	653	865	866	536	965	636	682	552	1026		CXXC5_CXXC255296_E1_969.87	409	179	805	161	533	629	665	503	324
HSPBAP1_hydroxylase_172.8	1058	1149	1149	1174	604	1127	1022	1168	1158		CXXC5_CXXC255296_E1_969.9	378	197	274	122	152	291	695	230	373
INO80_ATPase_81.3	467	55	55	373	1	574	147	770	66		DIDO1_Phd_E3_362.0	449	171	228	70	99	154	45	305	169
INO80_ATPase_96.3	912	26	26	701	135	1046	0	1055	92		DIDO1_Phd_E3_362.22	1467	1359	1210	115	396	1639	1399	1495	699
INO80_ATPase_60.2	682	383	383	253	591	941	479	1075	708		DIDO1_Phd_E3_362.39	409	112	349	90	119	367	203	451	173
INO80_ATPase_143.11	505	15	15	515	151	804	61	869	48		DIDO1_Phd_E4_118.3	371	166	639	106	0	406	356	624	126
INO80_ATPase_128.7	747	0	0	846	161	677	64	765	38		DIDO1_Phd_E4_118.6	531	324	520	176	0	327	93	570	467
INO80_ATPase_95.5	831	77	77	911	350	980	40	1027	69		DIDO1_Phd_E4_118.8	669	253	342	0	0	746	618	783	127
INO80_ATPase_73.0	551	0	0	327	153	950	0	798	49		DMAP1_SANT_E4_99.2	1016	13	495	35	0	718	85	561	68
INO80_ATPase_95.11	249	0	0	145	0	269	0	316	0		DMAP1_SANT_E4_99.5	438	38	218	0	0	339	88	470	44
JARID2_hydroxylase_115.1	608	712	712	121	604	444	843	722	1059		DMAP1_SANT_E4_99.7	534	0	479	0	0	564	0	596	0
JARID2_hydroxylase_115.8	642	711	711	342	705	833	1400	675	958		DMAP1_SANT_E5_45.0	519	0	469	0	0	511	0	503	0
JARID2_hydroxylase_106.4	499	646	646	553	281	784	770	711	943		DMAP1_SANT_E5_45.1	1244	12	843	0	42	828	0	742	0
JARID2_hydroxylase_106.5	790	2117	2117	1146	966	1452	1377	1367	1764		DMAP1_SANT_E5_45.2	588	0	523	0	0	631	0	666	0
JARID2_hydroxylase_158.16	501	819	819	596	334	691	690	731	706		DMTF1_SANT_E11_33.0	429	510	316	353	476	576	510	379	451
JARID2_hydroxylase_158.20	506	856	856	631	499	516	994	638	964		DMTF1_SANT_E11_33.1	653	1299	513	443	1121	867	1049	801	934
JMJD1C_hydroxylase_131.3	1007	1038	1038	1019	1349	1113	2538	1444	2286		DMTF1_SANT_E12_110.10	835	1751	867	677	861	975	846	1080	930
JMJD1C_hydroxylase_131.4	685	413	413	1019	862	666	1491	751	243		DMTF1_SANT_E12_110.5	775	363	704	341	556	623	947	574	1040
JMJD1C_hydroxylase_131.6	555	341	341	383	625	315	942	708	425		DMTF1_SANT_E12_110.6	327	113	107	108	206	239	330	383	301
JMJD1C_hydroxylase_86.0	840	1165	1165	639	418	1167	1110	931	393		DMTF1_SANT_E12_110.8	637	537	408	474	752	427	638	571	1182
JMJD1C_hydroxylase_86.1	656	966	966	649	137	596	702	952	499		DMTF1_SANT2_E13_175.11	699	919	533	246	452	526	473	612	600
JMJD1C_hydroxylase_86.2	1133	1131	1131	430	743	1567	1419	1320	799		DMTF1_SANT2_E13_175.2	1061	1273	1350	446	1242	1666	1180	1411	1507
JMJD4_hydroxylase_139.0	516	935	935	776	1318	451	823	673	736		DMTF1_SANT2_E13_175.5	499	471	745	115	640	937	730	671	807
JMJD4_hydroxylase_139.14	510	933	933	433	306	443	661	582	527		DMTF1_SANT2_E13_175.7	298	464	590	260	272	395	339	468	716
JMJD4_hydroxylase_166.20	610	430	430	226	587	741	596	770	448		DMTF1_SANT2_E13_175.8	1159	1066	814	539	740	950	1806	1173	1455
JMJD4_hydroxylase_126.0	651	67	67	516	1112	802	1418	949	1200		DMTF1_SANT2_E13_175.9	563	490	586	319	636	758	581	703	613
JMJD4_hydroxylase_126.7	555	229	229	288	468	627	830	733	663		DMTF1_SANT3_E13_43.0	523	1334	784	654	362	919	714	850	845
JMJD4_hydroxylase_268.37	542	2045	2045	395	904	667	1118	752	1079		DMTF1_SANT3_E14_152.10	722	698	647	443	980	1138	682	882	1656
JMJD4_hydroxylase_268.42	549	348	348	535	578	655	892	863	770		DMTF1_SANT3_E14_152.13	510	224	698	804	579	720	401	846	667
JMJD6_hydroxylase_280.11	701	352	352	631	885	758	717	1243	484		DMTF1_SANT3_E14_152.2	611	356	602	445	284	482	354	765	663
JMJD6_hydroxylase_280.3	967	236	236	741	295	1128	385	982	317		DMTF1_SANT3_E14_152.3	820	668	727	561	939	441	194	741	584
JMJD6_hydroxylase_280.45	536	430	430	159	1032	689	214	895	298		DMTF1_SANT3_E14_152.5	1063	1111	999	673	542	1369	1250	1675	1660
JMJD6_hydroxylase_52.0	517	91	91	924	506	667	560	669	283		DNAJC1_SANT_E10_49.0	1494	2289	1423	568	1526	1272	2365	1501	1672
JMJD7_hydroxylase_95.10	366	191	191	420	929	359	417	435	329		DNAJC1_SANT_E10_49.1	491	540	373	410	384	836	1241	541	579
JMJD7_hydroxylase_254.41	750	2215	2216	677	1126	990	1178	892	1632		DNAJC1_SANT_E10_49.2	399	640	327	426	486	440	825	505	311
JMJD7_hydroxylase_57.0	599	619	619	711	780	592	1160	705	862		DNAJC1_SANT_E9_114.10	878	702	757	231	769	1684	2171	951	965
JMJD7_hydroxylase_96.4	566	730	730	417	769	469	1232	710	675		DNAJC1_SANT_E9_114.11	756	733	902	320	230	897	322	739	601
JMJD7_hydroxylase_77.10	754	753	753	526	1629	971	1140	1227	992		DNAJC1_SANT_E9_114.14	1136	2196	1042	767	833	1519	1615	1441	1553
JMJD8_hydroxylase_49.6	889	419	419	1288	1350	1282	2152	1220	852		DNAJC1_SANT2_E11_449.30	634	977	505	905	689	557	1410	877	953
JMJD8_hydroxylase_97.12	496	251	251	803	1265	706	735	697	412		DNAJC1_SANT2_E11_449.37	949	1381	934	704	1509	854	1104	1183	1038
JMJD8_hydroxylase_69.9	889	1000	1000	743	2124	940	2378	1281	1364		DNAJC1_SANT2_E11_449.40	530	1639	586	360	813	867	1064	649	700
JMJD8_hydroxylase_120.1	511	519	519	511	1326	1065	519	953	845		DNAJC1_SANT2_E11_449.48	908	710	593	329	679	1424	869	718	768
JMJD8_hydroxylase_68.4	976	573	573	385	1391	1022	1370	1139	1007		DNAJC1_SANT2_E11_449.65	768	286	592	544	348	992	1611	734	915
JMJD8_hydroxylase_30.0	352	585	585	415	565	446	534	477	254		DNAJC1_SANT2_E12_36.0	369	506	366	279	861	882	926	745	495
KAT2A_BD_64.2	591	613	693	556	973	939	681	874	1029		DNAJC2_SANT_E13_74.0	845	131	696	382	2011	607	978	664	529
KAT2A_BD_64.4	618	555	555	344	296	657	490	820	729		DNAJC2_SANT_E14_101.0	864	1029	711	710	675	1283	1045	952	1160
KAT2A_BD_64.6	603	224	224	198	291	391	371	692	353		DNAJC2_SANT_E14_101.1	832	83	514	555	754	1050	481	1005	500
KAT2A_BD_158.15	421	119	119	446	119	639	243	581	369		DNAJC2_SANT_E14_101.2	1214	229	1073	1144	1285	1432	881	1422	916
KAT2A_BD_158.19	362	154	154	329	616	452	337	650	361		DNAJC2_SANT_E14_101.3	1051	2052	831	756	2072	1332	2484	809	1276
KAT2A_BD_158.5	232	0	0	137	176	351	60	309	255		DNAJC2_SANT2_E16_155.1	479	171	503	404	924	438	675	527	268
KAT2B_BD_85.0	498	1221	1221	695	836	609	1086	848	1023		DNAJC2_SANT2_E16_155.10	518	222	474	200	327	642	684	585	467
KAT2B_BD_85.3	953	585	585	671	1092	1005	1292	1297	1903		DNAJC2_SANT2_E16_155.14	1191	1109	1105	487	1142	1641	960	1495	1500
KAT2B_BD_85.8	704	1099	1099	939	408	692	1005	785	967		DNAJC2_SANT2_E16_155.15	437	483	515	530	1165	329	770	602	760
KAT2B_BD_190.12	721	666	666	309	444	1119	1211	1072	1368		DNAJC2_SANT2_E16_155.5	596	222	504	487	566	666	1104	622	910
KAT2B_BD_190.13	1288	1397	1397	1724	1719	1741	2662	1925	2320		DNAJC2_SANT2_E16_155.8	624	400	850	474	659	1068	799	741	837
KAT2B_BD_190.14	912	1223	1223	1363	764	1424	2775	1344	2014		DNMT1_Bah770893_E1_4899.638	527	0	693	76	0	806	112	806	46
KDM1A_hydroxylase_140.8	1165	1382	1531	616	1809	1356	710	1330	963		DNMT1_Bah770893_E1_4899.649	704	249	558	175	262	707	451	554	503
KDM1A_hydroxylase_135.3	323	205	205	163	325	524	14	518	355		DNMT1_Bah770893_E1_4899.653	485	34	383	104	58	616	23	722	203
KDM1A_hydroxylase_112.1	903	244	244	788	882	868	164	1166	268		DNMT1_Bah770893_E1_4899.656	891	227	812	0	0	902	0	1262	113
KDM1A_hydroxylase_133.6	805	66	66	1538	610	1196	34	947	231		DNMT1_Bah770893_E1_4899.658	1056	42	433	32	247	787	1	590	219
KDM1A_hydroxylase_188.13	405	50	50	219	270	571	0	710	237		DNMT1_Bah770893_E1_4899.659	751	477	776	346	529	605	701	934	464
KDM1A_hydroxylase_115.1	358	44	44	307	289	226	40	457	70		DNMT1_Bah9811117_E1_4899.573	790	170	559	162	235	1133	162	852	393
KDM1A_hydroxylase_128.5	613	0	0	841	300	677	16	804	302		DNMT1_Bah9811117_E1_4899.575	783	211	551	205	283	1145	387	706	318
KDM1A_hydroxylase_147.2	424	0	0	616	171	570	26	577	223		DNMT1_Bah9811117_E1_4899.58	488	20	383	0	190	247	65	614	0
KDM1A_hydroxylase_82.0	806	53	53	416	1063	1065	226	1276	720		DNMT1_Bah9811117_E1_4899.582	528	30	335	0	115	431	0	377	252
KDM1A_hydroxylase_95.4	537	153	153	211	421	472	0	707	212		DNMT1_Bah9811117_E1_4899.595	1377	1	1091	30	0	1038	0	1347	34
KDM1B_hydroxylase_138.6	664	585	585	602	630	571	491	673	742		DNMT1_Bah9811117_E1_4899.602	256	0	432	0	0	487	0	240	0
KDM1B_hydroxylase_132.8	827	628	628	617	870	915	893	1063	1207		DNMT1_CXXC661707_E1_4899.673	382	400	400	178	97	567	250	492	302
KDM1B_hydroxylase_75.2	1038	1116	1116	712	629	1368	1391	1424	1973		DNMT1_CXXC661707_E1_4899.674	432	182	308	0	275	648	210	569	142
KDM1B_hydroxylase_117.3	286	182	182	212	468	351	173	368	491		DNMT1_CXXC661707_E1_4899.676	148	0	94	0	48	69	0	61	38
KDM1B_hydroxylase_126.10	372	380	380	295	153	388	775	573	771		DNMT3A_PWWP_E8_159.1	458	507	270	199	373	823	150	509	301
KDM1B_hydroxylase_123.4	312	107	196	31	263	271	271	388	499		DNMT3A_PWWP_E8_159.14	718	584	826	104	410	786	802	697	683
KDM1B_hydroxylase_153.11	922	1871	1871	1241	1933	1576	2754	1672	2422		DNMT3A_PWWP_E8_159.18	515	1046	384	121	287	713	340	390	407
KDM2A_hydroxylase_56.0	727	73	73	647	1057	1065	1301	930	994		DNMT3A_PWWP_E9_108.1	511	389	592	278	874	773	475	708	584
KDM2A_hydroxylase_56.4	440	52	52	242	140	637	894	664	428		DNMT3A_PWWP_E9_108.3	742	3376	593	389	350	456	1183	792	1083
KDM2A_hydroxylase_93.0	653	49	49	254	660	956	1399	785	827		DNMT3A_PWWP_E9_108.5	693	484	769	489	686	1256	1636	966	952
KDM2A_hydroxylase_93.6	1218	107	107	1494	1238	1540	2035	1709	1316		DNMT3B_ADD431550_E1_2562.29	656	408	550	134	176	638	1204	789	445
KDM2A_hydroxylase_154.1	689	206	206	773	625	882	603	806	461		DNMT3B_ADD431550_E1_2562.291	983	572	803	607	507	997	1600	1139	1151
KDM2A_hydroxylase_154.10	466	10	10	182	0	773	665	529	675		DNMT3B_ADD431550_E1_2562.292	501	1439	725	359	219	712	1176	631	454
KDM2B_hydroxylase_107.0	717	656	656	758	773	922	933	993	996		DNMT3B_ADD431550_E1_2562.294	463	1009	535	513	599	524	859	658	571
KDM2B_hydroxylase_107.3	261	439	439	359	732	408	342	315	586		DNMT3B_ADD431550_E1_2562.295	584	397	341	461	657	794	1186	643	702
KDM2B_hydroxylase_107.7	606	705	705	830	633	555	1072	832	802		DNMT3B_ADD431550_E1_2562.304	778	491	740	217	701	790	1170	643	626
KDM2B_hydroxylase_94.10	807	949	949	397	1060	1201	922	1126	1453		DNMT3B_PWWP223309_E1_2562.342	628	1055	564	35	354	636	483	622	551
KDM2B_hydroxylase_94.3	560	889	889	45	727	661	496	591	939		DNMT3B_PWWP223309_E1_2562.73	994	712	471	0	315	716	177	506	544
KDM3A_hydroxylase_131.0	993	561	561	1428	1199	1265	2231	1171	1653		DNMT3B_PWWP223309_E1_2562.83	478	403	619	227	243	479	933	608	922
KDM3A_hydroxylase_131.1	437	508	508	292	300	747	934	658	528		DNMT3B_PWWP223309_E1_2562.84	691	1383	629	290	323	614	1124	877	845
KDM3A_hydroxylase_131.13	433	1451	1451	424	320	597	1087	672	864		DNMT3B_PWWP223309_E1_2562.86	500	278	569	135	372	783	714	576	628
KDM3A_hydroxylase_95.1	394	372	372	412	1117	678	900	790	632		DNMT3B_PWWP223309_E1_2562.9	555	361	537	38	112	1130	598	626	679
KDM3A_hydroxylase_95.4	595	961	961	664	334	725	1168	714	521		DPF1_Phd1_E10_33.0	734	973	514	356	586	847	1632	777	1051
KDM3A_hydroxylase_95.5	503	619	619	367	943	391	836	618	762		DPF1_Phd1_E10_33.1	465	373	485	122	403	334	635	457	288
KDM3B_hydroxylase_131.11	1032	1010	1010	1820	494	1250	2650	1253	1487		DPF1_Phd1_E9_94.11	481	421	641	611	518	751	1107	707	810
KDM3B_hydroxylase_131.2	471	345	345	240	465	831	1261	852	1187		DPF1_Phd1_E9_94.12	1262	883	900	427	552	946	1354	884	800
KDM3B_hydroxylase_131.7	1109	3468	3468	1262	511	1011	1302	908	1226		DPF1_Phd1_E9_94.20	1078	1057	1108	533	1475	894	1021	966	892
KDM3B_hydroxylase_86.1	545	124	124	540	651	631	2446	798	1077		DPF1_Phd1_E9_94.8	597	497	790	254	125	952	1245	607	461
KDM4A_hydroxylase_95.0	797	572	572	719	971	800	1180	1024	689		DPF1_Phd2_E10_80.2	1087	761	889	881	948	948	1473	1563	1563
KDM4A_hydroxylase_50.2	545	239	239	758	898	555	699	665	891		DPF1_Phd2_E10_80.3	788	520	473	783	611	849	1186	674	782
KDM4A_hydroxylase_50.3	318	147	147	175	362	272	139	443	311		DPF1_Phd2_E10_80.7	299	493	250	288	181	127	255	415	323
KDM4A_hydroxylase_104.4	781	1370	1370	879	696	1100	1158	1544	1518		DPF1_Phd2_E11_82.2	430	307	412	308	340	248	572	566	956
KDM4A_hydroxylase_104.5	446	537	537	584	1071	826	609	581	746		DPF1_Phd2_E11_82.6	628	818	686	186	2180	810	1584	590	632
KDM4A_hydroxylase_95.6	663	355	355	440	882	1175	779	1141	1116		DPF1_Phd2_E11_82.9	176	0	81	84	391	201	228	127	143
KDM4A_hydroxylase_95.8	1002	945	945	1241	253	1275	1459	1380	1169		DPF2_Phd1_E8_91.1	602	286	520	418	563	454	602	463	287
KDM4B_hydroxylase_106.0	917	1751	1751	512	937	755	742	855	670		DPF2_Phd1_E8_91.2	585	1019	403	174	734	812	299	733	310
KDM4B_hydroxylase_106.11	392	1754	1755	322	637	563	1076	662	620		DPF2_Phd1_E8_91.3	840	126	451	233	180	874	323	434	273
KDM4B_hydroxylase_50.1	431	468	468	153	481	676	1051	673	491		DPF2_Phd1_E8_91.4	885	3700	760	399	877	1004	527	842	356
KDM4B_hydroxylase_50.4	294	193	193	269	168	311	325	344	450		DPF2_Phd1_E8_91.5	1169	1174	1226	780	1634	1518	285	1342	627
KDM4B_hydroxylase_104.11	810	167	167	826	1265	1315	1788	1485	1013		DPF2_Phd1_E8_91.8	975	352	663	575	626	1467	600	964	622
KDM4B_hydroxylase_104.12	409	320	320	304	428	491	295	494	1064		DPF2_Phd2_E10_82.0	787	880	622	636	547	928	671	800	795
KDM4B_hydroxylase_104.5	643	496	496	128	770	570	178	728	670		DPF2_Phd2_E10_82.3	899	591	741	226	378	804	211	946	716
KDM4B_hydroxylase_96.5	408	575	575	120	515	523	450	621	631		DPF2_Phd2_E10_82.4	1160	417	883	672	935	1282	198	1224	700
KDM4B_hydroxylase_96.6	1338	753	753	691	1900	1079	1760	1330	1247		DPF2_Phd2_E9_77.0	434	144	618	371	508	775	99	800	179
KDM4B_hydroxylase_96.7	644	445	445	574	1310	620	1244	751	847		DPF2_Phd2_E9_77.2	519	5454	491	154	533	556	639	652	94
KDM4C_hydroxylase_106.1	1262	1656	1657	1445	1007	1261	2287	1484	2060		DPF2_Phd2_E9_77.9	711	923	420	182	653	710	560	561	387
KDM4C_hydroxylase_106.7	1063	1357	1357	1051	1209	1180	1685	1564	2356		DPF3_Phd_E8_91.0	1061	889	511	465	850	1202	1693	863	1034
KDM4C_hydroxylase_50.0	694	527	528	574	1174	719	924	1098	1831		DPF3_Phd_E8_91.4	1077	986	768	464	934	819	818	716	1284
KDM4C_hydroxylase_50.1	227	398	398	475	483	445	398	431	616		DPF3_Phd_E8_91.5	1006	1523	871	632	894	1697	1656	981	638
KDM4C_hydroxylase_50.2	503	392	392	242	1230	855	541	894	962		DPF3_Phd_E8_91.6	368	514	310	99	487	474	620	474	389
KDM4C_hydroxylase_104.5	2528	1496	1496	2029	3857	2882	3221	2893	4229		DPF3_Phd_E8_91.7	596	358	370	394	534	367	586	699	456
KDM4C_hydroxylase_104.6	1522	941	942	1304	2796	1396	2003	1650	2185		DPF3_Phd_E8_91.8	1237	1245	1017	821	1478	1517	1703	1367	1140
KDM4C_hydroxylase_104.8	753	758	758	1102	867	733	1183	1024	1269		ELMSAN1_SANT_E10_54.1	777	850	636	227	332	901	1408	882	780
KDM4C_hydroxylase_96.1	563	669	669	455	310	822	1103	652	714		ELMSAN1_SANT_E10_54.2	943	386	518	235	570	799	1699	706	615
KDM4C_hydroxylase_96.5	1203	1794	1794	2146	2026	1498	1582	1727	2394		ELMSAN1_SANT_E10_54.5	331	246	551	166	302	390	1105	504	279
KDM4D_hydroxylase_349.26	744	964	964	417	2077	779	1359	935	1389		ELMSAN1_SANT_E9_81.0	1215	646	1074	375	887	1331	2561	1041	2167
KDM4D_hydroxylase_349.27	1066	2306	2306	999	1702	1179	1857	1398	2507		ELMSAN1_SANT_E9_81.1	799	713	723	229	537	1160	1797	825	1045
KDM4D_hydroxylase_349.33	600	412	497	332	1058	978	566	885	1057		ELMSAN1_SANT_E9_81.2	234	234	337	179	178	361	719	301	239
KDM4D_hydroxylase_349.39	476	569	569	474	555	622	784	769	619		ENC1_BTB36144_E1_1770.14	545	556	514	474	1119	364	550	619	502
KDM4D_hydroxylase_349.45	538	902	902	494	1480	605	1051	751	1099		ENC1_BTB36144_E1_1770.23	460	332	227	163	585	499	859	368	348
KDM4D_hydroxylase_349.63	502	644	644	450	797	881	1204	913	1195		ENC1_BTB36144_E1_1770.232	165	502	155	53	108	70	380	150	386
KDM5A_hydroxylase_79.1	1070	1368	1368	1242	2057	1208	2983	1430	2436		ENC1_BTB36144_E1_1770.233	425	858	695	285	514	302	1272	666	798
KDM5A_hydroxylase_163.16	337	50	50	202	165	426	427	613	362		ENC1_BTB36144_E1_1770.5	779	836	911	504	531	722	1354	1123	1166
KDM5A_hydroxylase_163.5	857	323	323	1040	462	1123	1694	1025	665		ENC1_BTB36144_E1_1770.8	806	655	831	250	519	737	920	794	843
KDM5A_hydroxylase_163.8	408	295	296	654	163	637	1142	751	645		EZH1_SANT_E12_105.0	894	1786	895	187	201	835	480	1009	467
KDM5A_hydroxylase_120.2	522	85	85	472	557	815	764	836	867		EZH1_SANT_E12_105.1	782	808	560	246	623	537	763	733	707
KDM5A_hydroxylase_120.7	675	293	293	335	629	1067	1089	757	737		EZH1_SANT_E12_105.2	165	260	142	158	163	189	11	335	137
KDM5B_hydroxylase_86.2	1046	1069	1069	865	1492	1081	970	1240	1130		EZH1_SANT_E12_105.3	422	535	281	627	205	504	269	391	501
KDM5B_hydroxylase_86.5	649	1451	1451	129	694	1204	254	854	634		EZH1_SANT_E12_105.4	842	836	293	138	481	371	357	732	824
KDM5B_hydroxylase_163.12	620	902	902	477	704	840	683	864	1460		EZH1_SANT_E12_105.7	675	768	540	307	659	861	192	822	411
KDM5B_hydroxylase_163.13	368	669	669	375	576	401	475	506	952		EZH2_SANT_E5_150.1	458	654	356	515	886	305	234	365	597
KDM5B_hydroxylase_163.17	943	1071	1071	477	878	1203	1178	885	996		EZH2_SANT_E5_150.2	650	1890	316	376	454	579	539	611	1082
KDM5B_hydroxylase_120.0	391	362	362	774	684	560	1467	551	647		EZH2_SANT_E5_150.8	743	1178	777	552	773	1093	962	1035	1080
KDM5B_hydroxylase_120.1	578	200	200	313	936	1136	909	804	799		EZH2_SANT_E6_125.10	314	2456	182	241	182	485	356	124	592
KDM5B_hydroxylase_120.2	277	88	288	401	571	648	445	543	486		EZH2_SANT_E6_125.4	552	275	515	265	372	552	209	513	557
KDM5C_hydroxylase_95.9	442	203	203	162	1158	310	368	363	719		EZH2_SANT_E6_125.5	680	461	420	751	942	389	503	729	857
KDM5C_hydroxylase_163.1	848	995	996	835	1161	1074	811	1349	1949		EZH2_SANT2_E11_170.10	967	2677	970	673	788	937	994	1181	1737
KDM5C_hydroxylase_163.15	314	93	93	208	558	253	326	344	272		EZH2_SANT2_E11_170.12	561	1025	532	719	302	1049	752	696	1000
KDM5C_hydroxylase_163.18	866	924	924	678	1688	1109	1067	997	1201		EZH2_SANT2_E11_170.13	589	1046	735	567	588	792	1837	707	786
KDM5C_hydroxylase_120.10	676	1295	1295	565	1600	807	552	1006	1297		EZH2_SANT2_E11_170.3	718	985	719	345	788	957	784	1149	1395
KDM5C_hydroxylase_120.3	594	263	263	331	1723	773	608	912	1026		EZH2_SANT2_E11_170.7	418	274	293	311	406	464	482	540	880
KDM5C_hydroxylase_120.6	319	401	401	411	436	511	793	570	744		EZH2_SANT2_E11_170.8	790	992	595	675	1213	705	445	961	1343
KDM5D_hydroxylase_79.1	1027	1386	1386	615	1508	1233	2213	1224	1436		FBXL19_CXXC5077_E1_2085.27	387	134	353	113	452	490	82	348	267
KDM5D_hydroxylase_163.1	770	1533	1533	808	1038	756	1017	938	1425		FBXL19_CXXC5077_E1_2085.28	262	129	260	147	154	198	0	454	194
KDM5D_hydroxylase_163.18	490	546	546	650	553	721	851	850	1216		FBXL19_CXXC5077_E1_2085.487	1370	919	1067	677	264	1587	1492	1208	1072
KDM5D_hydroxylase_163.8	524	688	688	497	1089	470	1416	517	912		FBXL19_CXXC5077_E1_2085.488	1121	350	752	311	114	954	669	896	845
KDM5D_hydroxylase_118.1	1012	1591	1591	729	1528	938	2197	1178	2635		FBXL19_CXXC5077_E1_2085.489	572	252	441	36	356	349	920	609	163
KDM5D_hydroxylase_118.5	569	1107	1107	454	1376	803	1242	771	819		FBXL19_CXXC5077_E1_2085.49	808	537	516	455	813	768	1484	895	332
KDM5D_hydroxylase_118.7	896	2453	2453	936	1811	876	1893	1080	1916		FBXL19_Phd_E3_123.10	1056	452	1035	538	589	992	1048	1217	817
KDM6A_hydroxylase_115.7	1315	1499	1499	907	1790	1319	2793	1415	2722		FBXL19_Phd_E3_123.11	1045	617	1191	171	346	763	971	1472	953
KDM6A_hydroxylase_115.8	848	2793	2793	970	1607	1123	1601	1038	1616		FBXL19_Phd_E3_123.12	1178	556	782	484	814	1136	1364	1018	790
KDM6A_hydroxylase_188.12	637	844	844	502	1156	1241	1163	1125	1557		FBXL19_Phd_E4_63.0	658	379	601	156	343	567	625	539	383
KDM6A_hydroxylase_188.17	728	2276	2276	490	584	524	761	907	2152		FBXL19_Phd_E4_63.1	645	219	392	192	617	332	613	600	230
KDM6B_hydroxylase_115.4	670	11303	11304	602	338	764	1207	771	1165		FBXL19_Phd_E4_63.2	481	192	373	146	132	602	191	492	191
KDM6B_hydroxylase_115.6	994	574	574	315	874	1185	511	1274	972		FMR1_Agenet59117_E1_1899.1	775	673	831	431	1380	952	1305	965	515
KDM6B_hydroxylase_115.7	402	203	203	215	428	373	251	564	399		FMR1_Agenet59117_E1_1899.11	746	1100	1039	941	955	927	1908	967	881
KDM6B_hydroxylase_188.0	535	2584	2584	1425	243	917	1066	825	1155		FMR1_Agenet59117_E1_1899.12	761	1565	748	464	1242	1140	1215	840	858
KDM6B_hydroxylase_188.26	433	335	335	601	276	639	713	679	846		FMR1_Agenet59117_E1_1899.14	868	1101	710	553	1584	995	1798	1376	809
KDM6B_hydroxylase_188.5	472	695	695	1272	142	616	877	713	815		FMR1_Agenet59117_E1_1899.173	695	745	849	730	634	873	1825	1141	911
KDM7A_hydroxylase_187.15	911	688	688	342	1158	957	1205	1147	1651		FMR1_Agenet59117_E1_1899.174	315	1852	217	261	474	206	460	177	413
KDM7A_hydroxylase_187.17	858	828	828	467	1031	1068	959	1106	1906		FXR1_Agenet59115_E1_1866.11	1030	1515	682	536	627	1195	1496	905	731
KDM7A_hydroxylase_187.7	748	691	691	724	1969	1179	1126	1128	1378		FXR1_Agenet59115_E1_1866.12	702	500	637	327	499	1188	1079	839	370
KDM7A_hydroxylase_187.8	509	920	920	842	1189	837	653	590	981		FXR1_Agenet59115_E1_1866.144	1610	1234	1356	980	1031	1817	1633	1713	1874
KDM7A_hydroxylase_187.9	683	356	356	772	1599	930	1044	812	1010		FXR1_Agenet59115_E1_1866.15	351	135	331	173	584	571	282	276	122
KDM8_hydroxylase_133.0	280	0	0	362	0	469	323	593	31		FXR1_Agenet59115_E1_1866.16	314	464	294	290	370	438	1031	358	439
KDM8_hydroxylase_133.7	937	67	67	1372	513	1022	312	1233	69		FXR1_Agenet59115_E1_1866.17	1013	1207	804	863	755	1301	1608	1360	771
KDM8_hydroxylase_133.8	495	21	21	631	0	577	97	767	63		FXR2_Agenet69127_E1_2022.25	832	567	668	259	99	723	536	915	646
KDM8_hydroxylase_45.0	654	79	79	427	491	659	281	622	202		FXR2_Agenet69127_E1_2022.27	930	522	703	211	873	512	897	607	289
KDM8_hydroxylase_45.1	301	138	138	667	463	570	132	478	114		FXR2_Agenet69127_E1_2022.34	544	208	322	44	470	225	506	395	279
KDM8_hydroxylase_150.10	942	585	585	1161	66	998	623	974	349		FXR2_Agenet69127_E1_2022.345	863	650	548	330	481	1114	1253	1012	764
KDM8_hydroxylase_150.12	1237	23	23	749	308	1212	107	1461	120		FXR2_Agenet69127_E1_2022.346	477	603	514	185	528	743	458	653	311
KDM8_hydroxylase_150.27	426	157	157	415	523	819	76	875	80		FXR2_Agenet69127_E1_2022.35	698	1060	923	124	217	1266	1359	1080	778
KDM8_hydroxylase_159.0	424	61	61	556	0	517	136	558	67		G2E3_ePhd_E3_96.0	527	154	461	125	355	485	586	614	213
KDM8_hydroxylase_159.11	648	0	0	589	0	771	116	819	12		G2E3_ePhd_E3_96.2	867	862	893	310	1131	1430	1357	780	428
KDM8_hydroxylase_159.7	235	0	0	106	0	211	21	382	76		G2E3_ePhd_E4_102.0	632	868	514	363	721	669	399	492	534
KMT2A_BD_174.15	536	2250	2250	332	612	710	574	912	884		G2E3_ePhd_E4_102.3	285	488	229	50	516	214	941	265	238
KMT2A_BD_174.16	925	340	2561	827	654	1065	275	1005	768		G2E3_ePhd_E5_125.2	484	372	426	468	1299	478	1043	389	386
KMT2A_BD_174.22	711	470	471	536	520	1133	477	670	982		G2E3_ePhd_E5_125.8	734	495	801	363	536	674	1199	441	281
KMT2A_BD_111.1	991	1310	1310	441	724	1041	970	1224	1023		G2E3_Phd_E8_59.0	796	2012	587	574	743	805	599	784	676
KMT2A_BD_111.4	627	983	983	982	1075	440	913	854	924		G2E3_Phd_E8_59.1	1076	1343	855	767	1942	1084	1013	1093	839
KMT2A_BD_111.6	1276	15741	15742	1448	2182	1319	2287	1846	1521		G2E3_Phd_E9_103.1	706	2393	812	683	1041	739	1271	1014	634
KMT2A_BD_50.1	285	251	251	336	634	287	432	397	580		G2E3_Phd_E9_103.3	622	753	815	500	546	612	1249	959	881
KMT2A_BD_50.2	715	1516	1517	138	1323	937	351	650	867		G2E3_Phd_E9_103.4	765	1042	721	281	605	727	755	1043	560
KMT2A_BD_50.3	824	978	978	561	1156	1419	646	981	944		G2E3_Phd_E9_103.5	956	3024	805	280	348	1102	898	696	554
KMT2B_SET_130.0	789	106	106	808	1284	1077	2418	1051	995		GAN_BTB20125_E1_1794	642	678	686	491	469	942	1016	636	732
KMT2B_SET_130.2	1018	355	355	1346	1942	1589	2378	1447	1460		GAN_BTB20125_E1_1794.15	920	835	645	531	804	934	1716	1197	1004
KMT2B_SET_130.3	490	172	355	936	1246	907	1171	836	924		GAN_BTB20125_E1_1794.182	482	1308	536	408	451	929	690	444	378
KMT2B_SET_218.0	254	191	191	148	276	561	588	550	751		GAN_BTB20125_E1_1794.19	443	284	305	201	528	203	607	309	421
KMT2B_SET_218.11	487	129	129	305	442	572	932	711	341		GAN_BTB20125_E1_1794.195	371	107	259	58	312	370	286	331	274
KMT2B_SET_218.25	558	298	298	578	1224	858	1926	1091	805		GAN_BTB20125_E1_1794.4	249	136	289	137	145	566	0	341	357
KMT2C_SET_117.3	777	541	541	318	1707	951	1345	853	1444		GDAP2_Macro54193_E1_1494.116	706	1081	514	242	357	751	503	925	837
KMT2C_SET_117.5	1014	1377	1377	1166	1069	1404	1922	1233	2181		GDAP2_Macro54193_E1_1494.117	772	1172	493	144	163	1002	1165	626	697
KMT2C_SET_117.6	662	1013	1014	775	649	987	1579	976	1431		GDAP2_Macro54193_E1_1494.19	704	468	596	102	766	333	709	632	522
KMT2C_SET_74.1	623	774	774	179	1088	566	1477	654	1151		GDAP2_Macro54193_E1_1494.21	373	1074	301	49	179	132	284	330	285
KMT2C_SET_74.2	532	472	472	1183	859	456	786	624	1125		GDAP2_Macro54193_E1_1494.23	1023	1165	1253	349	587	756	1165	1058	935
KMT2C_SET_74.3	522	470	470	756	1146	473	1071	850	1188		GDAP2_Macro54193_E1_1494.24	854	620	746	203	113	632	592	809	938
KMT2C_SET_109.0	1047	1086	1086	1748	2277	1676	3677	1523	2508		GLYR1_PWWP690_E1_1662.1	632	261	416	89	296	599	633	399	678
KMT2C_SET_109.5	63	136	136	27	83	98	98	116	172		GLYR1_PWWP690_E1_1662.11	694	605	573	402	857	1125	1300	996	413
KMT2C_SET_109.7	1068	2745	2745	1248	591	1469	1914	1491	2340		GLYR1_PWWP690_E1_1662.18	861	994	687	385	1039	1264	1626	1177	594
KMT2D_SET_153.15	169	1485	1485	34	260	342	54	336	217		GLYR1_PWWP690_E1_1662.244	354	238	438	313	848	373	1236	621	232
KMT2D_SET_153.16	561	975	976	134	597	729	946	738	182		GLYR1_PWWP690_E1_1662.247	999	1389	760	300	786	949	1500	830	1114
KMT2D_SET_153.9	707	613	613	1047	550	668	1151	1170	703		GLYR1_PWWP690_E1_1662.7	1096	1508	1062	756	1328	1300	1006	1454	739
KMT2D_SET_74.0	633	234	234	744	1462	407	737	766	721		GMCL1_BTB101207_E1_1548.115	297	55	347	119	120	599	286	448	486
KMT2D_SET_74.1	669	432	432	679	1161	705	824	800	653		GMCL1_BTB101207_E1_1548.116	395	204	199	154	136	381	281	485	314
KMT2D_SET_109.3	526	760	760	730	435	692	529	1098	651		GMCL1_BTB101207_E1_1548.36	134	18	163	110	186	71	202	237	197
KMT2D_SET_109.6	222	636	636	32	153	356	78	416	224		GMCL1_BTB101207_E1_1548.4	628	635	364	264	555	697	1171	474	323
KMT2D_SET_109.8	553	1039	1039	467	1365	949	1071	1053	591		GMCL1_BTB101207_E1_1548.44	835	342	1066	943	945	967	1273	1253	445
MINA_hydroxylase_254.19	727	597	597	498	1691	690	1237	909	1088		GMCL1_BTB101207_E1_1548.48	822	891	620	319	560	1043	1119	805	372
MINA_hydroxylase_120.4	562	348	348	435	715	490	1104	832	833		GON4L_SANT_E31_66.0	807	597	495	415	846	995	1011	683	500
MINA_hydroxylase_129.12	451	252	252	371	807	631	1240	779	1245		GON4L_SANT_E31_66.1	365	11	282	97	82	367	123	404	367
MINA_hydroxylase_104.4	676	887	887	597	932	762	1089	747	896		GON4L_SANT_E31_66.4	487	329	386	466	255	110	494	481	394
MINA_hydroxylase_103.8	572	810	810	809	1055	1002	1343	734	841		GON4L_SANT_E32_91.2	586	326	622	374	391	903	484	1013	396
MINA_hydroxylase_172.5	582	3332	3332	502	911	668	1111	858	939		GON4L_SANT_E32_91.3	524	452	644	179	279	679	177	777	493
MLL1_SET_130.12	593	572	572	458	594	904	288	1004	817		GON4L_SANT_E32_91.6	371	241	475	177	220	503	1266	517	293
MLL1_SET_130.6	842	873	873	740	1212	970	1967	1008	1052		GZF1_BTB21133_E1_2136.1	485	323	344	188	401	585	337	286	385
MLL1_SET_130.8	489	533	533	193	611	569	609	688	883		GZF1_BTB21133_E1_2136.13	217	115	431	104	150	415	94	366	447
MLL1_SET_237.14	265	508	508	63	119	336	312	373	535		GZF1_BTB21133_E1_2136.16	452	421	668	293	324	579	898	754	714
MLL1_SET_237.6	494	752	752	516	454	846	941	713	513		GZF1_BTB21133_E1_2136.275	696	580	418	504	374	312	658	882	770
MLL1_SET_237.8	387	600	600	401	422	441	379	595	506		GZF1_BTB21133_E1_2136.3	386	642	505	233	330	442	705	651	450
MLL5_SET_105.0	917	1665	1665	539	1850	1295	1182	1520	1070		GZF1_BTB21133_E1_2136.5	882	993	688	390	1585	1498	885	1054	768
MLL5_SET_105.4	702	540	540	480	1417	734	567	805	527		H2AFY_Macro178364_E1_1119.119	443	646	486	192	147	339	850	361	522
MLL5_SET_105.5	1429	1329	1329	1426	2453	1856	1537	2015	1975		H2AFY_Macro178364_E1_1119.52	770	1008	518	958	892	671	1412	746	460
MLL5_SET_118.4	692	605	605	513	1030	1086	886	1021	912		H2AFY_Macro178364_E1_1119.65	617	527	401	527	495	1260	872	759	571
MLL5_SET_118.6	744	872	872	630	402	854	527	818	397		H2AFY_Macro178364_E1_1119.76	1091	1153	1172	985	1074	2050	2626	1497	809
MLL5_SET_118.7	493	964	964	384	960	709	594	719	749		H2AFY_Macro178364_E1_1119.81	610	227	525	284	853	622	1054	655	588
MLL5_SET_110.1	1184	1030	1030	861	1729	1359	1156	1377	1318		H2AFY_Macro178364_E1_1119.85	949	877	503	438	366	1034	637	737	516
MLL5_SET_110.2	1439	1302	1302	1278	2313	1593	1103	1925	2083		H2AFY2_Macro178364_E1_1119.101	637	1700	738	642	1219	584	1549	1230	1445
MLL5_SET_110.3	1332	2203	2203	727	2050	1487	3141	1623	2528		H2AFY2_Macro178364_E1_1119.8	674	576	509	125	848	614	739	726	315
MOF_AT_135.9	392	0	0	345	155	436	78	557	174		H2AFY2_Macro178364_E1_1119.81	790	349	817	96	597	637	847	585	550
MOF_AT_164.14	849	0	0	882	0	1393	44	1097	26		H2AFY2_Macro178364_E1_1119.83	679	776	610	288	398	745	1415	660	731
MOF_AT_90.7	682	0	0	464	0	882	0	788	4		H2AFY2_Macro178364_E1_1119.84	661	765	651	262	253	693	1167	865	922
MOF_AT_141.6	347	89	89	100	0	327	80	442	81		H2AFY2_Macro178364_E1_1119.85	1021	1503	730	511	792	928	1128	1008	821
MOF_AT_94.3	490	0	0	446	0	665	34	710	0		HDGF_PWWP40108_E1_771.117	1270	504	1000	662	1232	2042	1652	1234	950
MOF_AT_151.11	302	49	49	109	128	137	28	301	0		HDGF_PWWP40108_E1_771.119	435	186	469	261	267	807	267	612	588
MORF_AT_162.0	406	7876	7876	301	843	633	1067	590	580		HDGF_PWWP40108_E1_771.125	578	197	514	405	477	625	1184	641	409
MORF_AT_162.8	923	462	462	917	1534	991	2637	1200	2264		HDGF_PWWP40108_E1_771.128	356	421	445	294	264	604	881	580	321
MORF_AT_162.9	561	403	403	454	481	629	856	689	962		HDGF_PWWP40108_E1_771.17	748	226	650	487	439	571	397	668	122
MORF_AT_94.8	412	841	841	141	153	688	889	612	651		HDGF_PWWP40108_E1_771.21	925	666	866	390	303	1103	388	833	740
MORF_AT_210.22	398	753	753	293	894	744	421	733	929		HDGFL1_PWWP985_E1_756.155	335	328	434	378	643	462	441	520	709
MORF_AT_210.3	447	1547	1547	229	625	824	305	539	881		HDGFL1_PWWP985_E1_756.158	1089	1004	1049	1426	1501	1340	1468	1116	1232
MOZ_AT_162.1	399	864	865	574	0	557	148	577	489		HDGFL1_PWWP985_E1_756.164	1001	1325	1127	599	589	613	925	1175	1251
MOZ_AT_162.7	969	1164	1164	843	1118	1155	771	1186	1457		HDGFL1_PWWP985_E1_756.168	703	327	579	292	689	501	878	652	711
MOZ_AT_162.8	879	556	557	1377	878	1007	981	1101	1538		HDGFL1_PWWP985_E1_756.173	601	656	518	298	993	668	754	664	776
MOZ_AT_94.4	544	420	420	1138	451	924	132	995	693		HDGFL1_PWWP985_E1_756.19	370	634	409	161	641	324	342	469	621
MOZ_AT_94.5	1032	176	176	1166	1040	1320	477	1269	1409		HIC1_BTB37152_E1_2202.12	519	943	616	125	243	615	277	1112	607
MOZ_AT_210.0	756	1200	1200	402	789	753	762	773	1405		HIC1_BTB37152_E1_2202.22	578	517	275	321	213	654	776	493	709
MOZ_AT_210.3	584	224	224	470	914	656	438	776	691		HIC1_BTB37152_E1_2202.469	558	188	920	258	645	588	648	592	393
NAT10_AT_75.1	656	882	882	604	1112	920	1175	729	872		HIC1_BTB37152_E1_2202.472	747	506	527	19	577	506	785	856	737
NAT10_AT_75.4	753	21	21	350	0	1127	0	1122	45		HIC1_BTB37152_E1_2202.503	776	1128	712	306	643	1063	1241	825	316
NAT10_AT_75.5	2395	134	134	1425	210	2499	47	2566	136		HIC1_BTB37152_E1_2202.506	477	129	387	222	292	999	616	546	504
NAT10_AT_75.6	865	129	129	548	64	1196	47	1010	67		HIC2_BTB40141_E1_1848.26	539	1026	628	254	73	503	966	425	446
NAT10_AT_75.7	393	0	0	168	0	408	17	698	65		HIC2_BTB40141_E1_1848.381	457	585	326	325	171	564	538	543	473
NCOA1_AT_403.2	576	963	963	405	438	770	1128	1044	994		HIC2_BTB40141_E1_1848.387	1282	709	897	520	769	787	1082	1238	1306
NCOA1_AT_403.26	601	638	638	757	281	468	704	483	653		HIC2_BTB40141_E1_1848.393	465	467	327	148	287	323	321	478	608
NCOA1_AT_403.31	566	543	543	94	277	678	219	413	1111		HIC2_BTB40141_E1_1848.395	875	743	712	422	519	1092	384	763	1176
NCOA1_AT_175.12	499	453	453	212	638	734	261	833	663		HIC2_BTB40141_E1_1848.396	1509	2224	966	1453	2289	1366	2281	1397	1638
NCOA1_AT_175.13	208	159	159	77	130	193	162	314	447		IBTK_BTB554639_E1_4062.106	988	1134	691	405	1111	852	824	1277	1183
NCOA1_AT_175.22	767	901	901	816	335	796	1030	1363	1579		IBTK_BTB554639_E1_4062.107	739	418	717	625	343	701	1052	682	877
NCOA2_AT_235.10	760	1479	1479	531	1053	719	1408	765	1036		IBTK_BTB554639_E1_4062.111	1911	646	860	729	1444	1387	1668	1171	1507
NCOA2_AT_235.14	847	236	236	434	1199	808	1009	776	1439		IBTK_BTB554639_E1_4062.112	878	720	511	393	302	702	1480	487	485
NCOA2_AT_235.16	321	246	246	373	701	682	603	507	884		IBTK_BTB554639_E1_4062.278	753	430	670	242	261	517	645	664	777
NCOA2_AT_178.17	741	454	454	520	1010	689	1321	957	1129		IBTK_BTB554639_E1_4062.28	760	1333	699	344	1032	1494	2007	932	1086
NCOA2_AT_178.18	690	546	547	299	865	828	1059	905	1115		IBTK_BTB761871_E1_4062.123	1332	1189	1486	796	2045	1659	1614	1714	1325
NCOA2_AT_178.20	316	83	83	266	0	812	438	348	745		IBTK_BTB761871_E1_4062.126	626	800	576	322	561	714	703	752	474
neg01_neg_control_neg01	264	442	442	394	630	355	724	388	786		IBTK_BTB761871_E1_4062.133	826	346	839	618	396	954	464	883	578
neg02_neg_control_neg02	463	500	500	1049	1156	967	1069	707	1281		IBTK_BTB761871_E1_4062.263	969	732	815	635	360	1100	1744	879	781
neg03_neg_control_neg03	678	532	532	1467	788	623	1475	816	1251		IBTK_BTB761871_E1_4062.264	845	846	925	417	607	1161	1997	854	909
neg04_neg_control_neg04	599	1227	1227	625	739	599	1353	622	1084		IBTK_BTB761871_E1_4062.266	1102	2239	795	690	1293	757	1408	1145	949
neg05_neg_control_neg05	274	2374	2374	292	133	456	482	469	622		ING1_Phd_E2_635.0	1014	1077	383	523	407	536	1491	673	859
neg06_neg_control_neg06	1097	848	848	1467	1635	990	1422	1138	2093		ING1_Phd_E2_635.13	158	409	78	6	364	349	364	133	210
neg07_neg_control_neg07	1043	2333	2333	2644	1631	1317	2717	1571	2085		ING1_Phd_E2_635.34	292	353	505	260	271	315	507	673	662
neg08_neg_control_neg08	1220	2205	2205	952	2049	1489	2796	1580	3040		ING1_Phd_E2_635.47	576	368	368	86	175	403	723	426	537
neg09_neg_control_neg09	348	646	646	473	387	410	1068	373	675		ING1_Phd_E2_635.49	435	304	400	35	192	338	569	478	766
neg10_neg_control_neg10	379	582	582	1081	708	768	731	585	753		ING1_Phd_E2_635.68	518	558	482	356	466	735	956	511	854
neg11_neg_control_neg11	448	503	503	903	556	717	1268	693	698		ING2_Phd_E2_605.2	463	816	503	407	291	641	1050	546	1047
neg12_neg_control_neg12	277	858	858	214	431	321	759	539	435		ING2_Phd_E2_605.40	1183	1115	786	459	1157	942	1713	1376	1014
neg13_neg_control_neg13	698	1139	1139	598	701	920	1941	821	1468		ING2_Phd_E2_605.43	471	488	617	353	361	756	1895	796	829
neg14_neg_control_neg14	10	513	513	0	0	98	30	38	50		ING2_Phd_E2_605.48	302	576	557	258	694	571	863	617	934
neg15_neg_control_neg15	353	111	111	436	419	505	962	336	682		ING2_Phd_E2_605.51	398	494	302	152	0	468	689	453	173
neg16_neg_control_neg16	452	565	565	458	164	404	1201	485	503		ING2_Phd_E2_605.8	272	282	460	33	349	963	510	311	424
neg17_neg_control_neg17	350	600	600	367	634	371	546	578	599		ING3_Phd_E10_193.2	403	52	410	52	0	712	163	556	130
neg18_neg_control_neg18	768	414	414	1420	1596	806	1894	839	1375		ING3_Phd_E10_193.3	738	130	417	164	106	555	864	548	404
neg19_neg_control_neg19	307	342	342	347	373	466	1204	472	676		ING3_Phd_E10_193.4	770	1070	716	883	1334	1731	1800	1637	1393
neg20_neg_control_neg20	456	909	909	590	745	621	688	595	959		ING3_Phd_E11_39.0	273	0	288	0	0	139	186	369	40
neg21_neg_control_neg21	847	1268	1268	1103	1930	884	2390	981	2192		ING3_Phd_E12_90.1	440	72	403	115	0	632	394	776	139
neg22_neg_control_neg22	510	673	673	1032	456	606	774	647	1904		ING3_Phd_E12_90.2	786	262	979	480	167	1221	676	1095	1004
neg23_neg_control_neg23	517	96	96	423	1952	539	1923	957	1384		ING4_Phd_E6_148.1	852	997	591	309	1393	1182	1105	882	822
neg24_neg_control_neg24	320	154	154	251	903	268	490	231	622		ING4_Phd_E6_148.13	474	926	522	263	534	405	317	650	653
neg25_neg_control_neg25	363	598	598	234	700	611	569	532	960		ING4_Phd_E6_148.14	990	756	746	230	733	819	710	1197	744
neg26_neg_control_neg26	641	946	946	344	801	642	1502	715	1089		ING4_Phd_E7_62.6	446	380	372	140	515	654	854	490	513
neg27_neg_control_neg27	503	1473	1473	574	1112	743	1209	896	1147		ING4_Phd_E7_62.7	830	969	801	419	556	1342	849	901	721
neg28_neg_control_neg28	370	418	418	219	159	419	554	464	932		ING4_Phd_E7_62.9	1493	1641	928	545	1349	873	2429	1148	1594
neg29_neg_control_neg29	701	1719	1719	592	774	649	1638	906	1002		ING5_Phd_E6_136.13	642	722	441	269	213	965	50	701	388
neg30_neg_control_neg30	674	1122	1122	777	1268	730	1686	837	1490		ING5_Phd_E6_136.15	1187	1342	688	351	900	1184	494	1146	1058
neg31_neg_control_neg31	394	537	537	365	1152	477	1274	578	617		ING5_Phd_E6_136.21	682	298	441	201	329	875	288	603	262
neg32_neg_control_neg32	463	347	348	447	937	704	978	804	1963		ING5_Phd_E7_62.2	783	1385	931	496	1289	1016	1417	791	871
neg33_neg_control_neg33	666	1041	1041	412	1228	1168	1666	1027	1276		ING5_Phd_E7_62.3	839	982	563	99	347	292	188	679	344
neg34_neg_control_neg34	858	842	842	1473	1142	831	2259	1029	1454		ING5_Phd_E8_28.0	550	521	493	246	489	671	107	815	451
neg35_neg_control_neg35	670	2009	2009	547	734	451	1106	740	876		INTS12_Phd_E5_139.0	881	1415	564	283	0	665	537	825	100
neg36_neg_control_neg36	450	438	438	715	744	571	1747	742	1502		INTS12_Phd_E5_139.12	477	150	285	90	60	376	129	434	26
neg37_neg_control_neg37	494	801	801	534	602	815	2313	898	1339		INTS12_Phd_E5_139.13	882	461	750	272	254	1038	597	1068	284
neg38_neg_control_neg38	458	885	885	413	418	535	1153	593	1185		INTS12_Phd_E5_139.3	415	329	348	0	0	178	197	323	61
neg39_neg_control_neg39	592	891	891	820	1161	948	1195	790	1553		INTS12_Phd_E5_139.5	1107	1504	981	55	124	1634	691	1185	138
neg40_neg_control_neg40	686	702	702	504	901	724	1548	563	1425		INTS12_Phd_E5_139.8	1035	1059	825	525	322	1547	1346	1352	416
neg41_neg_control_neg41	410	343	343	381	0	590	695	471	711		IPP_BTB28134_E1_1755.1	758	671	986	623	762	1541	1057	1061	871
neg42_neg_control_neg42	336	694	776	334	606	441	837	550	695		IPP_BTB28134_E1_1755.14	456	1078	240	319	65	467	90	510	253
neg43_neg_control_neg43	524	167	167	85	814	455	1400	502	776		IPP_BTB28134_E1_1755.152	821	1686	790	547	197	1014	1422	862	1521
neg44_neg_control_neg44	595	407	408	612	484	591	1181	527	1338		IPP_BTB28134_E1_1755.156	612	507	629	138	483	428	106	724	221
neg45_neg_control_neg45	758	1114	1114	519	1767	730	1905	849	1435		IPP_BTB28134_E1_1755.3	658	214	552	198	136	598	812	772	493
neg46_neg_control_neg46	568	1355	1355	664	1114	912	1215	869	1314		IPP_BTB28134_E1_1755.6	422	922	250	207	337	383	179	195	103
neg47_neg_control_neg47	460	675	675	975	146	698	1210	510	983		IVNS1ABP_BTB22126_E1_1929.1	760	683	644	337	1184	1136	893	935	759
neg48_neg_control_neg48	597	492	492	731	900	813	1270	805	1222		IVNS1ABP_BTB22126_E1_1929.157	535	571	236	412	1396	661	541	512	181
neg49_neg_control_neg49	336	401	401	210	563	568	778	401	910		IVNS1ABP_BTB22126_E1_1929.158	673	1048	528	726	1845	1088	1465	977	762
neg50_neg_control_neg50	486	1248	1248	188	398	597	799	759	1133		IVNS1ABP_BTB22126_E1_1929.161	538	555	739	409	856	531	1342	728	570
NO66_hydroxylase_980.106	315	350	350	199	164	641	330	466	480		IVNS1ABP_BTB22126_E1_1929.163	577	619	546	533	191	392	1310	714	714
NO66_hydroxylase_980.131	497	1490	1490	514	1296	715	658	648	675		IVNS1ABP_BTB22126_E1_1929.5	1104	1008	751	751	906	630	1134	956	827
NO66_hydroxylase_980.160	488	1050	1050	675	1039	484	1196	759	619		JADE1_ePhd_E7_93.11	795	176	462	245	791	663	964	529	337
NO66_hydroxylase_980.162	425	1577	1577	449	600	285	798	529	725		JADE1_ePhd_E7_93.7	824	668	719	449	974	671	1671	918	1184
NO66_hydroxylase_980.7	764	1836	1836	397	1055	922	1016	912	1224		JADE1_ePhd_E8_117.11	810	485	594	346	442	976	1525	729	587
NSD1_SET_117.0	969	266	266	1084	1017	1411	1415	1433	1744		JADE1_ePhd_E8_117.14	812	436	386	285	633	686	1937	692	1269
NSD1_SET_142.13	1050	762	762	899	2303	1206	1416	1306	1393		JADE1_ePhd_E9_123.3	954	1187	625	676	1232	827	1214	747	1219
NSD1_SET_142.4	497	155	155	259	422	525	646	459	507		JADE1_ePhd_E9_123.4	608	452	552	607	811	785	1344	829	1234
NSD1_SET_142.7	945	146	146	3677	1267	1361	1289	1699	1187		JADE1_Phd_E6_84.0	1015	2960	950	561	896	1080	1624	821	1338
NSD1_SET_41.0	636	335	335	681	651	869	317	978	936		JADE1_Phd_E6_84.3	1119	1086	1020	492	496	684	997	1340	1222
NSD1_SET_41.1	568	397	398	730	660	614	875	847	829		JADE1_Phd_E6_84.4	802	1057	822	1003	680	1054	1656	1119	1346
NSD2_SET_73.7	1049	584	584	762	1485	1238	510	1577	520		JADE1_Phd_E7_54.0	478	291	543	378	925	724	999	663	689
NSD2_SET_73.8	553	180	180	353	838	524	357	831	283		JADE1_Phd_E7_54.4	584	259	312	314	560	482	840	646	882
NSD2_SET_117.0	435	442	442	423	471	919	384	775	192		JADE1_Phd_E7_54.6	734	1846	829	182	272	1329	1735	877	738
NSD2_SET_117.3	582	57	57	126	870	622	159	640	414		JADE2_Phd_E3_33.2	596	454	461	158	846	479	1092	492	765
NSD2_SET_142.16	708	243	243	776	1296	949	643	1212	681		JADE2_Phd_E4_158.2	291	496	509	297	669	563	763	341	483
NSD2_SET_142.6	695	122	122	532	1463	601	550	799	324		JADE2_Phd_E5_161.10	417	186	416	294	221	212	776	608	530
NSD3_SET_117.1	572	446	447	776	602	927	1120	922	1099		JADE2_Phd_E6_84.1	653	502	595	1300	3779	765	1075	646	652
NSD3_SET_117.2	613	917	918	831	770	589	853	781	794		JADE2_Phd_E7_93.12	446	470	222	275	347	205	1164	453	588
NSD3_SET_142.0	899	573	573	348	828	1151	786	1242	1485		JADE2_Phd_E8_117.1	351	289	263	210	467	110	377	354	587
NSD3_SET_142.11	838	1038	1038	685	822	1110	1250	1440	1525		JADE3_ePhd_E7_93.2	1431	1217	1314	774	1328	912	1317	1179	1540
NSD3_SET_142.4	180	333	333	58	123	188	237	225	552		JADE3_ePhd_E7_93.5	754	631	555	898	1051	772	1002	917	1340
PADI4_hydroxylase_108.0	720	6719	6719	463	1371	876	975	925	1355		JADE3_ePhd_E8_117.11	761	346	536	374	547	612	1009	1004	887
PADI4_hydroxylase_155.15	492	484	484	295	928	913	1098	968	1290		JADE3_ePhd_E8_117.16	575	1129	660	559	1593	584	417	789	756
PADI4_hydroxylase_145.10	513	816	816	325	827	699	534	543	418		JADE3_ePhd_E9_123.1	145	329	406	329	254	357	572	282	252
PADI4_hydroxylase_103.11	935	789	789	971	1580	940	1361	1417	1328		JADE3_ePhd_E9_123.6	743	925	654	384	487	917	872	938	1576
PADI4_hydroxylase_70.0	1549	964	986	1204	2473	1921	1292	2022	2265		JADE3_Phd_E6_84.0	573	968	452	296	255	1173	768	502	592
PADI4_hydroxylase_129.1	527	274	274	396	525	923	643	615	797		JADE3_Phd_E6_84.1	343	162	576	246	199	96	881	462	494
PADI4_hydroxylase_104.8	914	370	370	449	278	1046	422	910	1125		JADE3_Phd_E6_84.2	1307	2519	1276	590	1320	1584	1582	1472	1450
PADI4_hydroxylase_112.0	746	538	538	737	770	813	912	1044	695		JADE3_Phd_E7_66.0	657	1029	492	294	751	866	1322	523	973
PBRM1_BD1_98.0	1059	163	163	1471	1330	1505	721	1721	1281		JADE3_Phd_E7_66.2	636	998	519	358	767	718	972	574	716
PBRM1_BD1_98.1	537	55	55	699	177	674	401	709	649		JADE3_Phd_E7_66.7	352	512	317	261	444	546	471	548	381
PBRM1_BD1_98.6	983	272	272	1122	760	1475	709	1429	664		KAT5_Chromo_E1_64.4	825	685	1307	191	69	990	1075	1022	838
PBRM1_BD1_148.0	1310	362	362	693	1526	1011	656	1851	1055		KAT5_Chromo_E1_64.7	324	13	306	31	0	238	0	420	93
PBRM1_BD1_148.5	1102	1334	1334	943	955	1267	745	1572	1714		KAT5_Chromo_E2_69.0	606	204	824	0	101	734	47	507	76
PBRM1_BD1_148.6	636	178	178	585	21	815	341	944	504		KAT5_Chromo_E2_69.7	991	0	574	0	0	791	0	881	28
PBRM1_BD1_86.0	385	254	254	263	302	382	266	441	394		KAT5_Chromo_E3_137.3	254	28	325	37	0	752	103	441	19
PBRM1_BD1_86.3	397	906	906	189	348	267	365	480	560		KAT5_Chromo_E3_137.6	580	1243	634	377	900	1201	1209	675	1183
PBRM1_BD1_86.5	515	51	51	326	441	528	148	597	421		KAT6A_Phd_E4_109.10	712	1413	693	511	256	569	46	969	809
PBRM1_BD2_117.1	727	459	459	952	755	873	555	1180	1024		KAT6A_Phd_E4_109.3	82	155	119	30	64	72	159	154	43
PBRM1_BD2_117.2	583	643	643	1035	1025	707	895	1021	1040		KAT6A_Phd_E5_116.6	351	640	363	166	227	396	568	541	743
PBRM1_BD2_117.5	785	909	909	899	1520	935	349	815	406		KAT6A_Phd_E5_116.7	376	218	309	0	0	443	0	439	297
PBRM1_BD2_69.1	738	239	239	797	1077	1181	587	1446	971		KAT6A_Phd_E6_82.0	644	396	483	545	1276	777	1151	676	907
PBRM1_BD2_69.2	1107	406	406	1112	632	1240	194	1195	1257		KAT6A_Phd_E7_136.4	654	175	399	135	375	207	92	451	282
PBRM1_BD2_99.1	663	751	751	293	663	995	173	839	1524		KAT6B_Phd1_E4_97.4	932	1277	1225	540	1173	825	1337	933	1082
PBRM1_BD2_99.2	635	352	352	293	1092	718	208	934	661		KAT6B_Phd1_E4_97.5	629	993	309	422	924	703	955	540	446
PBRM1_BD2_99.4	784	167	167	797	293	922	215	1008	397		KAT6B_Phd1_E4_97.6	501	586	456	486	274	652	371	718	698
PBRM1_BD3_158.2	781	568	568	842	97	1296	583	1012	501		KAT6B_Phd1_E5_77.1	423	993	792	310	626	823	584	840	674
PBRM1_BD3_158.3	750	209	210	273	763	861	208	1091	594		KAT6B_Phd1_E5_77.3	913	365	804	857	430	1077	736	1303	649
PBRM1_BD3_140.1	495	624	624	295	697	471	304	593	665		KAT6B_Phd1_E5_77.7	569	569	418	390	968	751	764	451	228
PBRM1_BD3_140.2	746	868	868	1185	1035	731	366	849	628		KAT6B_Phd2_E5_36.0	1207	914	814	446	1173	1281	1106	1294	1408
PBRM1_BD3_140.4	503	882	882	705	632	550	273	954	385		KAT6B_Phd2_E5_36.1	1197	1767	1231	610	1187	920	362	1661	903
PBRM1_BD4_277.0	305	133	133	101	360	469	289	373	490		KAT6B_Phd2_E6_82.0	921	2203	902	883	1477	1370	1640	1182	1827
PBRM1_BD4_277.10	444	50	50	484	435	371	172	513	377		KAT6B_Phd2_E6_82.1	1128	1168	940	322	980	1082	1279	1170	1084
PBRM1_BD4_277.14	353	0	0	158	414	295	156	461	416		KAT6B_Phd2_E6_82.3	687	883	468	231	684	542	390	499	651
PBRM1_BD5_310.11	347	161	161	501	475	544	409	400	685		KAT6B_Phd2_E6_82.4	1060	321	909	494	763	1536	1130	1276	1028
PBRM1_BD5_310.16	763	307	307	939	831	656	501	1135	889		KAT8_Chromo_E1_169.18	559	0	376	0	0	698	0	375	0
PBRM1_BD5_310.9	641	567	567	608	320	666	1008	1136	1888		KAT8_Chromo_E1_169.19	619	283	494	0	101	474	0	658	0
PBRM1_BD6_246.5	390	127	127	416	662	769	63	493	293		KAT8_Chromo_E2_75.0	692	309	625	85	399	465	195	631	332
PBRM1_BD6_246.7	766	279	279	622	1021	1214	541	1235	985		KAT8_Chromo_E2_75.4	681	29	924	0	0	1086	0	882	96
PBRM1_BD6_246.8	442	304	304	146	0	559	165	591	314		KAT8_Chromo_E3_176.0	219	0	231	0	0	436	0	241	0
PCAF_AT_118.0	620	855	855	732	1060	645	1175	1037	1401		KAT8_Chromo_E3_176.6	401	38	331	17	0	611	108	408	77
PCAF_AT_118.1	793	1116	1138	777	918	1226	1262	1284	1526		KBTBD11_BTB141225_E1_1872.376	335	1126	209	248	361	107	387	424	402
PCAF_AT_118.7	981	1166	1166	923	1768	1481	1299	1329	2259		KBTBD11_BTB141225_E1_1872.65	120	121	124	182	540	125	541	232	323
PCAF_AT_118.9	1068	2084	2084	1063	2079	1339	2257	1703	2509		KBTBD11_BTB141225_E1_1872.67	409	413	420	171	223	276	513	459	414
PCAF_AT_59.0	742	750	750	391	1152	1338	1112	929	1162		KBTBD11_BTB141225_E1_1872.75	312	169	319	296	306	310	771	441	496
PCNA_positive _control_e2.1	284	27	27	373	0	367	249	711	44		KBTBD11_BTB141225_E1_1872.79	642	825	361	525	629	663	769	671	486
PCNA_positive _control_e2.2	273	0	0	154	0	553	0	526	0		KBTBD11_BTB141225_E1_1872.86	596	447	540	477	448	676	650	608	682
PCNA_positive _control_e3.1	506	2161	2161	135	668	966	561	817	1396		KBTBD12_BTB32127_E1_1872.1	735	1471	824	516	1089	686	1727	583	848
PCNA_positive _control_e3.2	580	0	0	521	1	670	0	730	0		KBTBD12_BTB32127_E1_1872.173	566	461	471	187	538	753	301	398	338
PHF2_hydroxylase_79.6	468	164	164	217	802	477	412	697	698		KBTBD12_BTB32127_E1_1872.174	1117	2157	683	785	1076	1148	1137	1174	1158
PHF2_hydroxylase_163.12	557	535	535	191	483	330	326	438	716		KBTBD12_BTB32127_E1_1872.2	869	2740	832	891	893	908	1770	899	1121
PHF2_hydroxylase_163.13	692	1663	1663	895	1754	873	1004	934	1045		KBTBD12_BTB32127_E1_1872.4	750	1123	465	336	514	714	1091	823	660
PHF2_hydroxylase_163.9	614	1400	1400	527	750	825	567	1019	1139		KBTBD12_BTB32127_E1_1872.8	370	2719	612	309	593	506	518	508	604
PHF2_hydroxylase_50.1	879	1278	1278	1239	871	997	1179	915	1255		KBTBD13_BTB13101_E1_1377.12	405	538	550	432	585	362	884	627	465
PHF2_hydroxylase_50.3	599	1094	1094	864	436	844	713	978	682		KBTBD13_BTB13101_E1_1377.16	348	307	327	317	867	181	508	514	420
PHF8_hydroxylase_187.10	1545	1872	1872	1389	1027	2019	1775	2128	1978		KBTBD13_BTB13101_E1_1377.19	330	279	147	217	769	252	280	184	224
PHF8_hydroxylase_187.12	661	544	544	794	920	825	962	1003	1185		KBTBD13_BTB13101_E1_1377.2	415	284	465	137	356	465	957	488	300
PHF8_hydroxylase_187.13	1170	1121	1121	1005	492	1474	1153	1604	1362		KBTBD13_BTB13101_E1_1377.22	524	594	442	484	719	412	852	472	375
PHF8_hydroxylase_187.2	415	505	505	442	717	640	348	532	585		KBTBD13_BTB13101_E1_1377.33	292	160	375	251	288	254	380	383	349
PHF8_hydroxylase_187.8	890	1126	1126	1131	1205	1160	1170	1160	633		KBTBD2_BTB21128_E1_1872.1	650	206	651	101	823	557	533	844	461
PhIP_BD1_86.1	500	343	343	132	912	751	374	828	322		KBTBD2_BTB21128_E1_1872.149	1166	340	844	718	1032	1160	1274	1335	1148
PhIP_BD1_86.7	995	338	338	310	1210	959	1190	1041	1040		KBTBD2_BTB21128_E1_1872.15	230	102	264	200	103	148	357	456	385
PhIP_BD1_121.0	650	444	444	443	774	827	539	859	1168		KBTBD2_BTB21128_E1_1872.152	913	351	685	592	854	634	988	896	954
PhIP_BD1_121.12	1211	1616	1616	549	1130	1220	458	917	1421		KBTBD2_BTB21128_E1_1872.153	1299	539	871	660	492	546	370	1053	869
PhIP_BD1_121.5	692	494	494	516	1085	981	1038	998	1180		KBTBD2_BTB21128_E1_1872.2	293	157	178	263	379	243	112	221	208
PhIP_BD1_126.0	221	91	91	58	571	291	193	332	620		KBTBD3_BTB42149_E1_1839.104	639	879	652	297	649	791	1325	789	665
PhIP_BD1_126.4	476	683	683	64	140	509	610	424	762		KBTBD3_BTB42149_E1_1839.106	778	3038	563	466	806	1347	1311	738	584
PhIP_BD1_126.5	731	723	723	1166	902	957	1314	1069	1160		KBTBD3_BTB42149_E1_1839.107	620	804	716	523	352	581	958	804	948
PhIP_BD2_80.0	758	1484	1023	423	1805	1159	1711	1292	1361		KBTBD3_BTB42149_E1_1839.111	1034	1530	954	620	1238	1006	1412	923	1314
PhIP_BD2_80.2	1506	771	771	784	891	709	501	719	941		KBTBD3_BTB42149_E1_1839.112	995	1127	1040	623	958	1165	2018	1324	1457
PhIP_BD2_80.3	560	643	643	328	423	919	785	837	1302		KBTBD3_BTB42149_E1_1839.6	610	541	456	514	596	997	881	1059	922
PhIP_BD2_153.0	1362	2483	2483	1039	1725	1701	3242	1863	2038		KBTBD4_BTB62156_E1_1605.18	422	154	380	205	78	580	662	225	107
PhIP_BD2_153.1	969	1277	1277	348	1599	973	1399	1155	1554		KBTBD4_BTB62156_E1_1605.207	642	518	560	315	596	445	784	853	890
PhIP_BD2_153.9	639	663	663	983	1120	587	1098	999	762		KBTBD4_BTB62156_E1_1605.215	1006	1850	876	363	1104	1934	1361	1226	1169
PhIP_BD2_80.0	732	1023	1023	423	1805	1007	946	839	1346		KBTBD4_BTB62156_E1_1605.23	382	345	478	289	274	454	919	471	547
POLR2A_positive _control_e10.1	35	0	0	340	0	493	0	550	0		KBTBD4_BTB62156_E1_1605.27	867	546	838	530	912	1382	934	724	737
POLR2A_positive _control_e10.2	66	0	0	322	0	271	0	454	23		KBTBD4_BTB62156_E1_1605.32	701	827	454	529	650	819	1287	742	684
POLR2A_positive _control_e2.1	22	0	0	61	0	293	0	350	0		KBTBD6_BTB53168_E1_2025.21	507	371	383	425	1053	676	862	681	687
POLR2A_positive _control_e2.2	147	20	20	17	0	386	17	328	75		KBTBD6_BTB53168_E1_2025.224	459	252	383	485	765	513	314	585	312
POLR2A_positive _control_e27.1	357	23	23	74	0	632	71	1044	253		KBTBD6_BTB53168_E1_2025.232	715	711	786	377	780	1241	1223	959	1180
POLR2A_positive _control_e27.2	368	42	42	133	405	297	106	398	236		KBTBD6_BTB53168_E1_2025.234	428	954	512	425	404	668	545	706	660
POLR2A_positive _control_e28.1	243	353	353	905	815	719	408	822	324		KBTBD6_BTB53168_E1_2025.238	1066	894	455	292	472	508	535	581	744
POLR2A_positive _control_e28.2	293	418	418	95	143	787	643	651	292		KBTBD6_BTB53168_E1_2025.241	599	419	551	388	548	637	727	622	859
POLR2D_positive _control_e2.1	1144	389	389	940	308	1854	520	1656	214		KBTBD7_BTB53168_E1_2055.14	1157	1421	1041	1003	1239	829	1759	1265	1450
POLR2D_positive _control_e3.1	607	41	41	768	0	676	0	844	8		KBTBD7_BTB53168_E1_2055.212	780	803	991	900	797	712	239	1320	467
PRDM2_SET_47.0	345	315	315	1339	0	631	925	562	1065		KBTBD7_BTB53168_E1_2055.217	543	970	592	215	402	786	535	876	730
PRDM2_SET_47.1	385	309	309	232	423	851	582	674	900		KBTBD7_BTB53168_E1_2055.218	884	1839	706	638	765	1204	1516	1005	706
PRDM2_SET_104.3	743	719	719	369	1434	1028	1224	1224	1437		KBTBD7_BTB53168_E1_2055.226	389	2635	209	155	663	260	748	295	410
PRDM2_SET_153.4	654	981	981	454	1626	1195	1253	913	1211		KBTBD7_BTB53168_E1_2055.228	560	552	557	298	424	396	943	586	669
PRDM2_SET_153.5	477	752	752	382	600	961	1307	838	1012		KBTBD8_BTB39147_E1_1806.1	782	575	659	339	1275	720	1024	853	1157
PRDM2_SET_63.3	758	65	65	339	909	1021	768	1058	1014		KBTBD8_BTB39147_E1_1806.131	862	84	560	321	853	769	430	781	416
PRDM2_SET_63.7	423	161	161	205	440	415	491	497	1247		KBTBD8_BTB39147_E1_1806.136	387	18	340	257	635	891	201	377	166
PRDM8_SET_135.1	866	1188	1188	645	1025	1104	1029	1160	1601		KBTBD8_BTB39147_E1_1806.139	951	177	801	692	1103	1651	1514	1374	1379
PRDM8_SET_135.11	459	480	480	768	366	618	791	512	1009		KBTBD8_BTB39147_E1_1806.3	572	238	634	554	1067	619	860	712	990
PRDM8_SET_135.12	914	982	982	994	553	739	1089	1408	1435		KBTBD8_BTB39147_E1_1806.9	936	607	1179	643	1274	1119	2207	1317	1277
PRDM8_SET_190.13	758	806	806	1217	706	978	1158	910	1283		KCNA1_BTB39130_E1_1488.1	617	672	505	132	137	883	511	584	300
PRDM8_SET_190.8	541	784	784	779	812	541	953	610	745		KCNA1_BTB39130_E1_1488.13	846	838	732	316	715	1378	1126	766	842
PRDM8_SET_190.9	430	239	239	273	1028	483	705	603	701		KCNA1_BTB39130_E1_1488.199	233	302	253	109	215	403	270	326	285
PRDM9_SET_135.11	252	215	215	79	1482	380	225	499	796		KCNA1_BTB39130_E1_1488.2	800	715	887	233	644	814	1514	707	763
PRDM9_SET_158.10	1142	1083	1083	808	427	1595	1549	1434	1344		KCNA1_BTB39130_E1_1488.211	498	680	612	343	446	732	631	814	437
PRDM9_SET_158.18	1050	1017	1017	723	792	1088	1046	1307	1560		KCNA1_BTB39130_E1_1488.26	436	342	203	94	341	168	582	348	394
PRDM9_SET_158.7	1202	5950	5950	874	2321	1269	1385	1563	1977		KCNA10_BTB88179_E1_1536.204	673	1015	657	164	427	684	784	402	675
PRDM9_SET_68.4	841	644	644	423	806	925	818	1060	1723		KCNA10_BTB88179_E1_1536.21	421	206	354	122	0	439	195	353	266
PRMT1_RMT_73.0	537	0	0	321	0	663	0	811	11		KCNA10_BTB88179_E1_1536.216	377	231	435	56	262	446	261	423	203
PRMT1_RMT_73.6	232	0	0	157	0	250	0	440	0		KCNA10_BTB88179_E1_1536.29	349	613	175	203	195	325	486	270	449
PRMT1_RMT_73.7	282	435	435	119	853	643	455	357	401		KCNA10_BTB88179_E1_1536.3	559	516	458	165	172	587	303	558	701
PRMT1_RMT_143.13	497	0	0	233	1	1012	29	875	50		KCNA10_BTB88179_E1_1536.41	321	196	233	0	0	180	189	140	290
PRMT1_RMT_143.14	637	0	0	239	0	872	0	878	12		KCNA2_BTB35126_E1_1500.14	828	1108	651	296	393	738	995	1021	1393
PRMT2_RMT_162.10	386	234	234	115	617	421	109	459	635		KCNA2_BTB35126_E1_1500.15	787	888	654	421	397	642	753	724	687
PRMT2_RMT_162.11	705	794	794	262	1104	812	935	880	945		KCNA2_BTB35126_E1_1500.16	603	163	542	228	736	896	770	494	591
PRMT2_RMT_162.8	289	102	102	95	161	335	113	479	324		KCNA2_BTB35126_E1_1500.192	616	690	269	69	75	543	805	378	487
PRMT2_RMT_165.10	395	359	359	130	611	413	529	502	390		KCNA2_BTB35126_E1_1500.2	727	348	659	239	745	713	382	657	813
PRMT2_RMT_165.12	234	40	40	724	831	477	526	491	161		KCNA2_BTB35126_E1_1500.202	538	510	282	166	129	518	292	396	426
PRMT2_RMT_165.21	856	811	811	671	1204	1277	1779	1261	827		KCNA3_BTB106197_E1_1728.25	388	253	317	107	114	473	213	419	374
PRMT3_RMT_100.0	1130	551	551	481	1151	1307	1048	1413	2054		KCNA3_BTB106197_E1_1728.252	224	212	246	286	183	164	190	183	504
PRMT3_RMT_100.1	698	257	257	546	305	1063	737	1241	1737		KCNA3_BTB106197_E1_1728.264	602	316	290	121	398	683	333	529	665
PRMT3_RMT_100.2	1077	1379	1379	606	1904	1808	2642	1451	2264		KCNA3_BTB106197_E1_1728.266	372	330	259	86	0	404	407	272	234
PRMT3_RMT_122.3	692	507	507	481	483	720	777	874	919		KCNA3_BTB106197_E1_1728.43	427	51	311	0	0	766	80	324	74
PRMT3_RMT_122.5	823	651	651	1077	572	937	611	885	1224		KCNA3_BTB106197_E1_1728.52	569	860	593	49	230	642	285	420	507
PRMT3_RMT_122.6	399	271	271	296	576	356	396	372	873		KCNA4_BTB178269_E1_1962.244	422	104	354	462	704	129	482	464	868
PRMT5_RMT_123.12	446	50	50	403	0	423	0	558	28		KCNA4_BTB178269_E1_1962.258	479	664	483	578	972	555	1019	736	587
PRMT5_RMT_123.13	520	30	30	155	0	489	25	684	92		KCNA4_BTB178269_E1_1962.266	588	560	636	252	391	895	663	837	806
PRMT5_RMT_123.14	345	0	0	133	0	347	0	524	21		KCNA4_BTB178269_E1_1962.63	352	94	217	142	206	520	491	261	643
PRMT5_RMT_106.10	651	0	0	611	149	916	0	915	84		KCNA4_BTB178269_E1_1962.71	685	427	584	257	479	472	662	736	405
PRMT5_RMT_106.3	703	0	0	806	0	706	0	652	0		KCNA4_BTB178269_E1_1962.74	453	291	338	107	186	618	396	375	281
PRMT5_RMT_106.4	996	20	20	608	507	1077	0	1106	88		KCNA5_BTB122213_E1_1842.349	1357	840	1265	912	1169	1134	2119	1415	1100
PRMT6_RMT_281.34	427	624	625	287	1642	511	760	531	816		KCNA5_BTB122213_E1_1842.35	411	574	325	382	626	722	1085	486	578
PRMT6_RMT_281.50	452	800	800	652	444	511	409	539	524		KCNA5_BTB122213_E1_1842.351	987	635	1055	338	699	1056	372	1239	647
PRMT6_RMT_281.6	223	43	43	257	154	292	209	256	371		KCNA5_BTB122213_E1_1842.356	504	1040	277	375	217	444	612	221	326
PRMT7_RMT_73.0	437	554	554	389	309	517	459	573	255		KCNA5_BTB122213_E1_1842.364	652	388	417	198	702	460	890	597	364
PRMT7_RMT_73.1	540	978	978	166	621	706	540	833	760		KCNA5_BTB122213_E1_1842.72	368	415	262	6	326	401	319	348	290
PRMT7_RMT_73.2	939	405	405	598	518	964	886	962	613		KCNA6_BTB43134_E1_1590.28	445	178	362	386	547	677	328	629	539
PRMT7_RMT_79.2	1423	975	975	1103	1524	1767	1002	1555	1580		KCNA6_BTB43134_E1_1590.318	501	283	456	266	630	793	865	604	739
PRMT7_RMT_79.3	1462	988	988	2488	1410	1651	1889	1873	1671		KCNA6_BTB43134_E1_1590.321	405	398	350	311	455	526	718	364	364
PRMT8_RMT_68.3	400	151	151	439	830	262	581	570	639		KCNA6_BTB43134_E1_1590.322	315	505	192	147	821	440	472	320	374
PRMT8_RMT_68.8	626	1736	1736	998	1404	1313	1798	1274	1197		KCNA6_BTB43134_E1_1590.324	567	767	346	618	689	1032	1274	778	796
PRMT8_RMT_64.0	1004	517	517	1206	429	1207	1164	1335	1659		KCNA6_BTB43134_E1_1590.34	649	1489	597	767	949	749	585	478	1141
PRMT8_RMT_64.1	884	1318	1319	1753	170	1039	1646	1202	1303		KCNB1_BTB33132_E1_2577.14	936	1559	704	378	813	989	1280	1511	1134
PRMT8_RMT_64.2	354	539	539	426	454	349	797	722	622		KCNB1_BTB33132_E1_2577.19	1054	861	1588	336	633	1260	1393	903	1069
PRMT8_RMT_143.10	944	1269	1269	1064	501	1286	3253	1347	2156		KCNB1_BTB33132_E1_2577.27	750	307	639	89	400	755	432	801	475
PRMT8_RMT_143.11	849	1270	1271	771	1261	1189	979	1196	1205		KCNB1_BTB33132_E1_2577.28	308	407	338	249	250	583	804	452	457
PRMT8_RMT_143.13	860	1308	1308	932	1194	697	1599	1208	2516		KCNB1_BTB33132_E1_2577.391	900	999	684	304	661	552	1524	566	834
PRMT9_RMT_168.0	833	639	639	1262	1651	1427	1559	1209	1436		KCNB1_BTB33132_E1_2577.8	535	844	544	178	1123	653	1282	693	413
PRMT9_RMT_168.4	798	1072	1072	1297	1032	1180	3526	1193	1398		KCNB2_BTB37136_E1_2736.23	868	499	383	470	843	735	1562	468	675
PRMT9_RMT_168.5	1015	1068	1068	935	898	1008	2487	1288	1760		KCNB2_BTB37136_E1_2736.3	607	584	697	255	565	649	442	586	794
PRMT9_RMT_168.6	620	1125	1125	51	1191	901	1318	750	1118		KCNB2_BTB37136_E1_2736.361	961	3307	551	461	664	1396	1654	1001	1105
PRMT9_RMT_168.7	1391	462	462	954	1246	1333	3140	1356	1559		KCNB2_BTB37136_E1_2736.364	290	184	301	204	585	397	533	319	431
RAD54L_ATPase_237.21	1056	308	308	470	1565	814	1164	1172	1375		KCNB2_BTB37136_E1_2736.366	923	1710	760	479	620	1228	1448	1532	1317
RAD54L_ATPase_125.10	623	1044	1044	560	805	897	552	920	670		KCNB2_BTB37136_E1_2736.367	857	2542	717	421	679	1535	2667	1007	1450
RAD54L_ATPase_95.6	163	134	134	0	363	202	41	254	174		KCNC1_BTB10104_E1_1758.13	585	276	397	231	573	666	540	434	745
RAD54L_ATPase_124.7	742	472	472	520	747	814	975	1023	1205		KCNC1_BTB10104_E1_1758.2	501	708	641	143	495	238	393	521	767
RAD54L_ATPase_79.0	709	503	503	583	686	1112	769	983	570		KCNC1_BTB10104_E1_1758.27	506	363	389	322	891	752	707	407	648
RAD54L_ATPase_180.9	489	417	417	204	278	507	305	459	363		KCNC1_BTB10104_E1_1758.277	393	146	443	210	220	302	341	467	364
RAD54L2_ATPase_135.5	438	684	684	160	656	718	388	547	319		KCNC1_BTB10104_E1_1758.282	412	1152	629	112	685	798	469	644	540
RAD54L2_ATPase_118.9	582	4092	4092	258	1426	676	1128	768	1865		KCNC1_BTB10104_E1_1758.293	352	390	539	210	742	712	551	357	539
RAD54L2_ATPase_134.9	349	202	202	191	484	323	288	429	600		KCNC2_BTB10151_E1_1917.248	820	479	614	198	606	728	448	774	690
RAD54L2_ATPase_197.16	676	1948	1948	500	1175	596	1157	857	925		KCNC2_BTB10151_E1_1917.251	1237	797	1487	369	1003	1637	543	1169	987
RAD54L2_ATPase_119.0	556	391	391	459	244	883	649	705	942		KCNC2_BTB10151_E1_1917.274	362	299	438	286	358	188	934	366	1039
RAD54L2_ATPase_119.4	378	161	161	200	128	385	461	404	467		KCNC2_BTB10151_E1_1917.291	694	175	641	417	391	1032	71	1115	730
RAD54L2_ATPase_100.9	1179	968	968	766	933	866	1727	1210	1598		KCNC2_BTB10151_E1_1917.293	776	498	565	339	574	840	1010	686	906
RAD54L2_ATPase_135.7	796	332	332	502	877	665	575	847	660		KCNC2_BTB10151_E1_1917.32	455	146	453	86	0	909	503	489	287
Rosa26_neg_control_Rosa26	343	139	139	586	670	624	584	416	407		KCNC3_BTB90184_E1_2274.47	705	550	630	796	1128	1087	1047	862	864
RPA3_positive _control_e1.1	402	33	33	323	266	445	219	456	51		KCNC3_BTB90184_E1_2274.495	425	286	261	276	380	726	949	651	406
RPA3_positive _control_e1.2	991	168	168	758	266	1119	413	1087	139		KCNC3_BTB90184_E1_2274.498	289	1376	271	161	866	167	718	273	160
RPA3_positive _control_e1.3	446	209	209	441	99	494	49	556	21		KCNC3_BTB90184_E1_2274.5	402	245	220	186	370	63	1080	578	396
RPA3_positive _control_e2.1	520	796	796	113	225	833	35	763	223		KCNC3_BTB90184_E1_2274.508	687	120	598	491	471	594	567	840	879
RPL23A_positive _control_e2.1	734	2334	2334	157	512	1110	927	1098	1159		KCNC3_BTB90184_E1_2274.61	542	318	431	318	348	345	388	687	732
RPL23A_positive _control_e2.2	262	0	0	407	0	459	0	455	0		KCNC4_BTB38143_E1_1908.23	231	148	265	25	19	562	395	295	510
RPL23A_positive _control_e3.1	493	0	0	1140	0	1039	0	1204	4		KCNC4_BTB38143_E1_1908.344	690	569	431	113	525	778	982	595	776
RPL9_positive _control_e3.1	622	0	#N/A	549	72	807	27	1014	55		KCNC4_BTB38143_E1_1908.349	177	13	232	0	151	195	541	324	297
RPL9_positive _control_e3.2	701	0	#N/A	861	124	1131	85	1387	126		KCNC4_BTB38143_E1_1908.351	444	635	291	79	237	190	220	537	359
RPL9_positive _control_e4.1	209	0	#N/A	310	0	233	0	400	0		KCNC4_BTB38143_E1_1908.354	367	78	236	144	571	471	256	378	370
RPL9_positive _control_e4.2	402	0	#N/A	597	0	454	106	905	0		KCNC4_BTB38143_E1_1908.366	239	152	252	28	89	140	361	211	155
SETD1A_SET_120.4	186	59	59	98	435	403	90	315	443		KCND1_BTB42131_E1_1944.19	494	340	567	452	458	337	391	541	450
SETD1A_SET_138.0	230	291	291	260	299	83	180	321	132		KCND1_BTB42131_E1_1944.2	742	1705	548	527	816	1340	864	761	549
SETD1A_SET_138.16	478	491	491	73	580	740	638	630	181		KCND1_BTB42131_E1_1944.29	548	328	377	280	391	372	300	381	319
SETD1A_SET_138.17	527	1262	1262	484	711	432	963	713	206		KCND1_BTB42131_E1_1944.307	354	171	303	200	430	309	673	394	546
SETD1A_SET_118.2	408	645	645	339	500	482	632	557	255		KCND1_BTB42131_E1_1944.308	464	263	517	396	801	526	456	410	322
SETD1A_SET_118.5	1698	1750	1750	2214	1929	2113	3114	2059	477		KCND1_BTB42131_E1_1944.35	502	1196	536	195	1034	699	353	386	522
SETD1A_SET_118.6	944	1433	1434	1060	1497	1173	1691	1218	202		KCND2_BTB43132_E1_1893.17	437	372	428	344	726	598	421	475	703
SETD1B_SET_95.7	610	450	450	597	496	624	545	812	448		KCND2_BTB43132_E1_1893.208	741	259	768	354	181	575	564	483	726
SETD1B_SET_138.10	822	530	530	722	868	1113	313	1059	385		KCND2_BTB43132_E1_1893.21	410	308	443	573	335	513	961	460	418
SETD1B_SET_138.11	461	21	21	480	327	560	33	699	0		KCND2_BTB43132_E1_1893.212	619	621	467	148	565	613	513	782	521
SETD1B_SET_138.9	662	348	348	233	92	734	627	684	537		KCND2_BTB43132_E1_1893.226	743	536	696	560	295	695	604	896	1341
SETD1B_SET_118.1	575	514	514	986	0	863	513	846	391		KCND2_BTB43132_E1_1893.24	310	191	222	76	460	300	416	327	303
SETD1B_SET_118.2	1376	1087	1087	1883	943	1196	1557	1422	760		KCND3_BTB42131_E1_1968.296	446	182	209	174	423	324	259	405	639
SETD1B_SET_118.3	1327	999	999	529	733	1438	774	1556	615		KCND3_BTB42131_E1_1968.298	374	82	225	92	290	385	544	492	527
SETD2_SET_124.1	939	0	0	485	279	1242	48	1363	275		KCND3_BTB42131_E1_1968.3	484	494	280	31	117	396	779	491	621
SETD2_SET_124.2	442	0	0	181	509	603	3	607	135		KCND3_BTB42131_E1_1968.306	406	471	399	201	0	617	750	384	766
SETD2_SET_124.5	694	26	26	654	452	668	80	690	161		KCND3_BTB42131_E1_1968.307	294	546	552	189	272	627	516	470	469
SETD2_SET_78.0	968	103	103	398	614	1106	230	1389	1029		KCND3_BTB42131_E1_1968.31	732	420	595	241	713	521	809	883	844
SETD2_SET_98.0	954	0	0	325	664	837	20	951	169		KCNG1_BTB65164_E1_1542.14	376	184	278	338	308	337	598	382	348
SETD2_SET_98.2	1261	92	92	931	662	1535	73	1705	498		KCNG1_BTB65164_E1_1542.18	453	164	453	110	333	637	633	398	619
SETD2_SET_98.3	815	0	0	611	354	952	23	1138	278		KCNG1_BTB65164_E1_1542.24	636	728	769	351	466	1007	718	884	1256
SETD4_SET_175.12	484	479	481	474	82	446	1083	479	1027		KCNG1_BTB65164_E1_1542.246	377	256	411	281	415	368	1238	352	618
SETD4_SET_175.16	464	124	124	364	863	628	580	624	993		KCNG1_BTB65164_E1_1542.252	544	316	265	110	439	566	569	430	784
SETD4_SET_175.19	313	140	140	146	724	146	366	343	603		KCNG1_BTB65164_E1_1542.261	682	814	467	100	418	605	684	913	858
SETD4_SET_103.0	642	963	963	544	1005	1042	1032	917	1228		KCNG2_BTB19112_E1_1401.17	288	2296	298	207	697	217	895	472	162
SETD4_SET_103.2	931	696	696	523	1239	1526	788	1349	1464		KCNG2_BTB19112_E1_1401.249	398	622	638	111	160	432	831	367	372
SETD5_SET_118.2	603	158	158	780	298	909	684	724	610		KCNG2_BTB19112_E1_1401.252	319	620	401	284	272	515	609	440	1129
SETD5_SET_118.4	1525	570	570	1394	2440	2263	1336	2060	1208		KCNG2_BTB19112_E1_1401.26	461	416	316	398	366	598	681	464	850
SETD5_SET_118.5	729	370	370	999	1329	1257	653	1075	533		KCNG2_BTB19112_E1_1401.28	445	1317	490	466	500	429	486	462	478
SETD5_SET_110.0	1765	1369	1369	1216	2502	2132	2250	2076	1870		KCNG2_BTB19112_E1_1401.9	748	477	1005	545	927	512	684	1070	552
SETD5_SET_110.1	879	354	354	515	987	1138	779	950	800		KCNG3_BTB11111_E1_1311.15	644	430	811	610	798	1361	1106	972	439
SETD5_SET_105.1	476	377	377	168	310	638	248	586	552		KCNG3_BTB11111_E1_1311.163	465	519	442	420	212	584	1279	541	416
SETD5_SET_105.2	284	241	242	415	686	259	271	499	263		KCNG3_BTB11111_E1_1311.164	445	203	427	572	485	1191	695	604	666
SETD6_SET_118.10	326	55	55	0	159	361	417	477	264		KCNG3_BTB11111_E1_1311.18	680	5447	537	432	744	708	887	720	1074
SETD6_SET_118.16	476	264	264	382	244	577	399	561	498		KCNG3_BTB11111_E1_1311.19	363	1690	420	311	179	135	371	296	239
SETD6_SET_118.19	802	1504	1504	464	1087	962	1864	1036	1294		KCNG3_BTB11111_E1_1311.7	632	469	479	259	58	852	831	732	703
SETD6_SET_121.11	412	300	300	206	473	568	312	551	966		KCNG4_BTB61160_E1_1560.19	1204	1526	935	430	1025	1333	775	1345	1030
SETD6_SET_121.2	473	1294	1294	255	327	751	357	772	920		KCNG4_BTB61160_E1_1560.285	391	362	323	106	433	435	1211	372	337
SETD6_SET_121.3	622	1158	1158	779	297	752	1420	888	1447		KCNG4_BTB61160_E1_1560.29	1077	362	593	167	478	909	1234	914	1186
SETD6_SET_67.6	889	489	489	1541	1704	1394	2125	1389	1820		KCNG4_BTB61160_E1_1560.33	678	837	952	821	864	1134	1774	947	935
SETD7_SET_86.0	754	766	766	679	1030	1058	678	1128	1577		KCNG4_BTB61160_E1_1560.34	1318	931	898	440	910	1562	1818	1182	1704
SETD7_SET_86.1	395	303	303	185	485	525	475	582	967		KCNG4_BTB61160_E1_1560.5	284	378	466	204	850	651	1654	597	666
SETD7_SET_86.2	320	595	595	235	149	412	562	418	514		KCNRG_BTB795_E1_819.1	874	877	727	619	755	1475	1592	918	844
SETD7_SET_158.10	873	790	790	818	1082	1351	2193	1008	2251		KCNRG_BTB795_E1_819.12	549	829	794	607	643	656	1218	797	578
SETD7_SET_158.11	874	985	985	835	1600	958	1682	1095	1117		KCNRG_BTB795_E1_819.4	676	499	525	315	437	718	807	459	438
SETD7_SET_158.13	410	364	364	432	781	451	595	540	246		KCNRG_BTB795_E1_819.6	460	649	496	576	443	953	854	507	207
SETD7_SET_95.11	844	670	670	429	723	1112	1081	1109	1521		KCNRG_BTB795_E1_819.7	2014	749	822	879	1450	1604	2858	1166	1500
SETD7_SET_95.12	295	86	747	315	184	514	395	524	704		KCNRG_BTB795_E1_819.71	423	494	330	211	365	442	316	435	231
SETD7_SET_95.8	499	150	150	681	452	651	592	770	834		KCNS1_BTB52151_E1_1581.15	277	228	159	0	358	526	136	172	115
SETD8_SET_190.11	323	0	0	346	0	821	0	506	46		KCNS1_BTB52151_E1_1581.2	248	934	123	71	0	145	390	190	226
SETD8_SET_190.14	464	849	849	270	1754	502	628	624	611		KCNS1_BTB52151_E1_1581.248	478	420	638	273	265	494	195	608	602
SETD8_SET_190.18	194	0	0	220	0	661	0	372	6		KCNS1_BTB52151_E1_1581.32	414	799	530	230	840	480	672	600	592
SETD8_SET_158.0	226	0	0	170	0	405	0	790	0		KCNS1_BTB52151_E1_1581.33	309	598	296	296	671	436	409	319	142
SETD8_SET_158.5	174	0	0	93	0	282	10	355	86		KCNS1_BTB52151_E1_1581.37	442	381	628	225	353	393	117	423	547
SETDB1_SET_55.0	542	1341	1341	1108	466	895	832	930	455		KCNS2_BTB19118_E1_1434.11	138	113	95	67	388	117	103	101	209
SETDB1_SET_55.1	356	231	231	672	156	671	390	709	159		KCNS2_BTB19118_E1_1434.15	729	429	1004	477	831	1406	578	930	859
SETDB1_SET_55.3	440	278	278	470	0	690	286	644	342		KCNS2_BTB19118_E1_1434.18	675	482	484	540	1111	772	885	747	685
SETDB1_SET_89.0	857	618	618	467	163	869	311	909	352		KCNS2_BTB19118_E1_1434.226	289	285	239	269	290	346	387	318	348
SETDB1_SET_89.8	697	442	442	1766	317	1148	543	1108	385		KCNS2_BTB19118_E1_1434.228	632	1042	681	514	744	590	609	676	391
SETDB1_SET_89.9	414	1042	1042	176	694	467	34	465	179		KCNS2_BTB19118_E1_1434.6	898	1657	822	589	781	617	1605	969	958
SETDB1_SET_45.0	1408	905	905	1251	283	1708	725	1719	644		KCNS3_BTB17116_E1_1476.14	634	453	637	524	760	886	1125	1029	909
SETDB1_SET_45.1	753	745	745	712	294	1018	443	1127	364		KCNS3_BTB17116_E1_1476.179	539	1068	393	617	764	595	714	573	577
SETDB1_SET_45.2	486	1338	1339	191	495	944	611	755	987		KCNS3_BTB17116_E1_1476.182	596	706	392	224	116	724	556	514	539
SETDB2_SET_63.1	978	658	658	635	1467	1568	1703	1427	1688		KCNS3_BTB17116_E1_1476.183	802	734	471	453	662	604	756	716	1066
SETDB2_SET_89.3	792	526	526	320	646	788	698	1200	914		KCNS3_BTB17116_E1_1476.21	580	443	417	499	505	1096	1442	674	351
SETDB2_SET_89.4	937	1144	1144	681	1643	1151	1632	1342	1231		KCNS3_BTB17116_E1_1476.22	1212	629	858	417	503	1139	976	1435	1279
SETDB2_SET_89.5	1092	710	710	489	1069	983	857	1235	1053		KCNV1_BTB42150_E1_1503.17	474	368	327	186	0	366	212	440	416
SETMAR_SET_380.19	1043	460	460	1493	1509	1142	1574	1359	1453		KCNV1_BTB42150_E1_1503.175	219	107	303	185	430	638	81	346	339
SETMAR_SET_380.24	658	963	963	757	1284	1346	1361	1047	1531		KCNV1_BTB42150_E1_1503.181	568	672	623	257	894	418	698	471	609
SETMAR_SET_380.25	472	616	616	276	785	1140	681	999	1070		KCNV1_BTB42150_E1_1503.198	491	901	276	240	423	607	883	544	709
SETMAR_SET_380.4	590	171	171	538	1326	918	702	952	1021		KCNV1_BTB42150_E1_1503.23	662	1143	535	252	478	758	1176	634	791
SETMAR_SET_380.5	689	578	578	148	2081	864	427	982	1533		KCNV1_BTB42150_E1_1503.29	345	433	455	0	365	414	158	446	560
SHPRH_ATPase_93.1	927	605	605	449	319	639	957	730	601		KCNV2_BTB99190_E1_1638.241	719	305	591	265	684	1198	1228	830	767
SHPRH_ATPase_93.4	347	317	317	335	260	474	699	387	403		KCNV2_BTB99190_E1_1638.251	445	238	404	149	653	598	647	343	435
SHPRH_ATPase_93.5	573	473	473	173	758	591	721	721	626		KCNV2_BTB99190_E1_1638.37	297	198	268	110	174	297	862	162	337
SHPRH_ATPase_179.10	1079	962	962	1397	1468	1492	2361	1374	1513		KCNV2_BTB99190_E1_1638.41	948	747	614	590	982	702	981	821	908
SHPRH_ATPase_179.16	788	891	891	1076	1028	1145	1651	1065	881		KCNV2_BTB99190_E1_1638.42	448	776	1164	486	1089	370	601	571	331
SHPRH_ATPase_179.9	1071	1558	1558	1332	1266	1875	1916	1702	1198		KCNV2_BTB99190_E1_1638.43	542	354	324	113	340	843	1479	410	763
SIRT1_hydroxylase_153.5	728	1055	1056	1243	1638	982	942	1252	1262		KCTD1_BTB40132_E1_798.1	628	351	567	357	127	820	102	689	146
SIRT1_hydroxylase_153.6	439	539	539	399	445	755	1047	887	1292		KCTD1_BTB40132_E1_798.7	697	592	606	442	254	713	1283	860	564
SIRT1_hydroxylase_148.2	375	406	406	441	464	575	626	639	502		KCTD1_BTB40132_E1_798.71	395	296	449	289	261	391	148	483	560
SIRT1_hydroxylase_148.3	552	247	247	496	151	1025	489	772	421		KCTD1_BTB40132_E1_798.78	523	737	379	141	599	641	456	579	403
SIRT1_hydroxylase_80.0	513	661	661	639	436	1064	1286	853	798		KCTD1_BTB40132_E1_798.8	1051	866	806	663	1374	1709	1608	1041	1315
SIRT1_hydroxylase_187.11	575	677	677	207	477	554	314	590	1075		KCTD1_BTB40132_E1_798.84	1232	1515	1730	750	1568	1770	2016	1713	1872
SIRT1_hydroxylase_187.14	317	138	138	526	0	519	505	573	407		KCTD10_BTB34124_E1_942.114	894	250	939	106	0	1240	283	1169	761
SIRT2_hydroxylase_60.1	448	696	696	379	844	601	868	628	683		KCTD10_BTB34124_E1_942.119	1093	967	862	0	146	1248	134	914	815
SIRT2_hydroxylase_56.0	374	199	199	151	402	508	439	380	462		KCTD10_BTB34124_E1_942.12	660	530	632	23	156	842	5	796	499
SIRT2_hydroxylase_77.3	387	290	291	296	489	271	487	439	379		KCTD10_BTB34124_E1_942.16	384	185	467	48	184	612	293	573	142
SIRT2_hydroxylase_52.4	429	155	155	297	277	534	1023	591	539		KCTD10_BTB34124_E1_942.2	431	112	564	0	0	162	0	616	268
SIRT2_hydroxylase_70.3	283	333	333	237	417	445	284	453	767		KCTD10_BTB34124_E1_942.24	753	339	749	108	168	956	191	825	561
SIRT2_hydroxylase_107.11	605	494	494	352	440	712	926	1005	739		KCTD11_BTB2270_E1_699.142	576	507	309	225	310	549	124	517	312
SIRT2_hydroxylase_57.7	1083	1298	1298	1421	1628	1204	1566	1025	1655		KCTD11_BTB2270_E1_699.145	888	626	686	496	750	668	576	962	1050
SIRT2_hydroxylase_69.0	634	751	751	740	1077	1097	1503	1010	1480		KCTD11_BTB2270_E1_699.152	1147	460	476	201	338	842	984	658	477
SIRT2_hydroxylase_130.10	394	569	598	210	560	499	286	676	767		KCTD11_BTB2270_E1_699.16	520	363	463	43	95	456	0	631	348
SIRT3_hydroxylase_210.0	446	498	498	324	1272	834	630	651	1232		KCTD11_BTB2270_E1_699.4	729	744	558	181	444	712	958	696	437
SIRT3_hydroxylase_210.28	540	258	258	794	551	367	484	501	500		KCTD11_BTB2270_E1_699.7	575	872	721	202	479	694	569	800	382
SIRT3_hydroxylase_101.10	297	605	605	104	677	341	358	479	340		KCTD12_BTB36126_E1_978.16	562	995	533	214	1004	673	827	917	537
SIRT3_hydroxylase_162.21	570	583	583	819	1100	785	1197	657	705		KCTD12_BTB36126_E1_978.173	102	86	186	73	0	172	314	133	192
SIRT3_hydroxylase_158.32	346	794	794	439	476	393	561	495	437		KCTD12_BTB36126_E1_978.191	545	1172	340	303	1135	346	1018	744	707
SIRT4_hydroxylase_341.15	226	110	110	471	503	294	277	443	295		KCTD12_BTB36126_E1_978.194	656	598	496	396	812	1112	1002	829	498
SIRT4_hydroxylase_341.60	250	0	0	78	147	416	304	372	889		KCTD12_BTB36126_E1_978.22	434	143	413	390	839	331	806	465	482
SIRT4_hydroxylase_210.14	533	2929	2929	1064	1537	842	793	732	1020		KCTD12_BTB36126_E1_978.38	244	382	187	188	427	444	443	253	437
SIRT4_hydroxylase_210.19	283	257	257	151	160	155	353	327	620		KCTD13_BTB43133_E1_990.14	659	1089	709	617	1031	712	877	602	308
SIRT4_hydroxylase_158.10	886	222	224	916	732	885	831	764	597		KCTD13_BTB43133_E1_990.154	1046	972	874	591	965	978	1644	1143	705
SIRT4_hydroxylase_158.9	559	1335	1335	270	274	440	582	531	1032		KCTD13_BTB43133_E1_990.158	380	627	382	239	508	890	572	454	530
SIRT5_hydroxylase_210.25	587	498	498	610	1203	731	1004	684	1273		KCTD13_BTB43133_E1_990.26	564	304	503	340	730	749	702	862	615
SIRT5_hydroxylase_210.7	544	375	375	249	719	775	437	588	594		KCTD13_BTB43133_E1_990.34	987	787	430	446	88	811	889	661	772
SIRT5_hydroxylase_88.0	796	1629	1629	711	1237	1464	1013	1119	1437		KCTD13_BTB43133_E1_990.8	538	425	267	44	54	665	530	670	428
SIRT5_hydroxylase_54.0	506	476	476	572	322	729	453	780	1535		KCTD14_BTB35119_E1_768.1	916	1086	758	336	574	954	1136	792	761
SIRT5_hydroxylase_124.3	462	865	865	1253	1734	614	2089	614	1293		KCTD14_BTB35119_E1_768.17	677	1861	567	265	262	846	732	610	527
SIRT5_hydroxylase_116.7	339	663	663	217	354	665	214	637	917		KCTD14_BTB35119_E1_768.25	716	1036	504	412	316	891	850	902	844
SIRT6_hydroxylase_183.25	486	629	629	287	134	864	1054	766	872		KCTD14_BTB35119_E1_768.26	394	629	304	315	275	509	519	478	633
SIRT6_hydroxylase_183.4	459	902	902	641	954	486	830	636	1131		KCTD14_BTB35119_E1_768.27	468	430	317	347	306	442	301	528	722
SIRT6_hydroxylase_60.2	505	355	355	632	944	952	1460	629	716		KCTD14_BTB35119_E1_768.98	303	243	392	157	59	344	436	298	316
SIRT6_hydroxylase_60.3	619	528	528	71	735	605	770	794	787		KCTD15_BTB58145_E1_852.115	593	1000	452	503	682	647	385	736	609
SIRT6_hydroxylase_96.0	1484	1791	1791	1966	1274	1833	3411	1951	2031		KCTD15_BTB58145_E1_852.116	366	464	307	135	431	315	557	469	416
SIRT6_hydroxylase_96.1	784	953	954	1051	782	776	2053	973	1118		KCTD15_BTB58145_E1_852.121	893	766	562	968	1944	476	1249	818	1190
SIRT6_hydroxylase_81.6	367	136	136	257	275	427	581	649	501		KCTD15_BTB58145_E1_852.129	365	574	217	252	160	476	98	301	427
SIRT6_hydroxylase_81.7	368	303	303	701	314	341	499	583	808		KCTD15_BTB58145_E1_852.132	433	369	338	219	276	521	949	632	724
SIRT6_hydroxylase_124.0	339	75	75	199	1083	506	700	439	648		KCTD15_BTB58145_E1_852.22	519	329	441	312	608	477	780	366	400
SIRT6_hydroxylase_124.20	426	238	238	504	629	935	899	779	563		KCTD16_BTB27119_E1_1287.1	531	689	454	299	260	358	1007	535	486
SIRT7_hydroxylase_70.10	298	278	278	390	306	330	231	504	390		KCTD16_BTB27119_E1_1287.15	876	286	608	146	814	793	980	573	431
SIRT7_hydroxylase_70.2	313	331	331	127	308	264	300	421	409		KCTD16_BTB27119_E1_1287.151	420	218	333	79	218	511	622	343	221
SIRT7_hydroxylase_73.1	927	672	672	413	1256	579	791	941	375		KCTD16_BTB27119_E1_1287.16	757	622	389	518	588	690	286	554	786
SIRT7_hydroxylase_73.8	442	331	331	234	487	735	462	684	154		KCTD16_BTB27119_E1_1287.161	560	810	823	167	863	1065	1104	972	1302
SIRT7_hydroxylase_99.10	336	230	230	225	525	398	644	393	552		KCTD16_BTB27119_E1_1287.6	612	307	301	423	359	660	850	688	513
SIRT7_hydroxylase_99.9	438	69	69	307	458	436	436	557	370		KCTD17_BTB33121_E1_894.161	346	220	363	2	245	982	715	373	231
SIRT7_hydroxylase_210.3	460	329	329	671	618	597	538	504	175		KCTD17_BTB33121_E1_894.164	267	517	283	123	178	452	593	362	518
SIRT7_hydroxylase_210.4	479	395	395	200	465	567	544	558	321		KCTD17_BTB33121_E1_894.165	426	439	407	457	549	442	48	586	288
SIRT7_hydroxylase_81.4	410	521	521	506	146	596	706	531	555		KCTD17_BTB33121_E1_894.17	354	326	397	103	151	179	98	301	325
SIRT7_hydroxylase_81.6	637	336	336	293	453	1153	430	973	976		KCTD17_BTB33121_E1_894.186	254	132	247	88	149	762	467	252	403
SMARCA2_BD_218.0	597	674	674	569	1685	739	2034	965	1437		KCTD17_BTB33121_E1_894.23	803	1108	704	725	652	1160	1245	901	842
SMARCA2_BD_218.15	419	148	148	99	1147	673	327	633	1154		KCTD18_BTB1498_E1_1281.13	671	588	374	956	802	468	841	610	716
SMARCA2_BD_218.19	561	683	683	535	508	1026	1038	910	1112		KCTD18_BTB1498_E1_1281.16	543	548	615	598	1081	659	778	755	564
SMARCA2_BD_54.0	572	718	718	259	907	590	487	664	1081		KCTD18_BTB1498_E1_1281.174	374	601	258	202	320	507	402	292	223
SMARCA2_BD_54.2	785	874	874	970	970	931	1108	1221	1840		KCTD18_BTB1498_E1_1281.6	284	251	59	101	293	318	280	245	68
SMARCA2_BD_54.3	760	390	390	692	1667	889	1099	967	1576		KCTD18_BTB1498_E1_1281.7	394	613	615	246	378	599	657	762	600
SMARCA2_ATPase_118.0	833	729	729	393	1326	918	1286	1128	1597		KCTD18_BTB1498_E1_1281.8	565	288	389	65	225	364	466	479	709
SMARCA2_ATPase_67.2	1075	552	552	463	1550	1197	1807	1302	1499		KCTD19_BTB1872_E1_2781.437	975	1164	881	844	380	872	1286	1189	1224
SMARCA2_ATPase_111.10	415	464	464	464	865	590	565	559	540		KCTD19_BTB1872_E1_2781.438	637	169	233	31	604	304	393	235	188
SMARCA2_ATPase_135.13	742	973	973	522	1087	1142	845	1157	1724		KCTD19_BTB1872_E1_2781.439	509	466	476	125	337	574	1346	689	896
SMARCA2_ATPase_167.0	363	419	419	423	949	622	647	754	846		KCTD19_BTB1872_E1_2781.442	748	923	693	312	1054	1008	1914	912	880
SMARCA2_ATPase_164.7	638	789	789	519	1557	929	1405	967	970		KCTD19_BTB1872_E1_2781.5	816	375	601	217	558	735	1086	441	612
SMARCA2_ATPase_59.1	730	101	101	581	898	1046	85	994	286		KCTD19_BTB1872_E1_2781.9	678	417	646	184	411	809	483	515	386
SMARCA4_BD_52.1	543	156	156	353	1381	702	253	804	747		KCTD19_BTB398488_E1_2781.344	1005	669	726	433	773	678	654	574	550
SMARCA4_BD_109.6	395	120	120	449	343	315	105	546	300		KCTD19_BTB398488_E1_2781.345	430	526	311	78	132	389	388	345	453
SMARCA4_BD_109.8	511	168	168	358	515	671	341	849	433		KCTD19_BTB398488_E1_2781.355	915	864	814	277	1191	933	1008	853	721
SMARCA4_BD_109.9	523	90	90	182	625	644	158	1001	239		KCTD19_BTB398488_E1_2781.76	671	388	784	247	607	795	1575	736	1104
SMARCA4_BD_102.10	637	429	429	586	1381	870	82	951	609		KCTD19_BTB398488_E1_2781.77	975	1296	936	305	1067	1196	1780	1013	798
SMARCA4_BD_102.5	187	145	145	224	958	343	0	250	93		KCTD19_BTB398488_E1_2781.79	1029	1283	812	516	484	954	901	1152	818
SMARCA4_BD_102.8	657	247	247	448	879	984	104	846	672		KCTD2_BTB74164_E1_792.105	1189	898	772	409	705	1145	753	978	793
SMARCA4_BD_59.1	423	22	22	200	784	665	84	766	181		KCTD2_BTB74164_E1_792.124	397	280	347	344	276	466	481	339	154
SMARCA4_BD_59.2	844	780	780	923	2113	799	724	1113	699		KCTD2_BTB74164_E1_792.125	415	1104	440	129	320	481	436	509	121
SMARCA4_ATPase_e16	5861	1313	#N/A	8280	4122	7542	1	7908	68		KCTD2_BTB74164_E1_792.48	557	1060	890	339	787	1168	548	741	521
SMARCA4_ATPase_e17	3578	96	#N/A	4837	1011	3727	0	4783	3		KCTD2_BTB74164_E1_792.6	889	1325	892	494	1577	769	1489	1092	1003
SMARCA4_ATPase_e18	4921	7318	#N/A	128	7791	6910	885	7124	10889		KCTD2_BTB74164_E1_792.72	514	422	275	200	742	467	279	444	224
SMARCA4_ATPase_e19	6734	293	#N/A	3817	3553	8472	0	9186	96		KCTD21_BTB593_E1_783.112	844	1116	707	316	227	511	975	999	728
SMARCA4_ATPase_e24.1	2808	211	#N/A	1410	1677	5283	0	4996	593		KCTD21_BTB593_E1_783.117	793	841	582	513	81	943	740	818	825
SMARCA4_ATPase_e24.2	4721	109	#N/A	6133	2044	5203	27	6631	72		KCTD21_BTB593_E1_783.118	1116	840	943	535	431	1005	1217	1230	1049
SMARCA4_ATPase_e25.1	4347	1817	#N/A	1670	5686	6253	807	6610	3495		KCTD21_BTB593_E1_783.13	797	1581	762	392	563	1079	1529	936	929
SMARCA4_ATPase_e25.2	6985	558	#N/A	4971	6642	8007	307	8087	731		KCTD21_BTB593_E1_783.23	1284	1488	802	350	606	1024	1176	1168	882
SMARCAD1_ATPase_100.3	695	454	454	473	549	744	794	951	1086		KCTD21_BTB593_E1_783.3	791	548	697	363	202	841	569	1044	775
SMARCAD1_ATPase_60.1	849	646	646	618	1830	1549	1552	1241	1540		KCTD3_BTB20112_E1_2448.1	790	1248	532	482	1266	1388	652	793	482
SMARCAD1_ATPase_136.0	568	456	456	604	166	777	960	871	614		KCTD3_BTB20112_E1_2448.18	432	408	329	297	678	581	671	366	751
SMARCAD1_ATPase_119.0	701	1219	1219	1208	2353	914	1881	889	547		KCTD3_BTB20112_E1_2448.2	831	681	700	432	1150	781	995	847	1659
SMARCAD1_ATPase_183.0	1258	1690	1690	1798	1627	1173	1542	1463	1032		KCTD3_BTB20112_E1_2448.241	1108	1076	872	595	1254	1186	1944	819	945
SMARCAL1_ATPase_66.2	198	444	444	425	154	398	287	465	252		KCTD3_BTB20112_E1_2448.243	744	702	964	574	718	638	1637	909	986
SMARCAL1_ATPase_135.4	719	1410	1410	310	0	873	1123	751	1246		KCTD3_BTB20112_E1_2448.8	1245	1002	1604	894	1476	889	1737	1392	1746
SMARCAL1_ATPase_159.0	325	1372	1372	215	152	295	264	473	418		KCTD4_BTB36123_E1_780.14	536	720	421	406	1163	419	490	567	603
SMARCAL1_ATPase_103.5	341	89	89	514	602	168	457	383	240		KCTD4_BTB36123_E1_780.16	841	920	664	679	1477	1016	783	623	714
SMARCAL1_ATPase_183.0	609	752	752	664	185	848	379	882	556		KCTD4_BTB36123_E1_780.54	715	1829	831	755	1004	585	1397	875	938
SMARCAL1_ATPase_50.0	638	722	722	459	0	714	912	807	487		KCTD4_BTB36123_E1_780.6	609	487	705	765	1007	1098	457	780	835
SMYD1_SET_86.3	416	490	490	622	124	418	897	730	861		KCTD4_BTB36123_E1_780.61	792	1595	637	531	545	1157	915	945	876
SMYD1_SET_86.7	821	886	936	1328	491	1426	2898	1371	1410		KCTD4_BTB36123_E1_780.63	486	1836	403	425	571	1162	1068	745	584
SMYD1_SET_73.0	650	455	455	446	709	806	939	917	1251		KCTD5_BTB46135_E1_705.101	280	122	280	279	764	194	640	320	133
SMYD1_SET_73.3	516	1235	1235	617	787	582	1051	624	710		KCTD5_BTB46135_E1_705.103	542	41	694	822	1023	720	680	692	113
SMYD2_SET_55.0	1379	1426	1426	1075	1763	1705	1838	1632	2620		KCTD5_BTB46135_E1_705.25	660	312	516	612	1096	445	1588	568	380
SMYD2_SET_103.5	369	369	369	463	1097	503	385	555	754		KCTD5_BTB46135_E1_705.3	739	249	971	885	1670	942	1004	1058	715
SMYD2_SET_103.9	948	1282	1282	1098	737	1482	1867	1350	1438		KCTD5_BTB46135_E1_705.94	454	45	369	45	403	211	1285	318	334
SMYD3_SET_95.2	1350	815	815	737	1899	1552	1754	1803	2699		KCTD5_BTB46135_E1_705.98	452	201	417	358	1147	369	1733	656	387
SMYD3_SET_95.3	299	6033	6033	158	270	430	269	504	587		KCTD6_BTB14102_E1_714.3	405	946	348	97	186	299	406	377	667
SMYD3_SET_68.1	310	265	265	379	0	486	544	521	701		KCTD6_BTB14102_E1_714.4	232	370	343	281	124	707	344	766	315
SMYD3_SET_68.3	657	909	909	670	364	924	504	694	714		KCTD6_BTB14102_E1_714.64	499	279	395	307	484	841	479	577	514
SMYD3_SET_68.4	821	1227	1227	509	1053	1245	1347	1001	1277		KCTD6_BTB14102_E1_714.66	477	406	518	316	825	683	526	429	509
SMYD3_SET_103.2	511	545	545	936	1241	792	719	892	1405		KCTD6_BTB14102_E1_714.73	327	1166	329	154	564	342	558	449	610
SMYD3_SET_103.4	414	224	224	423	882	648	402	598	534		KCTD6_BTB14102_E1_714.78	368	271	385	154	493	489	779	627	457
SMYD3_SET_103.7	696	269	269	370	414	809	858	524	1044		KCTD7_BTB53138_E1_870.115	396	607	678	376	160	787	496	553	919
SMYD4_SET_95.0	1622	1017	1017	2473	968	1553	3253	1698	2290		KCTD7_BTB53138_E1_870.117	460	344	476	544	334	395	764	567	258
SMYD4_SET_95.4	499	549	549	698	0	427	1352	769	599		KCTD7_BTB53138_E1_870.12	380	439	413	204	750	214	161	631	808
SMYD4_SET_95.5	468	540	540	315	138	764	363	613	808		KCTD7_BTB53138_E1_870.126	649	269	401	198	430	425	640	575	317
SMYD4_SET_183.0	483	915	915	814	734	685	705	767	562		KCTD7_BTB53138_E1_870.131	486	479	260	122	281	172	545	458	376
SMYD4_SET_183.6	602	706	706	419	940	556	1098	845	926		KCTD7_BTB53138_E1_870.24	1020	181	448	198	248	462	429	420	551
SMYD4_SET_183.9	267	1531	1531	164	686	367	346	334	258		KCTD8_BTB46143_E1_1422.16	487	397	325	253	383	849	1033	420	347
SMYD5_SET_57.0	782	341	341	154	787	813	576	637	1062		KCTD8_BTB46143_E1_1422.204	282	1852	427	300	725	652	864	381	460
SMYD5_SET_57.1	585	398	398	369	1116	1025	620	880	664		KCTD8_BTB46143_E1_1422.208	456	917	310	206	286	219	501	487	628
SMYD5_SET_57.2	929	1317	1317	616	638	1100	1482	1148	1497		KCTD8_BTB46143_E1_1422.24	416	598	459	162	530	281	562	414	369
SMYD5_SET_95.0	570	149	149	475	511	386	720	568	744		KCTD8_BTB46143_E1_1422.31	429	1198	246	194	408	567	651	358	460
SMYD5_SET_95.2	409	193	193	256	569	773	641	566	860		KCTD8_BTB46143_E1_1422.35	676	397	462	256	363	1043	1294	733	720
SMYD5_SET_95.9	832	1521	1521	699	1443	1345	2185	1204	1622		KCTD9_BTB91181_E1_1170.18	627	727	452	234	519	727	354	706	339
SMYD5_SET_73.5	274	84	84	130	767	509	427	478	1018		KCTD9_BTB91181_E1_1170.3	684	756	645	233	629	699	350	698	201
SMYD5_SET_73.6	193	330	330	490	1	399	191	299	551		KCTD9_BTB91181_E1_1170.31	421	59	435	185	211	606	289	417	148
SMYD5_SET_73.8	577	766	766	280	437	618	411	730	779		KCTD9_BTB91181_E1_1170.32	393	615	298	418	122	787	1097	429	602
SP100_BD_72.1	983	1379	1379	542	1577	1266	1048	1382	1612		KCTD9_BTB91181_E1_1170.93	386	1089	308	85	396	621	530	666	303
SP100_BD_72.2	874	881	881	763	988	960	1147	1178	1763		KCTD9_BTB91181_E1_1170.97	517	597	363	136	18	222	481	390	135
SP100_BD_144.1	670	494	494	314	1503	1217	844	926	1560		KDM1B_CW137192_E1_1773.177	767	1027	824	353	404	849	1078	812	1552
SP100_BD_144.2	1101	1531	1531	421	835	1258	1060	1472	1985		KDM1B_CW137192_E1_1773.18	574	494	620	203	506	726	1179	599	833
SP100_BD_144.3	365	205	205	426	167	306	448	333	393		KDM1B_CW137192_E1_1773.181	688	806	615	458	572	276	550	577	982
SP100_BD_79.0	682	714	714	62	1661	766	113	957	1098		KDM1B_CW137192_E1_1773.182	714	1220	519	54	195	932	1022	634	571
SP100_BD_79.3	492	166	170	400	519	601	474	715	1277		KDM1B_CW137192_E1_1773.27	1578	1192	1135	569	588	908	1373	1106	1633
SP140_BD_79.3	532	377	377	117	448	565	271	734	858		KDM1B_CW137192_E1_1773.29	544	277	382	123	89	980	665	517	961
SP140L_BD_73.2	681	508	508	768	327	907	892	1069	1085		KDM2A_CXXC576609_E1_3489.12	647	71	563	179	0	794	666	729	292
SRCAP_ATPase_137.13	379	0	0	#N/A	#N/A	663	15	652	0		KDM2A_CXXC576609_E1_3489.125	361	7	249	0	0	612	106	417	17
SRCAP_ATPase_137.15	816	113	113	#N/A	#N/A	883	129	1024	68		KDM2A_CXXC576609_E1_3489.395	1287	31	726	53	0	615	199	1133	278
SRCAP_ATPase_170.7	328	0	0	#N/A	#N/A	464	133	392	12		KDM2A_CXXC576609_E1_3489.396	488	0	501	32	44	437	0	493	90
SRCAP_ATPase_170.8	301	46	46	#N/A	#N/A	383	64	257	54		KDM2A_CXXC576609_E1_3489.397	1014	47	962	136	0	994	398	1347	220
SRCAP_ATPase_170.10	461	29	29	#N/A	#N/A	443	91	610	0		KDM2A_CXXC576609_E1_3489.398	829	38	873	172	76	892	757	878	226
SRCAP_ATPase_197.18	384	0	0	#N/A	#N/A	772	34	729	13		KDM2A_Phd_E15_111.1	938	55	507	103	75	1016	738	849	184
SUV39H1_SET_105.1	565	795	795	622	922	706	1278	721	796		KDM2A_Phd_E15_111.2	757	32	680	163	228	1011	435	870	280
SUV39H1_SET_105.10	791	5003	5003	1670	710	1091	1688	1071	1593		KDM2A_Phd_E15_111.4	876	118	807	146	86	998	316	809	562
SUV39H1_SET_105.3	593	803	803	323	965	536	741	687	1111		KDM2A_Phd_E16_60.0	714	668	535	400	913	1011	717	661	727
SUV39H1_SET_147.19	909	305	305	930	970	1081	1108	736	892		KDM2A_Phd_E16_60.1	657	2043	292	574	321	524	882	585	807
SUV39H1_SET_147.4	683	898	898	545	1233	1204	1183	1004	1160		KDM2A_Phd_E16_60.2	1138	202	1034	89	229	1025	478	1308	569
SUV39H1_SET_147.5	472	527	527	360	774	817	668	595	651		KDM2B_CXXC615651_E1_4011.158	845	478	899	789	581	1139	2027	1047	773
SUV39H1_SET_130.10	558	1865	1865	580	259	875	654	644	1285		KDM2B_CXXC615651_E1_4011.16	668	366	479	316	805	741	682	649	530
SUV39H1_SET_130.11	551	1055	1055	536	620	821	601	937	808		KDM2B_CXXC615651_E1_4011.165	369	127	373	69	62	402	407	297	515
SUV39H1_SET_130.3	291	1134	1134	58	494	412	129	436	700		KDM2B_CXXC615651_E1_4011.167	288	97	327	361	278	313	639	740	196
SUV39H2_SET_105.1	705	846	846	587	1696	832	1246	823	1119		KDM2B_CXXC615651_E1_4011.57	421	321	512	132	634	737	619	514	800
SUV39H2_SET_105.2	975	848	848	1138	1411	916	1451	1241	1576		KDM2B_CXXC615651_E1_4011.573	482	224	389	172	748	447	821	469	235
SUV39H2_SET_105.3	520	329	331	628	502	349	759	642	816		KDM2B_Phd_E14_123.1	527	535	362	504	839	448	603	591	767
SUV39H2_SET_147.1	1326	983	983	969	1730	1680	1165	1736	1921		KDM2B_Phd_E14_123.10	944	793	827	312	85	1097	1505	991	886
SUV39H2_SET_147.3	366	466	466	426	159	642	857	628	465		KDM2B_Phd_E14_123.12	1245	764	772	803	1028	1224	2159	1560	1416
SUV39H2_SET_147.6	831	471	471	733	715	1040	1022	1005	1196		KDM2B_Phd_E15_63.0	484	477	403	261	188	586	1458	483	483
SUV39H2_SET_130.0	468	733	733	662	459	498	603	425	568		KDM2B_Phd_E15_63.1	357	103	283	299	219	420	536	502	623
SUV39H2_SET_130.5	631	339	339	490	564	793	728	827	987		KDM2B_Phd_E15_63.2	1077	871	1019	574	591	1574	2207	916	762
SUV39H2_SET_130.6	710	1534	1534	646	1411	297	819	694	1012		KDM4A_ePhd_E16_53.1	708	393	739	328	434	782	339	816	593
SUV420H1_SET_45.0	419	322	322	221	570	547	1079	549	1047		KDM4A_ePhd_E16_53.4	985	1059	542	454	853	499	1159	905	1036
SUV420H1_SET_167.4	868	350	350	1644	670	1154	542	1251	754		KDM4A_ePhd_E17_109.0	836	439	771	615	668	656	666	792	845
SUV420H1_SET_167.5	1109	760	760	2123	499	1749	1314	1547	701		KDM4A_ePhd_E17_109.4	768	811	637	394	168	907	983	624	885
SUV420H1_SET_167.7	509	810	810	781	647	768	948	827	1041		KDM4A_ePhd_E18_168.12	966	1002	887	286	1038	982	1781	929	1684
SUV420H1_SET_105.0	472	132	132	828	493	704	279	890	291		KDM4A_ePhd_E18_168.6	1394	2280	1419	837	664	1351	1383	1683	1405
SUV420H1_SET_105.1	580	48	48	370	0	529	322	610	183		KDM4A_Phd_E14_205.10	446	625	342	222	200	363	284	485	290
SUV420H1_SET_105.5	750	241	241	730	164	695	400	922	217		KDM4A_Phd_E14_205.2	820	1133	909	503	196	964	1736	1154	1078
SUV420H2_SET_164.12	544	970	970	318	813	502	698	617	692		KDM4A_Phd_E14_205.7	483	95	309	229	256	362	353	583	596
SUV420H2_SET_164.16	412	138	138	282	791	479	477	712	1660		KDM4A_Phd_E15_56.0	438	243	306	183	140	589	188	481	429
SUV420H2_SET_164.18	684	989	989	404	977	450	1355	636	1190		KDM4A_Phd_E15_56.1	752	559	749	212	1093	472	498	716	348
SUV420H2_SET_105.13	648	605	605	594	781	874	686	932	1450		KDM4A_Phd_E15_56.2	664	651	558	446	589	281	279	672	594
SUV420H2_SET_105.8	857	1439	1439	872	451	973	946	1401	1447		KDM4A_tudor897953_E1_3195.183	588	283	389	181	55	918	633	592	597
SUV420H2_SET_105.9	342	755	1174	480	0	509	661	667	602		KDM4A_tudor897953_E1_3195.187	481	368	353	140	186	770	507	442	259
TAF1_BD1_178.10	549	154	154	506	490	384	310	637	441		KDM4A_tudor897953_E1_3195.189	881	1030	800	428	764	931	1355	1151	1062
TAF1_BD1_178.11	768	42	42	608	420	931	43	1026	276		KDM4A_tudor897953_E1_3195.231	381	896	202	84	394	681	100	555	219
TAF1_BD2_93.0	1254	119	119	292	911	1468	544	1673	253		KDM4A_tudor897953_E1_3195.233	417	142	375	137	139	266	447	292	380
TAF1_BD2_85.3	843	159	159	882	1093	1299	394	1172	632		KDM4A_tudor897953_E1_3195.236	252	186	112	130	412	361	233	293	62
TAF1_BD2_68.0	759	0	0	948	1	1533	0	1210	95		KDM4A_tudor9601004_E1_3195.198	1101	1522	972	681	1455	1243	1762	1431	1665
TAF1_BD2_68.1	937	675	675	468	0	1289	0	1073	0		KDM4A_tudor9601004_E1_3195.204	912	967	666	465	358	669	477	1047	771
TAF1_AT_174.15	522	713	713	1183	1045	739	555	725	247		KDM4A_tudor9601004_E1_3195.205	665	731	603	287	287	529	652	531	545
TAF1_AT_201.1	611	0	0	576	0	916	1	752	86		KDM4A_tudor9601004_E1_3195.223	119	125	125	202	180	246	80	162	220
TAF1_AT_201.13	947	907	907	1108	453	1094	1507	1115	462		KDM4A_tudor9601004_E1_3195.225	392	109	342	60	98	390	0	515	14
TET1_hydroxylase_86.0	343	639	639	240	3	431	898	590	1052		KDM4A_tudor9601004_E1_3195.227	996	669	1045	340	913	939	524	1008	559
TET1_hydroxylase_86.1	222	403	403	308	1034	369	455	343	497		KDM4B_ePhd_E17_53.1	619	411	477	376	429	405	776	524	396
TET1_hydroxylase_86.5	263	146	146	202	553	618	353	437	495		KDM4B_ePhd_E17_53.2	507	433	367	344	324	459	891	718	693
TET1_hydroxylase_86.2	992	440	441	279	1463	1094	672	1241	1324		KDM4B_ePhd_E18_109.10	302	102	319	257	281	632	201	572	336
TET1_hydroxylase_90.0	971	1014	1014	302	1632	1199	601	1169	992		KDM4B_ePhd_E18_109.8	354	95	206	142	92	463	866	327	430
TET1_hydroxylase_90.1	817	912	913	639	838	793	946	1165	1174		KDM4B_ePhd_E19_168.13	214	38	200	167	85	296	452	168	172
TET1_hydroxylase_90.2	1044	1633	1633	893	1179	1529	2251	1746	2425		KDM4B_ePhd_E19_168.6	485	817	346	538	584	542	1124	426	912
TET1_hydroxylase_138.1	324	102	102	118	168	166	168	358	213		KDM4B_Phd_E14_39.0	383	593	283	311	1117	902	877	412	754
TET1_hydroxylase_138.17	935	646	646	1143	966	1161	1931	1146	1037		KDM4B_Phd_E15_223.16	525	126	540	179	410	623	227	658	366
TET1_hydroxylase_138.18	458	253	253	532	300	294	923	642	723		KDM4B_Phd_E15_223.18	241	439	277	142	107	145	821	350	176
TET2_hydroxylase_86.0	548	1466	1466	312	680	771	763	805	1168		KDM4B_Phd_E15_223.9	240	288	468	270	410	628	422	472	107
TET2_hydroxylase_86.1	968	1408	1408	466	2307	829	1424	965	1432		KDM4B_Phd_E16_56.0	453	1777	364	363	645	596	563	307	539
TET2_hydroxylase_86.3	835	577	577	817	580	959	2079	842	1139		KDM4B_Phd_E16_56.1	458	661	539	221	694	604	885	828	576
TET2_hydroxylase_86.0	899	1232	1466	312	680	1112	1998	1106	1374		KDM4B_tudor921973_E1_3291.262	440	330	356	306	223	444	530	530	524
TET2_hydroxylase_86.2	813	785	785	741	906	902	1275	1033	1170		KDM4B_tudor921973_E1_3291.263	129	117	90	86	402	164	386	159	96
TET2_hydroxylase_86.3	781	426	577	817	580	913	1741	1020	819		KDM4B_tudor921973_E1_3291.362	365	344	269	206	71	612	668	459	209
TET2_hydroxylase_90.0	838	1144	1144	485	774	865	1429	1225	1368		KDM4B_tudor921973_E1_3291.363	139	48	156	23	66	218	323	231	154
TET2_hydroxylase_90.2	782	592	592	807	931	1245	1316	893	1541		KDM4B_tudor921973_E1_3291.364	223	223	447	170	416	220	325	283	270
TET2_hydroxylase_90.3	220	1292	1292	370	132	441	1050	510	553		KDM4B_tudor921973_E1_3291.367	402	503	329	366	818	1008	1349	677	677
TET2_hydroxylase_138.0	350	517	517	146	280	448	524	364	677		KDM4B_tudor9751030_E1_3291.27	362	297	367	201	557	180	363	190	188
TET2_hydroxylase_138.1	487	595	596	516	992	574	1598	554	1305		KDM4B_tudor9751030_E1_3291.277	791	1329	614	451	596	736	1092	912	453
TET2_hydroxylase_138.14	558	555	555	466	292	615	1467	741	1346		KDM4B_tudor9751030_E1_3291.286	95	98	212	95	200	317	434	209	343
TET3_hydroxylase_79.0	299	298	298	131	349	418	643	462	659		KDM4B_tudor9751030_E1_3291.287	364	135	390	122	249	465	698	386	327
TET3_hydroxylase_79.1	539	434	434	1099	0	966	1187	901	847		KDM4B_tudor9751030_E1_3291.35	277	285	231	121	79	138	312	258	291
TET3_hydroxylase_79.2	518	2586	2586	341	719	656	828	626	401		KDM4B_tudor9751030_E1_3291.352	901	2610	447	712	780	1233	1216	1076	853
TET3_hydroxylase_86.1	202	49	49	381	328	105	242	195	558		KDM4C_ePhd_E16_53.0	714	704	677	386	604	1138	1332	1009	1721
TET3_hydroxylase_86.3	657	1501	1501	367	388	896	764	753	865		KDM4C_ePhd_E16_53.1	770	853	456	636	858	733	1205	916	797
TET3_hydroxylase_86.4	624	293	1774	397	642	670	276	566	500		KDM4C_ePhd_E17_109.0	489	737	551	183	627	561	344	494	261
TET3_hydroxylase_90.2	381	1158	1158	196	0	371	993	325	451		KDM4C_ePhd_E17_109.8	659	948	786	413	996	872	1716	915	1076
TET3_hydroxylase_90.5	594	318	318	437	430	958	840	934	892		KDM4C_ePhd_E18_168.22	168	199	359	183	279	234	236	288	172
TET3_hydroxylase_90.9	426	213	213	373	1096	624	455	579	632		KDM4C_ePhd_E18_168.4	238	25	140	128	407	197	400	243	200
TET3_hydroxylase_138.0	291	758	758	59	288	389	440	464	503		KDM4C_Phd_E13_39.0	550	425	424	375	424	962	894	501	2574
TET3_hydroxylase_138.1	595	928	929	561	616	869	1650	988	1038		KDM4C_Phd_E14_214.3	738	537	679	402	1373	771	1350	896	1058
TET3_hydroxylase_138.2	678	929	1845	695	941	952	1556	1019	920		KDM4C_Phd_E14_214.4	704	1437	621	484	1119	1351	952	651	851
TIP60_AT_94.0	681	125	126	700	143	1159	194	1375	8		KDM4C_Phd_E14_214.9	754	1833	760	650	721	838	1642	995	1184
TIP60_AT_94.13	517	55	55	647	0	599	69	587	7		KDM4C_Phd_E15_56.1	406	215	314	238	472	531	345	370	432
TIP60_AT_94.5	701	49	49	1160	0	686	0	1190	19		KDM4C_Phd_E15_56.3	862	1006	622	816	937	1345	1475	839	759
TIP60_AT_94.6	173	28	28	351	0	317	0	336	23		KDM4C_tudor879933_E1_3171.153	754	385	481	349	316	549	677	719	985
TIP60_AT_94.8	202	0	0	276	0	343	0	607	0		KDM4C_tudor879933_E1_3171.154	542	819	448	462	1126	455	315	483	407
TRIM24_BD_75.0	766	888	888	740	735	982	2300	1172	1633		KDM4C_tudor879933_E1_3171.156	786	417	848	373	572	699	694	483	742
TRIM24_BD_75.1	378	94	94	321	511	209	524	509	758		KDM4C_tudor879933_E1_3171.16	349	2242	143	202	234	676	676	412	576
TRIM24_BD_75.2	747	453	453	731	800	948	838	903	1382		KDM4C_tudor879933_E1_3171.203	837	392	833	386	1125	856	1481	1011	1012
TRIM24_BD_150.2	585	1644	1644	232	751	464	777	734	1075		KDM4C_tudor879933_E1_3171.204	768	580	576	606	468	509	1279	857	1203
TRIM24_BD_150.4	529	430	430	713	474	434	878	735	682		KDM4C_tudor935990_E1_3171.164	653	537	730	552	1284	847	1211	500	658
TRIM24_BD_86.0	442	205	205	511	327	650	875	568	901		KDM4C_tudor935990_E1_3171.165	716	1592	635	661	1228	907	1846	1017	720
TRIM24_BD_86.1	693	713	713	628	975	697	817	905	1299		KDM4C_tudor935990_E1_3171.166	587	1477	603	508	1252	610	1006	665	794
TRIM24_BD_86.2	610	1020	1021	299	816	933	845	598	1245		KDM4C_tudor935990_E1_3171.187	699	721	595	317	960	585	1446	815	659
TRIM28_BD_87.1	465	147	147	666	1125	588	461	529	476		KDM4C_tudor935990_E1_3171.194	790	539	467	347	1013	1042	1334	717	1034
TRIM28_BD_87.2	1005	117	117	547	744	889	931	730	948		KDM4C_tudor935990_E1_3171.195	716	1221	944	298	624	637	834	736	901
TRIM28_BD_87.9	646	898	898	305	980	857	347	872	1047		KDM5A_Phd1_E8_147.0	545	130	455	183	504	305	1006	405	545
TRIM28_BD_138.19	53	0	0	173	0	112	31	164	11		KDM5A_Phd1_E8_147.1	497	912	480	544	200	715	1249	520	702
TRIM28_BD_138.20	399	189	189	132	491	410	324	572	558		KDM5A_Phd1_E8_147.2	880	1772	791	459	1598	1053	2503	1352	324
TRIM28_BD_138.7	579	305	305	420	1083	734	699	938	718		KDM5A_Phd1_E8_147.3	709	1191	538	413	379	928	1784	650	441
TRIM28_BD_79.1	786	656	656	852	707	654	795	754	825		KDM5A_Phd1_E8_147.8	705	254	504	114	427	891	1021	864	280
TRIM28_BD_79.2	552	211	211	439	440	529	601	512	401		KDM5A_Phd1_E8_147.9	819	593	689	191	782	940	1487	976	718
TRIM28_BD_79.3	287	47	47	550	333	440	141	555	210		KDM5A_Phd2_E23_159.1	546	172	379	407	453	882	1284	720	506
TRIM33_BD_75.0	503	269	269	398	640	670	428	812	551		KDM5A_Phd2_E23_159.10	737	3219	602	393	408	617	1094	686	311
TRIM33_BD_75.1	876	713	713	455	882	1330	634	1466	1492		KDM5A_Phd2_E23_159.11	690	176	643	369	278	543	1736	886	175
TRIM33_BD_75.2	1718	879	879	1076	1279	1645	2019	1817	2523		KDM5A_Phd2_E23_159.5	608	399	341	333	1145	586	1037	515	283
TRIM33_BD_153.13	915	1061	1061	900	486	1315	1493	1353	1245		KDM5A_Phd2_E23_159.6	1092	1159	907	781	1864	955	1649	918	1311
TRIM33_BD_153.5	543	501	501	505	581	733	1671	795	630		KDM5A_Phd2_E23_159.9	1130	469	678	413	496	1142	2608	909	623
TRIM33_BD_153.8	533	380	380	372	272	659	891	770	610		KDM5A_Phd3_E27_45.0	739	1338	696	279	569	1254	1564	1096	463
TRIM33_BD_79.0	584	212	212	55	0	517	282	535	581		KDM5A_Phd3_E27_45.1	872	942	771	337	703	1255	1834	944	629
TRIM66_BD_75.0	972	2017	2018	567	1149	1333	1121	1280	1110		KDM5A_Phd3_E28_204.0	351	70	427	0	429	486	1200	404	309
TRIM66_BD_75.1	509	421	421	225	1004	685	534	647	627		KDM5A_Phd3_E28_204.11	746	1220	670	349	882	942	682	754	716
TRIM66_BD_75.4	1170	836	837	792	1878	1049	1725	1214	1330		KDM5A_Phd3_E28_204.20	665	422	503	1055	430	692	1317	590	518
TRIM66_BD_153.17	444	1414	1414	352	742	555	619	502	1085		KDM5A_Phd3_E28_204.9	674	435	602	157	617	535	586	632	734
TRIM66_BD_153.20	645	773	773	426	864	760	820	777	1271		KDM5B_Phd1_E8_138.1	608	1855	317	511	1050	660	1649	618	410
TRIM66_BD_153.3	928	644	644	786	1316	1375	1333	1270	1599		KDM5B_Phd1_E8_138.12	543	1492	497	127	161	466	826	431	462
TRIM66_BD_79.5	437	769	769	158	419	504	494	433	797		KDM5B_Phd1_E8_138.14	745	1029	571	282	811	1243	1243	700	645
TRIM66_BD_79.6	402	347	347	437	825	749	1309	725	833		KDM5B_Phd1_E8_138.2	818	618	793	406	320	436	1120	589	819
TRIM66_BD_79.7	667	813	813	476	979	835	1173	932	1343		KDM5B_Phd1_E8_138.8	930	940	521	351	333	949	751	937	817
TTF2_ATPase_120.6	673	98	98	763	175	645	23	642	41		KDM5B_Phd1_E8_138.9	965	645	906	748	847	1374	1612	1210	1076
TTF2_ATPase_151.10	516	0	0	265	155	529	90	708	26		KDM5B_Phd2_E23_132.0	442	1126	319	407	1151	293	426	456	567
TTF2_ATPase_106.0	577	105	105	791	0	705	106	749	7		KDM5B_Phd2_E23_132.11	690	1008	703	477	906	989	696	932	894
TTF2_ATPase_158.13	485	42	42	532	0	565	17	911	0		KDM5B_Phd2_E23_132.12	749	212	732	685	1241	927	725	932	642
TTF2_ATPase_151.8	248	0	0	80	0	298	0	534	29		KDM5B_Phd2_E23_132.16	389	669	465	143	455	380	734	271	663
TTF2_ATPase_83.3	516	0	0	136	0	457	25	831	2		KDM5B_Phd2_E23_132.4	979	1209	678	619	279	887	745	789	778
TTF2_ATPase_75.1	462	17	17	98	134	603	0	665	14		KDM5B_Phd2_E23_132.6	716	658	710	553	383	611	916	1097	401
UTY_hydroxylase_115.1	652	580	580	270	1238	920	1242	900	1586		KDM5B_Phd3_E26_42.0	610	895	670	352	1081	597	1054	860	567
UTY_hydroxylase_115.4	1238	2027	2028	1070	1547	1906	3394	1743	2011		KDM5B_Phd3_E26_42.1	762	422	749	328	456	1253	1210	871	774
UTY_hydroxylase_115.5	1073	1587	3600	971	2537	1354	2586	1511	3515		KDM5B_Phd3_E26_42.2	455	287	385	232	422	593	1118	524	619
UTY_hydroxylase_115.6	720	3278	3279	657	497	1005	2095	886	1705		KDM5B_Phd3_E27_108.0	292	500	217	34	228	415	335	275	189
UTY_hydroxylase_115.7	905	686	686	539	1381	1482	1990	1008	1590		KDM5B_Phd3_E27_108.1	729	1033	794	218	497	619	1142	756	856
ZMYND11_BD_50.0	899	2429	2429	1018	1621	1077	1317	1381	1213		KDM5B_Phd3_E27_108.2	583	1034	496	414	603	598	406	726	494
ZMYND11_BD_50.1	858	1152	1152	768	742	766	1232	1079	1324		KDM5C_Phd_E21_183.19	791	1224	886	580	739	778	885	670	846
ZMYND11_BD_93.3	779	1198	1198	363	1426	794	1058	1061	1203		KDM5C_Phd_E21_183.29	517	573	478	138	412	815	729	654	955
ZMYND11_BD_93.5	363	1325	1325	554	106	337	531	440	399		KDM5C_Phd_E21_183.32	655	1245	725	435	1597	1271	579	932	1059
ZMYND11_BD_88.0	754	1354	1354	564	704	529	1267	925	1151		KDM5C_Phd_E6_138.11	1066	536	895	933	1582	1846	1563	1359	1047
ZMYND11_BD_88.1	776	1204	1204	804	1291	1290	781	927	959		KDM5C_Phd_E6_138.2	592	558	507	367	817	554	594	723	595
ZMYND11_BD_56.0	625	840	840	694	1340	893	745	788	828		KDM5C_Phd_E6_138.6	1080	487	827	801	1777	1446	635	1270	995
ZMYND8_BD_59.3	730	113	113	618	1218	973	873	957	879		KDM5D_Phd1_E9_138.12	718	832	465	369	674	723	1641	516	643
ZMYND8_BD_59.4	504	351	351	163	474	759	684	945	998		KDM5D_Phd1_E9_138.15	1457	865	783	773	1226	984	1106	1110	951
ZMYND8_BD_93.0	877	484	484	584	668	944	1144	1145	1294		KDM5D_Phd1_E9_138.17	786	1679	784	738	1416	1121	1930	886	1010
ZMYND8_BD_93.11	344	79	79	319	295	418	599	476	644		KDM5D_Phd1_E9_138.2	539	636	502	585	768	559	1050	584	675
ZMYND8_BD_93.6	492	446	446	200	132	525	251	670	905		KDM5D_Phd1_E9_138.3	562	1627	436	61	339	567	1026	586	650
ZMYND8_BD_88.1	550	140	140	655	367	709	808	729	617		KDM5D_Phd1_E9_138.5	591	963	482	517	1383	400	1693	685	397
ZMYND8_BD_88.2	905	1177	1222	682	1623	1097	2425	1217	1899		KDM5D_Phd2_E25_183.13	446	488	578	175	339	585	602	647	353
ZMYND8_BD_88.6	507	666	666	764	928	897	781	671	938		KDM5D_Phd2_E25_183.17	585	1462	694	261	419	1016	652	898	702
											KDM5D_Phd2_E25_183.26	961	1374	863	541	1474	885	1311	765	1067
											KDM5D_Phd2_E25_183.6	281	30	406	391	472	536	744	288	499
											KDM5D_Phd2_E25_183.8	1197	6566	973	847	1281	775	587	1531	685
											KDM5D_Phd2_E25_183.9	427	768	586	599	701	914	652	472	560
											KDM7A_Phd_E1_80.0	713	861	756	460	410	1021	1486	622	702
											KDM7A_Phd_E1_80.1	446	204	218	124	116	419	601	440	321
											KDM7A_Phd_E1_80.3	647	902	556	667	705	311	952	748	777
											KDM7A_Phd_E1_80.4	473	335	719	333	705	514	797	616	542
											KDM7A_Phd_E1_80.5	572	418	549	475	575	603	791	542	1213
											KDM7A_Phd_E2_70.0	512	2633	372	403	619	362	274	512	405
											KEAP1_BTB67179_E1_1875.22	685	14	684	559	1202	1001	962	913	379
											KEAP1_BTB67179_E1_1875.298	754	87	794	653	1570	963	1016	892	703
											KEAP1_BTB67179_E1_1875.299	650	140	1123	818	971	874	967	745	789
											KEAP1_BTB67179_E1_1875.312	485	31	633	555	1257	788	478	702	478
											KEAP1_BTB67179_E1_1875.323	769	94	651	762	1448	968	1549	943	721
											KEAP1_BTB67179_E1_1875.44	857	49	496	335	1273	726	1914	1226	1096
											KLHL1_BTB202305_E1_2247.198	1445	1633	1109	894	1116	1278	2260	1751	1388
											KLHL1_BTB202305_E1_2247.2	1590	2612	1084	991	1678	1354	1225	1336	1858
											KLHL1_BTB202305_E1_2247.203	1116	1792	827	756	1309	1358	1677	1262	1480
											KLHL1_BTB202305_E1_2247.212	968	990	543	811	742	1146	1351	1043	685
											KLHL1_BTB202305_E1_2247.51	1004	704	727	1074	1869	854	2112	1209	1848
											KLHL1_BTB202305_E1_2247.55	375	208	386	194	536	526	735	355	718
											KLHL10_BTB29133_E1_1827.13	1271	852	707	483	649	1932	2776	1737	1158
											KLHL10_BTB29133_E1_1827.14	1234	3023	1116	1017	1869	1432	2262	1610	1169
											KLHL10_BTB29133_E1_1827.19	1048	1365	964	527	1130	1135	1106	1067	913
											KLHL10_BTB29133_E1_1827.4	740	1703	1072	445	837	1347	591	1125	1413
											KLHL10_BTB29133_E1_1827.5	572	332	456	295	272	783	235	615	459
											KLHL10_BTB29133_E1_1827.6	368	525	455	799	702	394	770	292	808
											KLHL11_BTB85200_E1_2127.222	324	167	264	145	311	481	376	285	582
											KLHL11_BTB85200_E1_2127.228	304	283	427	118	503	368	374	500	269
											KLHL11_BTB85200_E1_2127.44	505	798	341	351	470	734	999	812	549
											KLHL11_BTB85200_E1_2127.5	684	1118	528	551	832	857	628	764	608
											KLHL11_BTB85200_E1_2127.55	872	592	691	293	233	973	814	669	670
											KLHL11_BTB85200_E1_2127.65	526	213	480	340	485	603	729	524	627
											KLHL12_BTB23130_E1_1707	638	366	476	219	402	973	569	693	377
											KLHL12_BTB23130_E1_1707.1	2291	1138	1262	760	1299	2114	1961	1737	1334
											KLHL12_BTB23130_E1_1707.202	1438	729	641	613	1005	857	1415	909	1146
											KLHL12_BTB23130_E1_1707.205	755	723	830	1529	1613	1212	1581	1429	723
											KLHL12_BTB23130_E1_1707.208	640	213	828	181	523	741	571	522	562
											KLHL12_BTB23130_E1_1707.9	1194	2401	926	951	1487	1111	1271	934	897
											KLHL13_BTB85191_E1_1977.181	598	1367	625	316	722	1063	577	505	1045
											KLHL13_BTB85191_E1_1977.186	351	477	462	178	306	820	1230	517	615
											KLHL13_BTB85191_E1_1977.21	625	1234	522	180	730	630	985	852	606
											KLHL13_BTB85191_E1_1977.26	941	1936	958	698	1366	1299	2591	815	887
											KLHL13_BTB85191_E1_1977.28	325	111	334	462	543	153	100	445	531
											KLHL13_BTB85191_E1_1977.29	998	1785	729	581	783	1114	1707	833	584
											KLHL14_BTB23181_E1_1887.243	436	115	538	348	428	515	657	601	447
											KLHL14_BTB23181_E1_1887.244	485	392	384	0	471	324	625	268	541
											KLHL14_BTB23181_E1_1887.25	1035	1899	855	964	872	1134	1355	1015	1131
											KLHL14_BTB23181_E1_1887.256	294	230	254	146	301	308	521	343	395
											KLHL14_BTB23181_E1_1887.282	166	110	134	107	349	156	416	88	40
											KLHL14_BTB23181_E1_1887.7	823	445	578	312	201	896	688	703	653
											KLHL15_BTB32128_E1_1815.1	586	357	1015	404	282	585	525	539	379
											KLHL15_BTB32128_E1_1815.12	679	306	792	633	992	1025	905	698	665
											KLHL15_BTB32128_E1_1815.14	851	665	626	313	1016	707	1703	921	1177
											KLHL15_BTB32128_E1_1815.171	439	2042	471	264	1063	772	661	588	436
											KLHL15_BTB32128_E1_1815.176	655	568	406	384	1669	994	620	492	800
											KLHL15_BTB32128_E1_1815.178	836	438	479	426	404	783	791	595	826
											KLHL17_BTB82189_E1_1929.25	472	1109	331	286	506	192	601	386	620
											KLHL17_BTB82189_E1_1929.26	675	536	709	649	374	469	995	836	545
											KLHL17_BTB82189_E1_1929.28	455	548	457	313	488	739	648	575	370
											KLHL17_BTB82189_E1_1929.3	645	566	655	782	377	710	868	1026	1073
											KLHL17_BTB82189_E1_1929.325	465	263	252	146	123	447	793	602	565
											KLHL17_BTB82189_E1_1929.337	628	202	628	489	596	814	672	872	760
											KLHL18_BTB28135_E1_1725.16	315	794	387	215	473	505	674	446	488
											KLHL18_BTB28135_E1_1725.251	709	885	613	451	362	750	915	983	776
											KLHL18_BTB28135_E1_1725.255	372	1036	296	342	304	473	527	281	347
											KLHL18_BTB28135_E1_1725.266	287	388	180	222	188	173	168	284	133
											KLHL18_BTB28135_E1_1725.27	448	519	375	183	531	440	935	312	336
											KLHL18_BTB28135_E1_1725.8	427	724	482	207	631	652	287	311	373
											KLHL2_BTB50157_E1_1794.12	583	575	475	336	673	561	1068	873	493
											KLHL2_BTB50157_E1_1794.15	536	1150	409	408	907	1050	886	637	651
											KLHL2_BTB50157_E1_1794.162	678	197	594	214	471	504	426	763	562
											KLHL2_BTB50157_E1_1794.164	643	228	576	345	723	613	795	501	751
											KLHL2_BTB50157_E1_1794.169	693	417	539	619	400	546	773	713	894
											KLHL2_BTB50157_E1_1794.6	342	626	598	492	833	901	1056	697	1023
											KLHL20_BTB59165_E1_1830.11	556	2233	527	621	789	694	1635	603	1055
											KLHL20_BTB59165_E1_1830.16	563	730	426	412	824	434	1207	859	617
											KLHL20_BTB59165_E1_1830.197	673	1800	356	427	1026	854	1191	607	540
											KLHL20_BTB59165_E1_1830.202	554	88	285	287	350	549	654	450	392
											KLHL20_BTB59165_E1_1830.206	884	1134	639	516	1440	893	637	707	1016
											KLHL20_BTB59165_E1_1830.207	666	1537	681	345	953	666	1075	905	592
											KLHL21_BTB25133_E1_1794.11	485	655	565	323	817	656	433	544	537
											KLHL21_BTB25133_E1_1794.15	543	437	445	173	171	341	380	483	561
											KLHL21_BTB25133_E1_1794.16	431	2765	291	537	1654	274	643	507	438
											KLHL21_BTB25133_E1_1794.2	378	326	228	321	376	208	0	507	653
											KLHL21_BTB25133_E1_1794.24	844	868	459	709	1132	845	1303	922	497
											KLHL21_BTB25133_E1_1794.323	586	605	497	335	424	673	633	670	358
											KLHL22_BTB51145_E1_1905.12	909	920	1214	581	1026	1465	1149	1246	904
											KLHL22_BTB51145_E1_1905.13	564	585	508	312	599	773	683	592	429
											KLHL22_BTB51145_E1_1905.24	471	404	463	122	199	638	222	351	147
											KLHL22_BTB51145_E1_1905.293	433	555	391	165	246	503	237	598	470
											KLHL22_BTB51145_E1_1905.306	1043	883	814	308	310	639	857	1050	1004
											KLHL22_BTB51145_E1_1905.308	669	486	729	530	597	783	1417	861	1234
											KLHL23_BTB26134_E1_1677.14	684	735	492	462	737	322	1434	622	921
											KLHL23_BTB26134_E1_1677.142	563	695	566	739	821	913	795	981	809
											KLHL23_BTB26134_E1_1677.143	647	2480	605	194	830	582	616	550	723
											KLHL23_BTB26134_E1_1677.147	1711	1225	1342	1040	1827	2002	1537	1538	1168
											KLHL23_BTB26134_E1_1677.15	669	906	638	349	834	759	524	708	721
											KLHL23_BTB26134_E1_1677.151	842	1046	681	507	1684	892	1349	1050	1134
											KLHL24_BTB56163_E1_1803.139	1544	2533	1045	807	2704	2142	1762	1842	1788
											KLHL24_BTB56163_E1_1803.143	293	1036	269	101	382	216	438	583	231
											KLHL24_BTB56163_E1_1803.145	333	244	318	163	286	434	427	364	633
											KLHL24_BTB56163_E1_1803.15	411	2125	359	247	866	491	458	576	505
											KLHL24_BTB56163_E1_1803.17	865	924	867	460	904	1099	1286	1004	1192
											KLHL24_BTB56163_E1_1803.9	998	1139	951	390	757	1069	2277	920	1224
											KLHL25_BTB36144_E1_1770.12	608	614	507	357	1088	731	1747	581	614
											KLHL25_BTB36144_E1_1770.29	839	691	324	332	287	499	956	600	457
											KLHL25_BTB36144_E1_1770.301	641	1375	553	531	866	1015	892	751	574
											KLHL25_BTB36144_E1_1770.303	353	194	279	184	360	361	246	500	445
											KLHL25_BTB36144_E1_1770.318	332	461	249	160	438	347	857	420	268
											KLHL25_BTB36144_E1_1770.8	450	628	375	393	273	144	630	486	544
											KLHL26_BTB56157_E1_1848.29	281	384	273	0	0	394	407	352	255
											KLHL26_BTB56157_E1_1848.32	1423	2101	1021	960	1344	1769	1371	1839	1740
											KLHL26_BTB56157_E1_1848.328	343	672	485	320	477	323	515	438	750
											KLHL26_BTB56157_E1_1848.35	373	599	324	125	114	104	187	373	394
											KLHL26_BTB56157_E1_1848.37	399	510	339	471	541	677	609	280	462
											KLHL26_BTB56157_E1_1848.4	231	463	380	138	564	658	414	484	599
											KLHL28_BTB25132_E1_1716.11	696	1241	599	605	449	891	1255	1201	1150
											KLHL28_BTB25132_E1_1716.125	299	322	159	293	324	175	428	270	381
											KLHL28_BTB25132_E1_1716.133	941	417	950	198	425	1792	1357	1033	1249
											KLHL28_BTB25132_E1_1716.134	636	284	469	109	459	231	572	705	399
											KLHL28_BTB25132_E1_1716.2	272	203	379	73	178	430	383	345	259
											KLHL28_BTB25132_E1_1716.8	540	1054	696	208	70	665	714	758	731
											KLHL29_BTB319431_E1_2628.105	591	2493	307	312	494	218	187	588	365
											KLHL29_BTB319431_E1_2628.11	289	1069	423	249	337	569	869	351	385
											KLHL29_BTB319431_E1_2628.36	482	292	445	166	554	1086	745	682	441
											KLHL29_BTB319431_E1_2628.361	620	651	403	340	537	800	948	507	551
											KLHL29_BTB319431_E1_2628.37	521	171	456	134	687	552	497	576	349
											KLHL29_BTB319431_E1_2628.99	379	303	396	155	767	377	422	449	227
											KLHL3_BTB40147_E1_1764.1	567	475	694	516	398	475	1239	971	713
											KLHL3_BTB40147_E1_1764.11	671	759	617	230	614	1106	1644	594	700
											KLHL3_BTB40147_E1_1764.17	723	1845	791	601	888	885	917	786	847
											KLHL3_BTB40147_E1_1764.18	615	710	595	5801	1213	757	1429	632	640
											KLHL3_BTB40147_E1_1764.215	531	398	661	368	202	1104	678	685	1007
											KLHL3_BTB40147_E1_1764.222	1211	1167	911	1119	1236	1683	1983	1141	1814
											KLHL30_BTB23130_E1_1737.15	497	790	318	421	207	527	1100	447	300
											KLHL30_BTB23130_E1_1737.22	403	535	526	221	374	302	617	557	833
											KLHL30_BTB23130_E1_1737.24	1582	967	1262	434	638	1374	1186	1566	1430
											KLHL30_BTB23130_E1_1737.26	884	220	974	222	83	736	410	826	459
											KLHL30_BTB23130_E1_1737.342	813	669	892	207	301	614	565	813	657
											KLHL30_BTB23130_E1_1737.364	579	981	616	505	302	626	706	783	882
											KLHL31_BTB63165_E1_1905.12	932	1290	524	727	853	1376	1938	1197	1641
											KLHL31_BTB63165_E1_1905.17	1127	842	728	672	1265	1300	1302	1121	959
											KLHL31_BTB63165_E1_1905.21	769	662	533	491	1017	561	927	697	1094
											KLHL31_BTB63165_E1_1905.211	961	1343	530	277	996	754	1531	546	633
											KLHL31_BTB63165_E1_1905.212	1134	1858	877	1121	1468	1102	1625	1138	1227
											KLHL31_BTB63165_E1_1905.22	953	4775	742	555	532	650	952	785	850
											KLHL32_BTB32137_E1_1863.14	238	385	253	248	419	498	483	323	336
											KLHL32_BTB32137_E1_1863.15	661	793	467	339	524	467	1053	838	824
											KLHL32_BTB32137_E1_1863.17	1192	1137	949	825	907	891	1859	1223	1329
											KLHL32_BTB32137_E1_1863.219	982	3124	481	588	755	1317	1398	1261	1150
											KLHL32_BTB32137_E1_1863.228	713	861	867	538	1494	1299	2225	1059	949
											KLHL32_BTB32137_E1_1863.5	480	931	581	497	781	761	908	549	562
											KLHL34_BTB19126_E1_1935.1	994	1954	770	602	1552	1274	1257	1019	1218
											KLHL34_BTB19126_E1_1935.11	541	255	252	243	804	742	879	491	378
											KLHL34_BTB19126_E1_1935.33	203	245	215	98	141	439	163	117	242
											KLHL34_BTB19126_E1_1935.403	498	339	477	293	646	738	1388	583	907
											KLHL34_BTB19126_E1_1935.412	1725	758	1302	1027	1757	2248	1075	1633	1739
											KLHL34_BTB19126_E1_1935.5	1171	984	884	450	1784	887	1312	1293	1230
											KLHL35_BTB3170_E1_1752.1	255	0	378	0	29	618	0	373	0
											KLHL35_BTB3170_E1_1752.11	374	501	220	44	71	339	0	466	259
											KLHL35_BTB3170_E1_1752.14	821	581	563	270	590	856	1011	748	1016
											KLHL35_BTB3170_E1_1752.18	1281	710	452	315	91	564	984	307	585
											KLHL35_BTB3170_E1_1752.335	581	221	399	192	124	357	686	338	339
											KLHL35_BTB3170_E1_1752.345	193	169	179	50	201	325	280	98	187
											KLHL36_BTB36141_E1_1851.19	866	694	776	159	419	903	1072	938	797
											KLHL36_BTB36141_E1_1851.26	528	458	289	270	723	336	240	342	121
											KLHL36_BTB36141_E1_1851.301	569	976	177	347	884	750	529	694	355
											KLHL36_BTB36141_E1_1851.31	304	436	412	173	389	563	667	360	317
											KLHL36_BTB36141_E1_1851.7	698	979	609	178	337	377	904	822	622
											KLHL36_BTB36141_E1_1851.8	183	1316	342	205	0	255	0	358	168
											KLHL38_BTB24131_E1_1746.2	1706	569	942	683	1098	1407	194	1473	1404
											KLHL38_BTB24131_E1_1746.254	606	786	455	567	681	594	634	637	404
											KLHL38_BTB24131_E1_1746.267	537	3407	499	303	661	153	861	727	646
											KLHL38_BTB24131_E1_1746.268	439	450	380	120	286	817	101	517	436
											KLHL38_BTB24131_E1_1746.272	824	1204	557	531	834	918	532	865	510
											KLHL38_BTB24131_E1_1746.284	765	2035	434	396	393	691	731	685	623
											KLHL4_BTB172279_E1_2163.178	1101	1474	904	951	1254	1476	2034	1211	1879
											KLHL4_BTB172279_E1_2163.18	625	1170	932	1009	1115	966	889	969	835
											KLHL4_BTB172279_E1_2163.23	472	728	222	254	277	725	835	515	507
											KLHL4_BTB172279_E1_2163.3	635	1232	530	273	735	770	1216	656	869
											KLHL4_BTB172279_E1_2163.32	705	771	394	0	498	567	286	516	457
											KLHL4_BTB172279_E1_2163.33	464	557	510	307	777	577	181	484	404
											KLHL40_BTB23128_E1_1866.12	302	312	425	162	692	686	557	438	597
											KLHL40_BTB23128_E1_1866.16	215	143	173	363	304	247	610	239	68
											KLHL40_BTB23128_E1_1866.17	230	267	260	45	221	296	387	274	184
											KLHL40_BTB23128_E1_1866.282	296	204	232	272	316	389	105	270	250
											KLHL40_BTB23128_E1_1866.292	377	218	311	213	115	540	610	442	630
											KLHL40_BTB23128_E1_1866.301	616	595	692	300	564	589	645	529	808
											KLHL41_BTB23130_E1_1821.156	272	278	93	278	612	250	160	130	235
											KLHL41_BTB23130_E1_1821.157	991	765	781	533	1326	715	527	1114	738
											KLHL41_BTB23130_E1_1821.158	466	480	369	347	373	483	555	600	513
											KLHL41_BTB23130_E1_1821.4	399	72	373	354	332	193	487	435	617
											KLHL41_BTB23130_E1_1821.5	539	242	445	306	369	719	564	436	795
											KLHL41_BTB23130_E1_1821.9	1161	879	755	272	538	1132	1633	1299	1717
											KLHL5_BTB210317_E1_2268.188	737	1069	958	741	1087	702	1061	908	942
											KLHL5_BTB210317_E1_2268.189	746	1191	754	565	833	723	946	898	942
											KLHL5_BTB210317_E1_2268.193	736	1221	600	962	1045	742	737	853	858
											KLHL5_BTB210317_E1_2268.196	1492	1098	1087	549	1405	2017	1485	1322	1327
											KLHL5_BTB210317_E1_2268.36	987	734	583	264	622	1017	1206	633	697
											KLHL5_BTB210317_E1_2268.39	692	823	735	250	593	835	1142	714	756
											KLHL6_BTB62167_E1_1866.2	542	751	484	155	703	768	530	489	414
											KLHL6_BTB62167_E1_1866.246	1172	1000	891	237	649	1570	1119	1405	1167
											KLHL6_BTB62167_E1_1866.258	849	532	502	442	247	286	727	388	384
											KLHL6_BTB62167_E1_1866.26	805	1341	671	693	1057	558	1928	982	960
											KLHL6_BTB62167_E1_1866.3	1180	1719	872	332	866	869	774	1067	1181
											KLHL6_BTB62167_E1_1866.34	451	646	435	257	405	897	553	378	400
											KLHL7_BTB34140_E1_501.1	655	780	572	440	952	683	1164	597	719
											KLHL7_BTB34140_E1_501.18	1144	781	1012	669	640	1467	1015	1304	1050
											KLHL7_BTB34140_E1_501.19	712	1026	701	524	363	943	1888	1117	792
											KLHL7_BTB34140_E1_501.23	825	514	868	252	696	479	626	917	668
											KLHL7_BTB34140_E1_501.7	936	759	997	919	1596	691	926	997	929
											KLHL7_BTB34140_E1_501.8	964	1055	913	524	1000	1149	1566	1201	921
											KLHL8_BTB57163_E1_1863.12	917	1013	402	493	713	845	917	604	600
											KLHL8_BTB57163_E1_1863.16	877	1656	767	466	821	1084	1494	1186	1379
											KLHL8_BTB57163_E1_1863.162	1255	1494	1138	751	1681	1475	1971	1311	1709
											KLHL8_BTB57163_E1_1863.164	360	346	330	248	724	502	1124	552	459
											KLHL8_BTB57163_E1_1863.18	503	333	422	276	573	906	607	671	604
											KLHL8_BTB57163_E1_1863.19	363	253	468	112	474	727	1007	522	590
											KLHL9_BTB40146_E1_1854.1	694	774	444	391	826	551	765	718	687
											KLHL9_BTB40146_E1_1854.154	278	561	331	104	349	307	558	481	229
											KLHL9_BTB40146_E1_1854.17	545	787	456	460	694	735	896	514	818
											KLHL9_BTB40146_E1_1854.19	236	145	200	192	234	349	429	280	412
											KLHL9_BTB40146_E1_1854.21	620	503	590	442	1219	1036	1086	906	681
											KLHL9_BTB40146_E1_1854.22	966	677	815	555	1156	1533	1462	877	1105
											KMT2A_CXXC11471194_E1_11919.127	520	365	350	322	168	613	679	602	646
											KMT2A_CXXC11471194_E1_11919.1272	861	874	965	405	681	1204	570	1015	842
											KMT2A_CXXC11471194_E1_11919.227	528	325	745	321	742	588	243	625	663
											KMT2A_CXXC11471194_E1_11919.23	520	128	321	281	240	575	596	603	495
											KMT2A_CXXC11471194_E1_11919.232	743	1008	502	745	478	829	1514	713	1431
											KMT2A_CXXC11471194_E1_11919.233	985	264	254	184	111	281	214	468	447
											KMT2A_ePhd_E20_45.0	492	550	616	412	413	589	968	590	549
											KMT2A_ePhd_E21_138.0	626	560	393	160	217	237	400	527	545
											KMT2A_ePhd_E21_138.6	314	1023	157	341	67	261	407	274	452
											KMT2A_ePhd_E22_156.5	559	338	464	72	604	892	729	751	768
											KMT2A_ePhd_E22_156.6	715	457	350	186	800	808	465	503	311
											KMT2A_ePhd_E22_156.7	395	863	304	94	120	621	270	361	562
											KMT2A_Phd1_E10_36.0	891	2542	608	997	1963	963	2322	1033	1648
											KMT2A_Phd1_E10_36.1	378	610	197	291	328	711	584	550	389
											KMT2A_Phd1_E11_105.1	433	484	320	414	33	368	355	414	401
											KMT2A_Phd1_E11_105.11	543	411	466	380	438	644	556	926	700
											KMT2A_Phd1_E11_105.3	372	357	329	402	768	617	819	414	406
											KMT2A_Phd1_E11_105.5	726	560	631	504	1065	610	1741	671	867
											KMT2A_Phd2_E11_39.0	529	619	784	93	753	610	510	766	1152
											KMT2A_Phd2_E12_96.0	521	563	680	451	722	636	266	732	960
											KMT2A_Phd2_E12_96.1	472	591	624	803	209	566	632	645	696
											KMT2A_Phd2_E12_96.10	633	358	564	425	787	676	761	749	808
											KMT2A_Phd2_E12_96.13	471	252	515	362	441	436	594	493	410
											KMT2A_Phd2_E12_96.9	728	1647	385	202	698	778	637	467	896
											KMT2A_Phd3_E14_118.0	1344	1831	1088	594	805	1549	1316	1205	1197
											KMT2A_Phd3_E14_118.1	520	413	850	365	346	1097	1290	739	749
											KMT2A_Phd3_E14_118.2	597	277	508	435	1023	454	493	632	400
											KMT2A_Phd3_E14_118.4	927	764	641	296	888	1028	790	1002	794
											KMT2A_Phd3_E15_62.0	858	330	808	697	1702	716	852	1317	1298
											KMT2A_Phd3_E15_62.1	1082	418	804	612	239	966	462	1031	1113
											KMT2B_CXXC_E6_131.0	412	109	401	308	433	541	608	544	483
											KMT2B_CXXC_E6_131.12	905	104	504	469	381	999	1230	659	955
											KMT2B_CXXC_E6_131.14	1226	600	942	761	1291	759	3207	847	1128
											KMT2B_CXXC_E6_131.16	1834	500	1710	1137	2702	1678	2787	2126	2412
											KMT2B_CXXC_E6_131.3	686	340	688	466	1042	1117	2453	849	496
											KMT2B_CXXC_E6_131.4	652	28	418	338	629	494	1291	478	530
											KMT2B_ePhd_E21_39.2	969	133	1190	588	309	1259	1883	1301	1605
											KMT2B_ePhd_E21_39.3	1575	415	917	953	1357	1610	2876	1468	1270
											KMT2B_ePhd_E22_138.1	226	100	164	158	82	361	551	187	220
											KMT2B_ePhd_E22_138.6	600	308	337	167	653	777	1570	568	524
											KMT2B_ePhd_E23_138.11	1001	127	649	596	407	809	1641	1189	839
											KMT2B_ePhd_E23_138.3	236	32	273	365	358	311	314	468	387
											KMT2B_Phd1_E11_36.0	513	879	493	577	622	723	1261	596	900
											KMT2B_Phd1_E12_105.12	450	466	349	223	586	990	713	439	673
											KMT2B_Phd1_E12_105.14	844	258	944	469	439	829	1377	977	791
											KMT2B_Phd1_E12_105.15	509	142	340	262	320	670	606	593	565
											KMT2B_Phd1_E12_105.5	697	463	646	387	793	581	1828	653	766
											KMT2B_Phd1_E12_105.6	648	355	430	475	556	494	793	737	676
											KMT2B_Phd2_E12_39.0	1413	1056	1557	800	1437	1827	2073	1782	1609
											KMT2B_Phd2_E12_39.1	396	129	122	237	346	858	825	641	719
											KMT2B_Phd2_E12_39.2	795	341	925	417	695	1318	2290	780	701
											KMT2B_Phd2_E13_96.11	467	125	301	105	258	376	115	375	385
											KMT2B_Phd2_E13_96.13	381	198	212	63	503	379	570	237	443
											KMT2B_Phd2_E13_96.8	514	1041	478	400	597	313	1417	598	765
											KMT2B_Phd3_E15_109.1	453	295	736	400	468	1128	1389	848	391
											KMT2B_Phd3_E15_109.4	379	356	346	190	178	323	591	300	525
											KMT2B_Phd3_E15_109.5	940	568	928	411	446	706	1235	999	783
											KMT2B_Phd3_E16_183.0	490	126	471	317	383	452	849	780	820
											KMT2B_Phd3_E16_183.35	440	140	374	48	563	223	872	315	425
											KMT2B_Phd3_E16_183.37	673	54	358	319	416	293	795	633	283
											KMT2C_ePhd1_E6_110.0	1048	1237	501	701	717	1001	1120	788	1103
											KMT2C_ePhd1_E6_110.3	1111	802	678	871	1000	855	1620	809	1481
											KMT2C_ePhd1_E6_110.4	122	103	130	225	641	116	307	213	544
											KMT2C_ePhd1_E7_141.0	477	381	334	296	1007	546	534	488	785
											KMT2C_ePhd1_E7_141.2	490	323	566	218	354	555	336	638	120
											KMT2C_ePhd1_E7_141.3	725	1425	627	700	1100	759	665	835	551
											KMT2C_ePhd2_E52_315.17	1450	5996	1204	941	2477	1392	2070	1649	2439
											KMT2C_ePhd2_E52_315.21	731	319	465	670	302	700	581	711	571
											KMT2C_ePhd2_E52_315.25	517	785	411	470	697	466	664	579	840
											KMT2C_ePhd2_E52_315.28	407	170	535	473	878	723	1198	549	955
											KMT2C_ePhd2_E52_315.7	308	740	158	249	497	370	266	293	585
											KMT2C_ePhd2_E52_315.9	368	196	342	364	210	141	500	222	233
											KMT2C_Phd1_E8_138.0	588	643	298	133	340	504	754	407	427
											KMT2C_Phd1_E8_138.12	556	169	496	205	457	264	196	497	126
											KMT2C_Phd1_E8_138.3	671	604	553	406	261	623	117	896	50
											KMT2C_Phd1_E8_138.4	432	395	386	243	337	108	921	453	458
											KMT2C_Phd1_E8_138.6	228	263	416	84	211	135	203	442	59
											KMT2C_Phd1_E8_138.9	457	238	549	108	278	453	175	588	27
											KMT2C_Phd2_E9_115.0	1387	517	1176	685	1665	1483	693	1667	551
											KMT2C_Phd2_E9_115.1	556	219	499	132	485	722	231	784	145
											KMT2C_Phd2_E9_115.2	1129	1547	897	400	605	997	1127	930	981
											KMT2C_Phd2_E9_115.3	586	670	411	247	458	613	306	538	759
											KMT2C_Phd2_E9_115.4	404	242	340	100	238	751	122	655	127
											KMT2C_Phd2_E9_115.5	658	524	548	125	518	531	439	650	438
											KMT2C_Phd3_E10_74.0	853	1733	915	789	1130	633	2062	958	1635
											KMT2C_Phd3_E10_74.1	902	1154	1047	675	2101	1187	896	961	1018
											KMT2C_Phd3_E10_74.2	517	1074	640	937	1440	854	1707	624	1115
											KMT2C_Phd3_E11_82.0	728	955	631	655	900	650	1054	792	1285
											KMT2C_Phd3_E11_82.1	542	651	385	333	565	929	1088	687	536
											KMT2C_Phd3_E11_82.2	757	950	656	473	911	1004	1237	773	1060
											KMT2C_Phd4_E18_105.4	406	365	286	188	0	792	73	559	82
											KMT2C_Phd4_E18_105.5	667	64	961	29	0	405	225	1286	63
											KMT2C_Phd4_E18_105.6	438	139	795	5	100	622	0	649	117
											KMT2C_Phd4_E19_48.0	955	47	931	480	214	1152	204	1256	214
											KMT2C_Phd4_E19_48.1	352	8	240	88	128	379	0	344	36
											KMT2C_Phd4_E19_48.2	529	54	821	0	626	780	57	804	313
											KMT2C_Phd5_E19_134.0	835	181	614	115	0	714	202	1202	283
											KMT2C_Phd5_E19_134.1	1023	234	1443	376	717	1235	611	1620	348
											KMT2C_Phd5_E19_134.10	488	11	503	118	0	532	0	878	140
											KMT2C_Phd5_E19_134.11	697	457	1022	55	122	935	259	1283	154
											KMT2C_Phd5_E19_134.12	531	48	550	38	125	848	377	864	144
											KMT2C_Phd5_E19_134.5	1054	198	1000	185	113	1326	549	1242	282
											KMT2C_Phd6_E20_68.0	577	322	495	141	222	591	133	633	126
											KMT2C_Phd6_E20_68.1	1068	630	593	201	187	954	218	990	476
											KMT2C_Phd6_E21_85.0	821	1756	699	284	681	603	824	876	771
											KMT2C_Phd6_E21_85.1	773	258	906	90	428	1223	483	989	334
											KMT2C_Phd6_E21_85.2	338	128	313	59	48	659	0	452	46
											KMT2D_ePhd1_E5_110.17	673	268	479	569	866	1023	822	727	300
											KMT2D_ePhd1_E5_110.19	1199	3673	1167	506	1686	612	1298	1319	403
											KMT2D_ePhd1_E5_110.5	1052	828	609	691	1772	1120	1020	958	211
											KMT2D_ePhd1_E6_141.13	448	2971	556	748	1250	240	1384	716	247
											KMT2D_ePhd1_E6_141.7	1197	645	869	740	1418	1067	1193	946	724
											KMT2D_ePhd1_E6_141.9	864	617	617	844	1237	956	598	805	380
											KMT2D_ePhd2_E49_321.31	521	417	331	166	325	685	647	362	31
											KMT2D_ePhd2_E49_321.33	507	307	271	248	557	195	477	463	32
											KMT2D_ePhd2_E49_321.38	580	572	628	373	491	438	693	572	77
											KMT2D_ePhd2_E49_321.40	623	1256	616	178	66	1072	273	600	95
											KMT2D_ePhd2_E49_321.43	1575	1106	1387	726	924	1910	1494	1748	242
											KMT2D_ePhd2_E49_321.46	1322	1257	1074	973	1349	1695	1060	1620	264
											KMT2D_Phd1_E7_138.7	462	1007	617	329	647	369	478	619	108
											KMT2D_Phd1_E7_138.8	683	407	415	620	795	880	1008	701	586
											KMT2D_Phd1_E7_138.9	480	1282	459	31	250	619	451	399	221
											KMT2D_Phd1_E8_115.1	767	2294	716	373	553	767	990	928	520
											KMT2D_Phd1_E8_115.3	503	548	441	371	1123	433	437	377	145
											KMT2D_Phd1_E8_115.5	594	279	520	528	431	773	690	749	292
											KMT2D_Phd3_E15_105.12	638	112	322	261	0	636	121	534	143
											KMT2D_Phd3_E15_105.4	741	1251	490	303	135	561	850	531	400
											KMT2D_Phd3_E15_105.8	644	5286	556	615	1329	1068	169	607	192
											KMT2D_Phd3_E16_48.1	865	697	628	417	1153	772	787	867	229
											KMT2D_Phd3_E16_48.2	554	294	312	88	619	474	605	438	116
											KMT2D_Phd3_E16_48.3	419	1869	383	161	506	247	222	436	101
											KMT2D_Phd5_E16_134.0	693	421	611	789	881	883	1091	869	208
											KMT2D_Phd5_E16_134.6	580	364	673	88	348	428	524	984	124
											KMT2D_Phd5_E17_68.1	386	111	372	217	857	577	548	545	35
											KMT2D_Phd5_E17_68.2	718	3119	639	635	1433	1533	630	986	270
											KMT2D_Phd5_E18_85.1	549	358	386	185	861	735	933	387	239
											KMT2D_Phd5_E18_85.3	558	224	757	524	967	863	1623	802	118
											KMT2E_Phd_E5_59.0	519	706	550	392	606	514	513	582	891
											KMT2E_Phd_E6_73.0	740	861	566	852	1654	1187	1216	754	943
											KMT2E_Phd_E6_73.1	767	820	764	726	1434	890	1533	706	581
											KMT2E_Phd_E6_73.2	1219	1751	684	462	823	543	1398	1239	1499
											KMT2E_Phd_E6_73.3	619	151	621	534	766	561	856	622	501
											KMT2E_Phd_E6_73.4	726	259	325	416	1070	540	571	416	342
											L3MBTL1_MBT277374_E1_2523.363	497	584	156	404	118	501	308	624	543
											L3MBTL1_MBT277374_E1_2523.376	464	679	554	417	397	814	493	614	906
											L3MBTL1_MBT277374_E1_2523.8	837	891	732	458	408	1069	985	982	1563
											L3MBTL1_MBT277374_E1_2523.89	948	578	971	434	733	1248	1570	1462	1357
											L3MBTL1_MBT277374_E1_2523.93	420	615	348	417	455	506	813	464	1178
											L3MBTL1_MBT277374_E1_2523.99	696	368	431	131	563	574	752	792	916
											L3MBTL1_MBT385481_E1_2523.113	613	312	595	0	431	746	911	631	834
											L3MBTL1_MBT385481_E1_2523.117	574	779	312	326	476	404	680	650	702
											L3MBTL1_MBT385481_E1_2523.333	1273	1790	1133	349	352	1128	641	1016	423
											L3MBTL1_MBT385481_E1_2523.334	949	1094	523	446	372	1075	1420	999	1160
											L3MBTL1_MBT385481_E1_2523.339	604	742	485	215	900	534	654	677	683
											L3MBTL1_MBT385481_E1_2523.356	802	1385	646	635	782	1161	1524	1227	812
											L3MBTL1_MBT493585_E1_2523.137	364	87	273	196	416	410	288	507	221
											L3MBTL1_MBT493585_E1_2523.14	454	517	723	86	534	789	297	725	795
											L3MBTL1_MBT493585_E1_2523.147	640	477	527	449	206	465	514	562	291
											L3MBTL1_MBT493585_E1_2523.286	330	434	244	45	291	375	453	202	483
											L3MBTL1_MBT493585_E1_2523.296	508	618	427	126	460	719	1119	852	1034
											L3MBTL1_MBT493585_E1_2523.3	445	422	398	353	167	310	464	473	693
											L3MBTL2_MBT183283_E1_2118.307	617	597	471	444	388	440	163	746	363
											L3MBTL2_MBT183283_E1_2118.63	531	468	481	79	272	458	96	433	396
											L3MBTL2_MBT183283_E1_2118.69	424	381	329	485	1122	621	325	458	165
											L3MBTL2_MBT183283_E1_2118.71	611	450	512	289	423	668	514	456	287
											L3MBTL2_MBT183283_E1_2118.74	1169	394	995	303	798	775	518	1128	208
											L3MBTL2_MBT183283_E1_2118.76	1013	938	818	823	754	1303	558	929	732
											L3MBTL2_MBT294390_E1_2118.103	527	442	512	620	870	870	305	475	164
											L3MBTL2_MBT294390_E1_2118.104	338	191	333	178	504	538	225	366	56
											L3MBTL2_MBT294390_E1_2118.112	506	434	522	345	619	342	404	444	143
											L3MBTL2_MBT294390_E1_2118.288	732	7103	909	654	588	1376	508	808	720
											L3MBTL2_MBT294390_E1_2118.295	520	309	477	214	388	636	612	520	254
											L3MBTL2_MBT294390_E1_2118.81	306	381	252	307	449	337	543	423	253
											L3MBTL2_MBT408500_E1_2118.118	1494	3976	1079	776	1984	1882	1651	1439	941
											L3MBTL2_MBT408500_E1_2118.121	442	1182	384	170	503	824	492	633	724
											L3MBTL2_MBT408500_E1_2118.126	702	1256	557	148	992	1172	693	571	303
											L3MBTL2_MBT408500_E1_2118.128	636	861	449	522	1038	553	869	681	691
											L3MBTL2_MBT408500_E1_2118.259	527	587	311	316	356	298	212	630	314
											L3MBTL2_MBT408500_E1_2118.26	628	638	494	838	570	766	739	1204	473
											L3MBTL2_MBT511604_E1_2118.163	586	478	441	328	773	689	182	516	320
											L3MBTL2_MBT511604_E1_2118.165	830	447	560	523	1418	874	800	954	586
											L3MBTL2_MBT511604_E1_2118.168	300	215	254	185	78	304	488	279	163
											L3MBTL2_MBT511604_E1_2118.233	964	1181	935	659	2083	1897	1120	1493	571
											L3MBTL2_MBT511604_E1_2118.243	651	764	628	292	393	1115	619	525	336
											L3MBTL2_MBT511604_E1_2118.244	465	446	436	578	310	639	337	624	211
											L3MBTL3_MBT236332_E1_2343.225	361	1486	115	363	148	550	411	511	444
											L3MBTL3_MBT236332_E1_2343.56	323	404	398	188	232	244	1272	346	293
											L3MBTL3_MBT236332_E1_2343.61	1022	428	480	274	697	742	384	717	514
											L3MBTL3_MBT236332_E1_2343.65	340	517	296	485	1013	376	546	403	336
											L3MBTL3_MBT236332_E1_2343.69	140	79	266	115	318	201	170	183	35
											L3MBTL3_MBT236332_E1_2343.72	549	823	539	307	770	871	912	560	827
											L3MBTL3_MBT345439_E1_2343.205	635	1400	671	301	1067	570	1078	923	618
											L3MBTL3_MBT345439_E1_2343.211	1114	946	1014	1036	1704	1494	1724	1085	1083
											L3MBTL3_MBT345439_E1_2343.8	389	985	327	418	276	222	707	441	298
											L3MBTL3_MBT345439_E1_2343.82	650	537	379	352	670	777	813	765	467
											L3MBTL3_MBT345439_E1_2343.84	660	1305	557	481	1015	632	573	983	574
											L3MBTL3_MBT345439_E1_2343.85	423	978	343	372	361	823	1702	444	571
											L3MBTL3_MBT451543_E1_2343.102	735	823	689	408	595	697	854	712	412
											L3MBTL3_MBT451543_E1_2343.188	573	872	440	227	451	544	524	543	386
											L3MBTL3_MBT451543_E1_2343.19	312	279	364	160	240	621	773	401	257
											L3MBTL3_MBT451543_E1_2343.96	800	1137	726	493	730	835	1759	762	883
											L3MBTL3_MBT451543_E1_2343.97	728	963	655	673	1302	864	668	774	577
											L3MBTL3_MBT451543_E1_2343.99	1003	1881	696	288	900	946	990	832	772
											L3MBTL4_MBT164260_E1_1872.192	1009	1588	746	510	625	854	924	979	1191
											L3MBTL4_MBT164260_E1_1872.194	756	1123	749	656	450	761	1396	907	1124
											L3MBTL4_MBT164260_E1_1872.196	1366	1055	1198	861	1412	2058	2331	1389	1432
											L3MBTL4_MBT164260_E1_1872.203	789	313	634	401	957	948	1634	765	1352
											L3MBTL4_MBT164260_E1_1872.41	1058	542	906	359	1356	1212	1832	1326	1285
											L3MBTL4_MBT164260_E1_1872.45	1145	545	798	714	1607	1214	2420	1136	1331
											L3MBTL4_MBT273364_E1_1872.176	880	1883	692	329	1031	1094	693	887	468
											L3MBTL4_MBT273364_E1_1872.183	759	1707	613	313	858	1199	1197	803	996
											L3MBTL4_MBT273364_E1_1872.58	735	456	411	415	606	444	749	589	783
											L3MBTL4_MBT273364_E1_1872.63	565	281	666	683	849	520	1160	566	600
											L3MBTL4_MBT273364_E1_1872.68	731	378	402	472	1166	1099	1451	748	660
											L3MBTL4_MBT273364_E1_1872.7	1012	718	916	973	1807	1034	1971	1173	1230
											L3MBTL4_MBT57149_E1_1872.2	547	234	463	384	1048	733	401	623	821
											L3MBTL4_MBT57149_E1_1872.206	1030	629	783	679	1461	932	749	927	956
											L3MBTL4_MBT57149_E1_1872.207	844	588	758	646	1088	696	1421	1015	691
											L3MBTL4_MBT57149_E1_1872.208	454	284	468	224	348	476	673	507	649
											L3MBTL4_MBT57149_E1_1872.213	760	1568	924	501	606	815	1648	1004	843
											L3MBTL4_MBT57149_E1_1872.26	632	604	555	347	782	550	1043	635	990
											LBR_tudor956_E1_1848.2	617	294	593	462	1011	594	1200	599	665
											LBR_tudor956_E1_1848.206	371	359	367	201	698	179	813	447	435
											LBR_tudor956_E1_1848.207	274	354	286	82	95	237	487	484	382
											LBR_tudor956_E1_1848.208	732	767	793	87	561	1007	1040	923	813
											LBR_tudor956_E1_1848.4	511	426	784	342	58	418	417	605	401
											LBR_tudor956_E1_1848.6	866	474	577	489	639	1128	1717	768	611
											LZTR1_BTB433573_E1_2523.13	431	225	558	372	139	790	745	523	467
											LZTR1_BTB433573_E1_2523.132	686	730	750	511	998	740	828	859	908
											LZTR1_BTB433573_E1_2523.141	487	1244	793	528	1201	867	532	676	518
											LZTR1_BTB433573_E1_2523.3	843	4042	514	473	644	1389	995	990	278
											LZTR1_BTB433573_E1_2523.337	526	773	303	377	746	513	609	487	514
											LZTR1_BTB433573_E1_2523.338	542	542	540	367	312	631	977	545	721
											LZTR1_BTB665799_E1_2523.198	1137	2032	825	909	1235	759	1907	1106	858
											LZTR1_BTB665799_E1_2523.203	392	1698	448	384	664	694	999	655	770
											LZTR1_BTB665799_E1_2523.213	412	435	277	411	606	460	1447	338	432
											LZTR1_BTB665799_E1_2523.255	534	1728	621	486	1384	733	1710	678	650
											LZTR1_BTB665799_E1_2523.256	884	1634	640	541	851	707	1838	928	524
											LZTR1_BTB665799_E1_2523.271	397	207	361	180	94	724	562	454	132
											MACROD1_Macro153319_E1_978.103	249	14	239	138	0	57	432	210	251
											MACROD1_Macro153319_E1_978.113	394	376	526	138	230	618	550	378	114
											MACROD1_Macro153319_E1_978.144	266	493	290	252	181	385	402	335	171
											MACROD1_Macro153319_E1_978.155	707	619	887	170	340	830	1020	613	562
											MACROD1_Macro153319_E1_978.79	331	379	316	246	184	300	599	492	287
											MACROD1_Macro153319_E1_978.85	627	446	841	287	850	843	1686	893	1133
											MBD1_CXXC168215_E1_1968.332	725	1142	688	624	950	670	1189	839	681
											MBD1_CXXC168215_E1_1968.337	790	832	680	558	976	1331	1205	983	780
											MBD1_CXXC168215_E1_1968.45	850	657	560	520	573	751	1607	809	898
											MBD1_CXXC168215_E1_1968.52	606	410	244	372	412	299	483	383	399
											MBD1_CXXC168215_E1_1968.53	132	59	156	220	205	296	84	102	191
											MBD1_CXXC168215_E1_1968.54	967	1485	872	435	903	1752	1114	905	666
											MBD1_CXXC217262_E1_1968.31	1464	2061	1164	987	2181	1468	2914	1456	809
											MBD1_CXXC217262_E1_1968.311	953	1468	630	515	988	893	897	967	839
											MBD1_CXXC217262_E1_1968.56	804	972	504	382	1108	732	504	496	321
											MBD1_CXXC217262_E1_1968.62	704	236	512	85	187	594	167	706	52
											MBD1_CXXC217262_E1_1968.63	319	487	275	377	535	489	468	319	270
											MBD1_CXXC217262_E1_1968.68	946	495	756	1090	1470	1099	1417	1541	967
											MBD1_CXXC331377_E1_1968.259	633	839	403	440	518	679	636	539	494
											MBD1_CXXC331377_E1_1968.26	651	736	380	356	318	655	1098	695	610
											MBD1_CXXC331377_E1_1968.265	579	830	314	262	594	359	678	487	370
											MBD1_CXXC331377_E1_1968.266	597	634	477	658	1216	581	889	844	460
											MBD1_CXXC331377_E1_1968.269	638	826	449	334	1045	721	798	681	344
											MBD1_CXXC331377_E1_1968.91	266	187	461	106	287	554	324	374	589
											MBD1_MBD_E2_98.10	267	649	203	308	526	350	322	255	275
											MBD1_MBD_E2_98.3	463	431	213	55	490	315	1013	349	482
											MBD1_MBD_E2_98.7	1078	1266	588	453	652	878	1035	1139	1212
											MBD1_MBD_E3_115.1	587	857	383	237	633	744	749	707	967
											MBD1_MBD_E3_115.4	296	232	335	263	936	248	794	395	370
											MBD1_MBD_E3_115.5	866	366	731	743	526	1077	1091	709	1507
											MBD2_MBD_E1_92.14	219	187	129	123	247	148	459	147	362
											MBD2_MBD_E1_92.4	494	340	651	369	458	638	256	573	237
											MBD2_MBD_E1_92.6	731	324	549	279	778	672	575	508	463
											MBD2_MBD_E2_100.3	492	1583	698	614	1414	842	107	719	673
											MBD2_MBD_E2_100.5	849	544	743	827	920	963	880	830	939
											MBD2_MBD_E2_100.7	561	216	833	652	480	707	493	751	713
											MBD3_MBD1_E1_98.1	569	600	496	210	513	657	1311	483	868
											MBD3_MBD1_E1_98.12	1027	412	938	653	572	959	1387	905	625
											MBD3_MBD1_E1_98.16	285	271	224	123	0	216	279	208	168
											MBD3_MBD1_E2_127.1	566	714	336	493	550	778	415	612	349
											MBD3_MBD1_E2_127.15	287	286	274	137	119	457	234	318	255
											MBD3_MBD1_E2_127.8	696	793	687	833	693	887	1385	922	510
											MBD3_MBD2_E4_52.0	1208	728	642	81	0	736	473	1054	78
											MBD3_MBD2_E4_52.2	1151	304	825	323	786	1624	1200	1370	578
											MBD3_MBD2_E5_178.14	1193	522	821	492	756	1240	1143	1308	468
											MBD3_MBD2_E5_178.8	899	334	710	426	170	1066	1136	903	431
											MBD3_MBD2_E6_52.0	550	49	328	146	0	460	581	402	165
											MBD3_MBD2_E6_52.3	856	98	555	235	203	559	353	503	316
											MBD4_MBD_E2_77.1	347	528	390	244	163	516	635	552	206
											MBD4_MBD_E2_77.3	466	751	722	398	871	500	457	538	654
											MBD4_MBD_E2_77.4	1486	1173	1238	992	1509	1598	2482	1274	1698
											MBD4_MBD_E3_133.0	734	1604	554	496	425	692	1241	611	988
											MBD4_MBD_E3_133.5	428	382	505	478	787	767	795	618	754
											MBD4_MBD_E3_133.6	451	351	448	249	717	506	1176	463	694
											MBD5_PWWP13831460_E1_4485.212	325	245	262	304	249	197	1357	552	394
											MBD5_PWWP13831460_E1_4485.216	678	397	755	720	648	955	969	519	617
											MBD5_PWWP13831460_E1_4485.219	389	172	466	302	623	906	646	615	331
											MBD5_PWWP13831460_E1_4485.225	735	769	555	736	777	590	918	720	755
											MBD5_PWWP13831460_E1_4485.227	681	440	518	424	888	419	1608	663	572
											MBD5_PWWP13831460_E1_4485.252	744	323	516	284	199	331	948	631	833
											MBTD1_MBT145245_E1_1887.143	599	189	393	156	281	628	609	370	415
											MBTD1_MBT145245_E1_1887.144	913	629	793	135	85	828	1091	969	797
											MBTD1_MBT145245_E1_1887.151	740	412	766	251	362	1018	848	884	680
											MBTD1_MBT145245_E1_1887.27	905	603	712	460	595	714	1109	1035	767
											MBTD1_MBT145245_E1_1887.34	509	1691	767	329	147	984	1025	604	372
											MBTD1_MBT145245_E1_1887.35	441	140	394	130	0	349	158	440	355
											MBTD1_MBT262352_E1_1887.132	718	348	537	51	58	521	283	420	343
											MBTD1_MBT262352_E1_1887.134	403	1635	315	167	303	490	649	527	218
											MBTD1_MBT262352_E1_1887.43	754	112	604	205	361	768	854	623	253
											MBTD1_MBT262352_E1_1887.45	519	133	438	95	162	697	516	531	167
											MBTD1_MBT262352_E1_1887.48	517	326	439	289	399	613	580	505	107
											MBTD1_MBT262352_E1_1887.5	1008	696	924	375	248	944	1216	904	533
											MBTD1_MBT359456_E1_1887.118	580	415	350	275	88	632	363	659	582
											MBTD1_MBT359456_E1_1887.54	522	390	491	170	301	374	302	546	322
											MBTD1_MBT359456_E1_1887.58	322	539	335	81	407	214	864	417	329
											MBTD1_MBT359456_E1_1887.63	421	192	309	122	63	182	268	271	399
											MBTD1_MBT359456_E1_1887.65	776	425	695	293	792	904	841	790	478
											MBTD1_MBT359456_E1_1887.67	470	302	440	139	464	416	464	556	748
											MBTD1_MBT468560_E1_1887.109	498	280	576	92	323	562	638	547	360
											MBTD1_MBT468560_E1_1887.11	726	636	517	363	204	729	668	830	535
											MBTD1_MBT468560_E1_1887.73	474	364	437	354	284	655	530	599	303
											MBTD1_MBT468560_E1_1887.78	324	90	221	126	226	372	174	446	239
											MBTD1_MBT468560_E1_1887.85	872	788	779	318	286	590	975	1028	929
											MBTD1_MBT468560_E1_1887.87	534	1227	403	102	154	618	752	565	328
											MECP2_MBD_E3_98.10	1101	1272	843	521	440	832	1179	1194	1213
											MECP2_MBD_E3_98.3	412	137	397	330	419	291	1100	410	247
											MECP2_MBD_E3_98.5	624	263	671	244	473	920	501	528	631
											MECP2_MBD_E4_127.1	709	1055	376	179	574	1155	852	1005	879
											MECP2_MBD_E4_127.3	1292	904	934	563	906	1510	1623	1264	1147
											MECP2_MBD_E4_127.5	640	412	423	172	950	916	938	647	900
											MIER1_SANT_E12_81.0	807	1630	474	417	1338	1131	1779	580	1079
											MIER1_SANT_E12_81.3	1019	839	540	350	199	756	724	768	542
											MIER1_SANT_E12_81.4	653	609	615	195	581	855	742	759	655
											MIER1_SANT_E12_81.6	1262	2531	1093	333	554	1778	1316	1456	1075
											MIER1_SANT_E13_57.0	1230	883	552	123	311	951	467	932	1025
											MIER1_SANT_E13_57.1	566	761	363	202	295	882	824	748	496
											MIER2_SANT_E10_84.0	573	472	397	671	664	388	629	763	484
											MIER2_SANT_E10_84.1	1002	1287	907	579	1440	948	1362	1100	1236
											MIER2_SANT_E10_84.2	552	147	393	303	857	338	623	512	644
											MIER2_SANT_E10_84.3	959	799	669	594	684	1143	1296	800	966
											MIER2_SANT_E10_84.4	1530	1540	1273	1161	1596	1554	1051	1311	1151
											MIER2_SANT_E11_57.0	812	1304	1093	684	1273	955	989	1055	976
											MIER3_SANT_E10_87.0	804	983	736	689	642	835	2205	737	1094
											MIER3_SANT_E10_87.1	821	1093	721	413	970	699	723	818	1227
											MIER3_SANT_E11_57.0	784	957	758	682	1081	904	1262	931	908
											MIS18BP1_SANT_E12_112.10	521	16	558	142	99	660	501	685	76
											MIS18BP1_SANT_E12_112.2	495	125	444	33	65	182	115	465	33
											MIS18BP1_SANT_E12_112.4	418	146	384	140	152	822	273	580	165
											MIS18BP1_SANT_E12_112.5	702	125	591	149	0	1101	424	950	0
											MIS18BP1_SANT_E12_112.7	690	379	581	138	99	529	440	1020	277
											MIS18BP1_SANT_E12_112.9	1007	81	1134	136	0	955	213	1141	53
											MLLT1_Yeats29112_E1_1680.1	548	246	464	505	829	664	511	534	767
											MLLT1_Yeats29112_E1_1680.17	371	123	339	143	122	321	339	430	287
											MLLT1_Yeats29112_E1_1680.21	500	140	385	212	520	567	0	418	396
											MLLT1_Yeats29112_E1_1680.325	558	382	239	274	330	716	633	786	598
											MLLT1_Yeats29112_E1_1680.331	938	349	574	233	474	796	1757	1032	910
											MLLT1_Yeats29112_E1_1680.346	676	451	443	325	420	557	188	498	743
											MLLT10_Phd_E2_91.6	385	777	368	257	264	495	423	237	623
											MLLT10_Phd_E3_53.4	622	483	524	361	885	475	476	635	754
											MLLT10_Phd_E4_55.0	489	292	406	427	432	634	233	587	355
											MLLT10_Phd_E5_110.5	478	83	406	55	397	650	0	363	160
											MLLT10_Phd_E6_104.3	482	1495	406	324	751	674	583	617	649
											MLLT10_Phd_E7_94.2	1669	896	1035	653	2317	1173	1158	1185	1623
											MLLT3_Yeats29112_E1_1707.13	338	466	240	177	157	302	199	263	197
											MLLT3_Yeats29112_E1_1707.142	645	424	527	423	953	703	888	736	423
											MLLT3_Yeats29112_E1_1707.144	1128	1401	1396	880	1983	1314	1376	1893	1111
											MLLT3_Yeats29112_E1_1707.15	736	755	774	610	1726	1379	1640	822	1482
											MLLT3_Yeats29112_E1_1707.152	1030	1501	846	500	1179	1159	1535	1490	1305
											MLLT3_Yeats29112_E1_1707.18	416	252	390	162	564	181	246	311	359
											MLLT6_ePhd_E3_55.3	988	1706	572	672	666	553	608	651	398
[truncated: 1,707 more rows]
