# Supplementary material for: BAF complexes drive proliferation and block myogenic differentiation in fusion-positive rhabdomyosarcoma
Source: Nat Commun. 2021 Nov 26;12:6924. doi: 10.1038/s41467-021-27176-w (PMC8626462; doi:10.1038/s41467-021-27176-w)
Supplement: Supplementary file 5 — Supplementary Data 2 [file 41467_2021_27176_MOESM5_ESM.xlsx]

## Sheet: Supplementary Data S2A
	ProteinName	TopProteinName	nrPeptides	Fasta.headers	Control	NBir	proteinID	log2FC	CI.L	CI.R	AveExpr	t	P.Value	adj.P.Val	B	nrNAs	002_S186542_HEK293T_BirA_Empty_Biotin_4_E.raw	007_S184702_HEK293T_BirA_Empty_Biotin_E.raw	012_S186541_HEK293T_BirA_Empty_Biotin_3_E.raw	014_S186540_HEK293T_BirA_Empty_Biotin_2_E.raw	003_S186537_HEK293T_NBirA_P3F_Biotin_2_N.raw	008_S184703_HEK293T_NBirA_P3F_Biotin_N.raw	011_S186539_HEK293T_NBirA_P3F_Biotin_4_N.raw	016_S186538_HEK293T_NBirA_P3F_Biotin_3_N.raw	002_S186542_HEK293T_BirA_Empty_Biotin_4_E.transformed	007_S184702_HEK293T_BirA_Empty_Biotin_E.transformed	012_S186541_HEK293T_BirA_Empty_Biotin_3_E.transformed	014_S186540_HEK293T_BirA_Empty_Biotin_2_E.transformed	003_S186537_HEK293T_NBirA_P3F_Biotin_2_N.transformed	008_S184703_HEK293T_NBirA_P3F_Biotin_N.transformed	011_S186539_HEK293T_NBirA_P3F_Biotin_4_N.transformed	016_S186538_HEK293T_NBirA_P3F_Biotin_3_N.transformed	pseudo.Control	pseudo.NBir	pseudo.log2FC	pseudo.P.Value	pseudo.adj.P.Val
540	sp|P23760|PAX3_HUMAN	sp|P23760|PAX3_HUMAN	42	sp|P23760|PAX3_HUMAN Paired box protein Pax-3 OS=Homo sapiens GN=PAX3 PE=1 SV=2	-0.570708	12.0411	sp|P23760|PAX3_HUMAN	12.6118	9.82205	15.4015	5.73519	10.0217	1.14785e-06	0.000180595	5.86783	0	4669700	10778000	12060000	935580	65134000000	63329000000	32056000000	68947000000	0.808555	0.853931	1.32538	-5.2707	12.0404	12.0349	11.8658	12.2231	-0.570708	12.0411	12.6118	1.14785e-06	0.000180595
1087	sp|Q12778|FOXO1_HUMAN	sp|Q12778|FOXO1_HUMAN	24	sp|Q12778|FOXO1_HUMAN Forkhead box protein O1 OS=Homo sapiens GN=FOXO1 PE=1 SV=2	0.214068	10.4638	sp|Q12778|FOXO1_HUMAN	10.2497	9.04465	11.4548	5.33892	18.8553	2.24923e-09	5.30818e-06	10.5377	0	5923600	6786200	7590300	13274000	21331000000	22947000000	9841400000	20300000000	1.16007	0.185288	0.627244	-1.11633	10.4756	10.6176	10.2507	10.5111	0.214068	10.4638	10.2497	2.24923e-09	5.30818e-06
2258	sp|Q9NSC2|SALL1_HUMAN	sp|Q9NSC2|SALL1_HUMAN	17	sp|Q9NSC2|SALL1_HUMAN Sal-like protein 1 OS=Homo sapiens GN=SALL1 PE=1 SV=2	-6.76795	2.00831	sp|Q9NSC2|SALL1_HUMAN	8.77626	7.18797	10.3646	-0.91711	12.6393	9.41403e-07	0.000170901	5.4689	2	NA	103680	NA	201220	73441000	34001000	23086000	47062000	NA	-5.85821	NA	-7.67769	2.52572	1.52206	1.96895	2.01652	-6.76795	2.00831	8.77626	9.41403e-07	0.000170901
1694	sp|Q8NEZ4|KMT2C_HUMAN	sp|Q8NEZ4|KMT2C_HUMAN	43	sp|Q8NEZ4|KMT2C_HUMAN Histone-lysine N-methyltransferase 2C OS=Homo sapiens GN=KMT2C PE=1 SV=3	-7.08331	1.3978	sp|Q8NEZ4|KMT2C_HUMAN	8.48112	6.56843	10.3938	-0.298419	10.3735	1.14533e-05	0.000415844	3.01473	3	NA	NA	45640	NA	55212000	26345000	11978000	26798000	NA	NA	-7.08331	NA	2.1258	1.16587	1.07151	1.22803	-7.08331	1.3978	8.48112	1.14533e-05	0.000415844
29	REV__sp|Q8N4C6|NIN_HUMAN	REV__sp|Q8N4C6|NIN_HUMAN	2	sp|Q8N4C6|NIN_HUMAN Ninein OS=Homo sapiens GN=NIN PE=1 SV=4	-5.59892	2.56791	REV__sp|Q8N4C6|NIN_HUMAN	8.16683	6.56216	9.7715	-0.154364	11.6416	1.81475e-06	0.00021414	5.02381	2	72508	NA	NA	646010	90320000	36461000	27995000	146210000	-5.34707	NA	NA	-5.85077	2.81571	1.61959	2.23265	3.6037	-5.59892	2.56791	8.16683	1.81475e-06	0.00021414
2219	sp|Q9NP66|HM20A_HUMAN	sp|Q9NP66|HM20A_HUMAN	4	sp|Q9NP66|HM20A_HUMAN High mobility group protein 20A OS=Homo sapiens GN=HMG20A PE=1 SV=1	-8.31074	-0.676822	sp|Q9NP66|HM20A_HUMAN	7.63392	5.57349	9.69434	-2.5853	8.93288	7.6579e-05	0.0011349	1.5841	4	NA	NA	NA	134320	10075000	6285200	NA	5710100	NA	NA	NA	-8.31074	-0.258751	-0.834976	NA	-0.936739	-8.31074	-0.676822	7.63392	7.6579e-05	0.0011349
1795	sp|Q92793|CBP_HUMAN	sp|Q92793|CBP_HUMAN	60	sp|Q92793|CBP_HUMAN CREB-binding protein OS=Homo sapiens GN=CREBBP PE=1 SV=3	-4.37304	3.23204	sp|Q92793|CBP_HUMAN	7.60507	5.55011	9.66004	-0.0272789	8.31893	1.24151e-05	0.000430878	3.70526	1	75594	1333400	NA	726380	338440000	83405000	34571000	92631000	-5.28547	-2.16653	NA	-5.66711	4.6674	2.77488	2.52123	2.96464	-4.37304	3.23204	7.60507	1.24151e-05	0.000430878
1701	sp|Q8NHM5|KDM2B_HUMAN	sp|Q8NHM5|KDM2B_HUMAN	25	sp|Q8NHM5|KDM2B_HUMAN Lysine-specific demethylase 2B OS=Homo sapiens GN=KDM2B PE=1 SV=1	-4.39071	3.19084	sp|Q8NHM5|KDM2B_HUMAN	7.58155	5.18749	9.97561	-0.599938	7.02022	2.97417e-05	0.000681461	2.88598	0	46426	44011	693970	10520000	181570000	79030000	52692000	107380000	-6.00596	-7.09669	-2.97967	-1.48053	3.79453	2.69966	3.09765	3.17152	-4.39071	3.19084	7.58155	2.97417e-05	0.000681461
487	sp|P17661|DESM_HUMAN	sp|P17661|DESM_HUMAN	5	sp|P17661|DESM_HUMAN Desmin OS=Homo sapiens GN=DES PE=1 SV=3	NA	2.13034	sp|P17661|DESM_HUMAN	NA	NA	NA	2.13034	NA	NA	NA	NA	4	NA	NA	NA	NA	55846000	54006000	16455000	76987000	NA	NA	NA	NA	2.1418	2.16808	1.50585	2.70563	-5.18197	2.13034	7.31231	0	0
1445	sp|Q68CZ1|FTM_HUMAN	sp|Q68CZ1|FTM_HUMAN	12	sp|Q68CZ1|FTM_HUMAN Protein fantom OS=Homo sapiens GN=RPGRIP1L PE=1 SV=2	-7.69727	-0.539061	sp|Q68CZ1|FTM_HUMAN	7.15821	4.95448	9.36194	-1.9707	7.59909	9.55893e-05	0.00126293	1.59239	3	NA	NA	NA	198720	3958600	14254000	3094400	10257000	NA	NA	NA	-7.69727	-1.56822	0.308279	-0.779672	-0.116633	-7.69727	-0.539061	7.15821	9.55893e-05	0.00126293
1107	sp|Q12948|FOXC1_HUMAN	sp|Q12948|FOXC1_HUMAN	13	sp|Q12948|FOXC1_HUMAN Forkhead box protein C1 OS=Homo sapiens GN=FOXC1 PE=1 SV=3	-3.9909	3.12191	sp|Q12948|FOXC1_HUMAN	7.11281	5.28046	8.94516	0.750971	8.87922	1.50752e-05	0.000487362	3.41753	2	77665	NA	NA	4718700	120830000	67561000	50947000	160200000	-5.24552	NA	NA	-2.73628	3.22365	2.48074	3.05159	3.73165	-3.9909	3.12191	7.11281	1.50752e-05	0.000487362
568	sp|P27540|ARNT_HUMAN	sp|P27540|ARNT_HUMAN	16	sp|P27540|ARNT_HUMAN Aryl hydrocarbon receptor nuclear translocator OS=Homo sapiens GN=ARNT PE=1 SV=1	NA	1.87139	sp|P27540|ARNT_HUMAN	NA	NA	NA	1.87139	NA	NA	NA	NA	4	NA	NA	NA	NA	49017000	58245000	11202000	56527000	NA	NA	NA	NA	1.95897	2.27358	0.979905	2.2731	-5.18197	1.87139	7.05336	0	0
637	sp|P35453|HXD13_HUMAN	sp|P35453|HXD13_HUMAN	13	sp|P35453|HXD13_HUMAN Homeobox protein Hox-D13 OS=Homo sapiens GN=HOXD13 PE=1 SV=3	-3.72899	3.25003	sp|P35453|HXD13_HUMAN	6.97902	5.22935	8.72869	1.85422	9.33155	2.38303e-05	0.000611298	2.55964	3	NA	NA	422190	NA	114530000	104880000	62026000	129710000	NA	NA	-3.72899	NA	3.14859	3.09476	3.32071	3.43604	-3.72899	3.25003	6.97902	2.38303e-05	0.000611298
2150	sp|Q9H4W6|COE3_HUMAN	sp|Q9H4W6|COE3_HUMAN	11	sp|Q9H4W6|COE3_HUMAN Transcription factor COE3 OS=Homo sapiens GN=EBF3 PE=1 SV=2	-5.31233	1.51041	sp|Q9H4W6|COE3_HUMAN	6.82274	4.75566	8.88981	-1.90096	7.31696	2.06771e-05	0.000577693	3.23095	0	23588	46507	248040	4845500	17140000	53068000	21869000	32942000	-7.00667	-7.01696	-4.53093	-2.69475	0.48608	2.14362	1.89488	1.51705	-5.31233	1.51041	6.82274	2.06771e-05	0.000577693
984	sp|P78337|PITX1_HUMAN	sp|P78337|PITX1_HUMAN	12	sp|P78337|PITX1_HUMAN Pituitary homeobox 1 OS=Homo sapiens GN=PITX1 PE=1 SV=2	-4.39321	2.42942	sp|P78337|PITX1_HUMAN	6.82263	4.93316	8.71209	1.06489	8.4475	4.69994e-05	0.000873374	2.10324	3	NA	285690	NA	NA	42896000	82255000	39921000	65163000	NA	-4.39321	NA	NA	1.77199	2.7555	2.71802	2.47216	-4.39321	2.42942	6.82263	4.69994e-05	0.000873374
1696	sp|Q8NFD5|ARI1B_HUMAN	sp|Q8NFD5|ARI1B_HUMAN	64	sp|Q8NFD5|ARI1B_HUMAN AT-rich interactive domain-containing protein 1B OS=Homo sapiens GN=ARID1B PE=1 SV=2	-3.17765	3.63932	sp|Q8NFD5|ARI1B_HUMAN	6.81697	4.63937	8.99457	1.367	7.1607	7.56835e-05	0.00113242	2.04395	2	NA	255990	NA	8560200	418130000	68885000	63223000	161020000	NA	-4.55186	NA	-1.80343	4.9638	2.50783	3.34686	3.7388	-3.17765	3.63932	6.81697	7.56835e-05	0.00113242
1092	sp|Q12824|SNF5_HUMAN	sp|Q12824|SNF5_HUMAN	9	sp|Q12824|SNF5_HUMAN SWI/SNF-related matrix-associated actin-dependent regulator of chromatin subfamily B member 1 OS=Homo sapiens GN=SMARCB1 PE=1 SV=2	-5.92271	0.816176	sp|Q12824|SNF5_HUMAN	6.73888	4.37039	9.10737	-0.868545	6.85989	0.000359272	0.0028938	0.51672	4	NA	NA	NA	617010	38655000	21211000	NA	10828000	NA	NA	NA	-5.92271	1.62607	0.863239	NA	-0.0407792	-5.92271	0.816176	6.73888	0.000359272	0.0028938
618	sp|P32243|OTX2_HUMAN	sp|P32243|OTX2_HUMAN	4	sp|P32243|OTX2_HUMAN Homeobox protein OTX2 OS=Homo sapiens GN=OTX2 PE=1 SV=1	-8.32068	-1.59749	sp|P32243|OTX2_HUMAN	6.72319	3.25527	10.1911	-2.94213	4.53547	0.0023363	0.0104228	-1.05986	3	NA	NA	NA	133470	757150	2375300	4971200	9815100	NA	NA	NA	-8.32068	-3.88683	-2.19357	-0.131278	-0.178293	-8.32068	-1.59749	6.72319	0.0023363	0.0104228
2428	sp|Q9ULL5|PRR12_HUMAN	sp|Q9ULL5|PRR12_HUMAN	19	sp|Q9ULL5|PRR12_HUMAN Proline-rich protein 12 OS=Homo sapiens GN=PRR12 PE=1 SV=2	NA	1.48401	sp|Q9ULL5|PRR12_HUMAN	NA	NA	NA	1.48401	NA	NA	NA	NA	4	NA	NA	NA	NA	67748000	18371000	8575700	55459000	NA	NA	NA	NA	2.41262	0.662541	0.614503	2.24639	-5.18197	1.48401	6.66598	0	0
1301	sp|Q15699|ALX1_HUMAN	sp|Q15699|ALX1_HUMAN	12	sp|Q15699|ALX1_HUMAN ALX homeobox protein 1 OS=Homo sapiens GN=ALX1 PE=1 SV=2	-4.59723	2.06502	sp|Q15699|ALX1_HUMAN	6.66226	3.91203	9.41248	0.732572	5.66721	0.000627107	0.00423165	0.0912303	3	NA	NA	NA	1438200	13987000	81057000	50929000	56517000	NA	NA	NA	-4.59723	0.201123	2.73501	3.05111	2.27285	-4.59723	2.06502	6.66226	0.000627107	0.00423165
2383	sp|Q9UHF7|TRPS1_HUMAN	sp|Q9UHF7|TRPS1_HUMAN	24	sp|Q9UHF7|TRPS1_HUMAN Zinc finger transcription factor Trps1 OS=Homo sapiens GN=TRPS1 PE=1 SV=2	-4.65712	1.90735	sp|Q9UHF7|TRPS1_HUMAN	6.56447	5.15648	7.97247	-0.280809	10.6645	3.63048e-06	0.00024919	4.52528	2	NA	348620	NA	973310	49118000	52703000	26473000	29814000	NA	-4.10548	NA	-5.20877	1.96186	2.13398	2.15619	1.37736	-4.65712	1.90735	6.56447	3.63048e-06	0.00024919
827	sp|P53539|FOSB_HUMAN	sp|P53539|FOSB_HUMAN	3	sp|P53539|FOSB_HUMAN Protein fosB OS=Homo sapiens GN=FOSB PE=2 SV=1	-8.2667	-1.70966	sp|P53539|FOSB_HUMAN	6.55704	2.70898	10.4051	-3.02107	3.9864	0.00472651	0.0173747	-1.70058	3	NA	NA	NA	138150	6262000	373730	4401800	6118500	NA	NA	NA	-8.2667	-0.925363	-4.7756	-0.297659	-0.840015	-8.2667	-1.70966	6.55704	0.00472651	0.0173747
91	sp|O14497|ARI1A_HUMAN	sp|O14497|ARI1A_HUMAN	54	sp|O14497|ARI1A_HUMAN AT-rich interactive domain-containing protein 1A OS=Homo sapiens GN=ARID1A PE=1 SV=3	-3.75467	2.77893	sp|O14497|ARI1A_HUMAN	6.53361	4.13954	8.92767	-0.0211844	6.13459	0.000143931	0.00167592	1.4349	1	NA	2493300	156910	1279200	328250000	55578000	15356000	86684000	NA	-1.26192	-5.22137	-4.78073	4.62455	2.20814	1.4113	2.87174	-3.75467	2.77893	6.53361	0.000143931	0.00167592
2390	sp|Q9UIF9|BAZ2A_HUMAN	sp|Q9UIF9|BAZ2A_HUMAN	21	sp|Q9UIF9|BAZ2A_HUMAN Bromodomain adjacent to zinc finger domain protein 2A OS=Homo sapiens GN=BAZ2A PE=1 SV=4	NA	1.29654	sp|Q9UIF9|BAZ2A_HUMAN	NA	NA	NA	1.29654	NA	NA	NA	NA	4	NA	NA	NA	NA	37338000	29621000	8932000	35178000	NA	NA	NA	NA	1.57748	1.32951	0.67018	1.60901	-5.18197	1.29654	6.47852	0	0
2121	sp|Q9H161|ALX4_HUMAN	sp|Q9H161|ALX4_HUMAN	9	sp|Q9H161|ALX4_HUMAN Homeobox protein aristaless-like 4 OS=Homo sapiens GN=ALX4 PE=1 SV=2	NA	1.29533	sp|Q9H161|ALX4_HUMAN	NA	NA	NA	1.29533	NA	NA	NA	NA	4	NA	NA	NA	NA	10720000	32485000	20118000	50455000	NA	NA	NA	NA	-0.171766	1.45838	1.78074	2.11399	-5.18197	1.29533	6.47731	0	0
87	sp|O00712|NFIB_HUMAN	sp|O00712|NFIB_HUMAN	8	sp|O00712|NFIB_HUMAN Nuclear factor 1 B-type OS=Homo sapiens GN=NFIB PE=1 SV=2	-5.47372	0.999613	sp|O00712|NFIB_HUMAN	6.47333	5.05251	7.89416	-1.77467	10.2413	2.10524e-06	0.000216016	5.23367	1	41625	107560	NA	1581200	14602000	45546000	8804300	25460000	-6.16729	-5.80511	NA	-4.44876	0.261441	1.93021	0.650485	1.15632	-5.47372	0.999613	6.47333	2.10524e-06	0.000216016
863	sp|P56177|DLX1_HUMAN	sp|P56177|DLX1_HUMAN	8	sp|P56177|DLX1_HUMAN Homeobox protein DLX-1 OS=Homo sapiens GN=DLX1 PE=2 SV=3	NA	1.27012	sp|P56177|DLX1_HUMAN	NA	NA	NA	1.27012	NA	NA	NA	NA	4	NA	NA	NA	NA	12817000	45219000	16663000	33935000	NA	NA	NA	NA	0.0786719	1.92015	1.52303	1.55864	-5.18197	1.27012	6.45209	0	0
429	sp|P11182|ODB2_HUMAN	sp|P11182|ODB2_HUMAN	25	sp|P11182|ODB2_HUMAN Lipoamide acyltransferase component of branched-chain alpha-keto acid dehydrogenase complex, mitochondrial OS=Homo sapiens GN=DBT PE=1 SV=3	-6.20914	0.237562	sp|P11182|ODB2_HUMAN	6.4467	0.0918721	12.8015	-1.05178	2.37328	0.0475137	0.102497	-3.84381	3	NA	NA	NA	513890	410620000	672100	3642300	16217000	NA	NA	NA	-6.20914	4.93839	-3.95622	-0.556704	0.524779	-6.20914	0.237562	6.4467	0.0475137	0.102497
291	sp|O94953|KDM4B_HUMAN	sp|O94953|KDM4B_HUMAN	4	sp|O94953|KDM4B_HUMAN Lysine-specific demethylase 4B OS=Homo sapiens GN=KDM4B PE=1 SV=4	-9.19654	-2.79878	sp|O94953|KDM4B_HUMAN	6.39776	4.61151	8.18402	-4.07833	8.37915	4.96553e-05	0.00088861	2.06489	3	NA	NA	NA	76300	1331700	1386200	865570	1701200	NA	NA	NA	-9.19654	-3.09533	-2.9455	-2.5221	-2.63219	-9.19654	-2.79878	6.39776	4.96553e-05	0.00088861
1051	sp|Q04727|TLE4_HUMAN	sp|Q04727|TLE4_HUMAN	20	sp|Q04727|TLE4_HUMAN Transducin-like enhancer protein 4 OS=Homo sapiens GN=TLE4 PE=1 SV=3	NA	1.21377	sp|Q04727|TLE4_HUMAN	NA	NA	NA	1.21377	NA	NA	NA	NA	4	NA	NA	NA	NA	18679000	13944000	33665000	32219000	NA	NA	NA	NA	0.606609	0.277579	2.4849	1.48598	-5.18197	1.21377	6.39574	0	0
1986	sp|Q99626|CDX2_HUMAN	sp|Q99626|CDX2_HUMAN	6	sp|Q99626|CDX2_HUMAN Homeobox protein CDX-2 OS=Homo sapiens GN=CDX2 PE=2 SV=3	NA	1.17557	sp|Q99626|CDX2_HUMAN	NA	NA	NA	1.17557	NA	NA	NA	NA	4	NA	NA	NA	NA	9693700	55459000	17292000	26956000	NA	NA	NA	NA	-0.312831	2.20515	1.5737	1.23626	-5.18197	1.17557	6.35754	0	0
2579	sp|Q9Y6Q9|NCOA3_HUMAN	sp|Q9Y6Q9|NCOA3_HUMAN	32	sp|Q9Y6Q9|NCOA3_HUMAN Nuclear receptor coactivator 3 OS=Homo sapiens GN=NCOA3 PE=1 SV=1	-4.38086	1.9508	sp|Q9Y6Q9|NCOA3_HUMAN	6.33166	4.82438	7.83894	-0.159751	9.60872	8.20058e-06	0.000365158	3.90442	2	NA	184140	NA	2496100	71564000	28678000	21401000	52295000	NA	-5.02802	NA	-3.73369	2.48943	1.28434	1.8653	2.16414	-4.38086	1.9508	6.33166	8.20058e-06	0.000365158
902	sp|P61962|DCAF7_HUMAN	sp|P61962|DCAF7_HUMAN	13	sp|P61962|DCAF7_HUMAN DDB1- and CUL4-associated factor 7 OS=Homo sapiens GN=DCAF7 PE=1 SV=1	-2.54202	3.78196	sp|P61962|DCAF7_HUMAN	6.32398	4.73954	7.90842	0.619971	8.84793	3.69562e-06	0.00024919	4.82718	0	173520	1602000	497740	17003000	159130000	266500000	75139000	139550000	-4.05747	-1.90128	-3.48078	-0.728549	3.60961	4.39679	3.58303	3.53843	-2.54202	3.78196	6.32398	3.69562e-06	0.00024919
2016	sp|Q9BR77|CCD77_HUMAN	sp|Q9BR77|CCD77_HUMAN	22	sp|Q9BR77|CCD77_HUMAN Coiled-coil domain-containing protein 77 OS=Homo sapiens GN=CCDC77 PE=2 SV=1	NA	1.13348	sp|Q9BR77|CCD77_HUMAN	NA	NA	NA	1.13348	NA	NA	NA	NA	4	NA	NA	NA	NA	5740700	140400000	18775000	14759000	NA	NA	NA	NA	-1.0472	3.502	1.68624	0.392874	-5.18197	1.13348	6.31545	0	0
2195	sp|Q9HBE1|PATZ1_HUMAN	sp|Q9HBE1|PATZ1_HUMAN	10	sp|Q9HBE1|PATZ1_HUMAN POZ-, AT hook-, and zinc finger-containing protein 1 OS=Homo sapiens GN=PATZ1 PE=1 SV=1	NA	1.13004	sp|Q9HBE1|PATZ1_HUMAN	NA	NA	NA	1.13004	NA	NA	NA	NA	4	NA	NA	NA	NA	20039000	45452000	8260500	28708000	NA	NA	NA	NA	0.705125	1.92732	0.563285	1.32443	-5.18197	1.13004	6.31201	0	0
604	sp|P31273|HXC8_HUMAN;sp|P17481|HXB8_HUMAN	sp|P31273|HXC8_HUMAN	6	sp|P31273|HXC8_HUMAN Homeobox protein Hox-C8 OS=Homo sapiens GN=HOXC8 PE=1 SV=2;sp|P17481|HXB8_HUMAN Homeobox protein Hox-B8 OS=Homo sapiens GN=HOXB8 PE=2 SV=2	-8.66763	-2.40298	sp|P31273|HXC8_HUMAN	6.26465	2.15325	10.3761	-3.65591	3.56469	0.00837087	0.0271737	-2.22853	3	NA	NA	NA	106950	305330	10566000	532400	4884100	NA	NA	NA	-8.66763	-5.15985	-0.109735	-3.18681	-1.15552	-8.66763	-2.40298	6.26465	0.00837087	0.0271737
704	sp|P43694|GATA4_HUMAN	sp|P43694|GATA4_HUMAN	10	sp|P43694|GATA4_HUMAN Transcription factor GATA-4 OS=Homo sapiens GN=GATA4 PE=1 SV=2	-3.7574	2.46748	sp|P43694|GATA4_HUMAN	6.22488	4.2003	8.24946	1.22251	7.19302	0.000137368	0.00164182	1.31888	3	NA	NA	NA	2458600	41229000	55241000	53507000	84452000	NA	NA	NA	-3.7574	1.71643	2.19965	3.11864	2.83521	-3.7574	2.46748	6.22488	0.000137368	0.00164182
1727	sp|Q8TE76|MORC4_HUMAN	sp|Q8TE76|MORC4_HUMAN	26	sp|Q8TE76|MORC4_HUMAN MORC family CW-type zinc finger protein 4 OS=Homo sapiens GN=MORC4 PE=1 SV=2	NA	1.00538	sp|Q8TE76|MORC4_HUMAN	NA	NA	NA	1.00538	NA	NA	NA	NA	4	NA	NA	NA	NA	12405000	48599000	10309000	24484000	NA	NA	NA	NA	0.0328729	2.02079	0.866281	1.10159	-5.18197	1.00538	6.18736	0	0
1791	sp|Q92766|RREB1_HUMAN	sp|Q92766|RREB1_HUMAN	30	sp|Q92766|RREB1_HUMAN Ras-responsive element-binding protein 1 OS=Homo sapiens GN=RREB1 PE=1 SV=3	-3.5582	2.61736	sp|Q92766|RREB1_HUMAN	6.17555	4.75629	7.59482	0.558839	9.95302	6.23608e-06	0.000295209	4.11714	2	NA	NA	435840	3019800	126500000	75845000	21168000	76075000	NA	NA	-3.68102	-3.43538	3.28793	2.64222	1.85032	2.68895	-3.5582	2.61736	6.17555	6.23608e-06	0.000295209
1040	sp|Q02930|CREB5_HUMAN	sp|Q02930|CREB5_HUMAN	10	sp|Q02930|CREB5_HUMAN Cyclic AMP-responsive element-binding protein 5 OS=Homo sapiens GN=CREB5 PE=1 SV=3	NA	0.957969	sp|Q02930|CREB5_HUMAN	NA	NA	NA	0.957969	NA	NA	NA	NA	4	NA	NA	NA	NA	21821000	7905600	19091000	40695000	NA	NA	NA	NA	0.824543	-0.514727	1.70907	1.81299	-5.18197	0.957969	6.13994	0	0
2563	sp|Q9Y618|NCOR2_HUMAN	sp|Q9Y618|NCOR2_HUMAN	61	sp|Q9Y618|NCOR2_HUMAN Nuclear receptor corepressor 2 OS=Homo sapiens GN=NCOR2 PE=1 SV=2	-3.39569	2.72908	sp|Q9Y618|NCOR2_HUMAN	6.12476	4.3796	7.86993	-0.333306	7.78003	1.19656e-05	0.000427862	3.74518	0	64179	1593000	491200	5001200	189860000	39278000	35279000	81579000	-5.5274	-1.90942	-3.50072	-2.64521	3.85711	1.72349	2.54895	2.78675	-3.39569	2.72908	6.12476	1.19656e-05	0.000427862
539	sp|P23759|PAX7_HUMAN	sp|P23759|PAX7_HUMAN	20	sp|P23759|PAX7_HUMAN Paired box protein Pax-7 OS=Homo sapiens GN=PAX7 PE=1 SV=4	NA	0.9233	sp|P23759|PAX7_HUMAN	NA	NA	NA	0.9233	NA	NA	NA	NA	4	NA	NA	NA	NA	9733700	59573000	9499200	21828000	NA	NA	NA	NA	-0.307059	2.30506	0.754387	0.940813	-5.18197	0.9233	6.10527	0	0
109	sp|O14757|CHK1_HUMAN	sp|O14757|CHK1_HUMAN	17	sp|O14757|CHK1_HUMAN Serine/threonine-protein kinase Chk1 OS=Homo sapiens GN=CHEK1 PE=1 SV=2	-3.41178	2.56946	sp|O14757|CHK1_HUMAN	5.98124	4.17921	7.78327	0.575714	7.59228	4.91536e-05	0.00088861	2.42217	2	NA	1118500	270000	NA	52219000	155530000	23733000	70306000	NA	-2.42054	-4.40302	NA	2.04767	3.64489	2.00676	2.57853	-3.41178	2.56946	5.98124	4.91536e-05	0.00088861
1766	sp|Q8WZ42|TITIN_HUMAN	sp|Q8WZ42|TITIN_HUMAN	7	sp|Q8WZ42|TITIN_HUMAN Titin OS=Homo sapiens GN=TTN PE=1 SV=4	NA	0.795912	sp|Q8WZ42|TITIN_HUMAN	NA	NA	NA	0.795912	NA	NA	NA	NA	4	NA	NA	NA	NA	32695000	15684000	10978000	14816000	NA	NA	NA	NA	1.39134	0.441759	0.952278	0.398271	-5.18197	0.795912	5.97788	0	0
1988	sp|Q99697|PITX2_HUMAN	sp|Q99697|PITX2_HUMAN	6	sp|Q99697|PITX2_HUMAN Pituitary homeobox 2 OS=Homo sapiens GN=PITX2 PE=1 SV=2	NA	0.763528	sp|Q99697|PITX2_HUMAN	NA	NA	NA	0.763528	NA	NA	NA	NA	4	NA	NA	NA	NA	11359000	36618000	5908700	30607000	NA	NA	NA	NA	-0.0906062	1.62559	0.105016	1.41412	-5.18197	0.763528	5.9455	0	0
2063	sp|Q9BXF3|CECR2_HUMAN	sp|Q9BXF3|CECR2_HUMAN	16	sp|Q9BXF3|CECR2_HUMAN Cat eye syndrome critical region protein 2 OS=Homo sapiens GN=CECR2 PE=1 SV=2	NA	0.720411	sp|Q9BXF3|CECR2_HUMAN	NA	NA	NA	0.720411	NA	NA	NA	NA	4	NA	NA	NA	NA	16809000	26364000	7384000	20401000	NA	NA	NA	NA	0.458745	1.16688	0.409868	0.846149	-5.18197	0.720411	5.90238	0	0
157	sp|O43248|HXC11_HUMAN	sp|O43248|HXC11_HUMAN	6	sp|O43248|HXC11_HUMAN Homeobox protein Hox-C11 OS=Homo sapiens GN=HOXC11 PE=1 SV=1	NA	0.643895	sp|O43248|HXC11_HUMAN	NA	NA	NA	0.643895	NA	NA	NA	NA	4	NA	NA	NA	NA	12185000	22364000	11055000	17974000	NA	NA	NA	NA	0.00779007	0.937142	0.961838	0.668808	-5.18197	0.643895	5.82587	0	0
1755	sp|Q8WWQ0|PHIP_HUMAN	sp|Q8WWQ0|PHIP_HUMAN	13	sp|Q8WWQ0|PHIP_HUMAN PH-interacting protein OS=Homo sapiens GN=PHIP PE=1 SV=2	-5.89288	-0.075377	sp|Q8WWQ0|PHIP_HUMAN	5.8175	4.39132	7.24367	-2.56859	9.16922	5.45522e-06	0.000273922	4.42798	1	NA	171530	134250	292550	20855000	7436300	4334400	10061000	NA	-5.13055	-5.45654	-7.09154	0.761073	-0.600171	-0.318764	-0.143647	-5.89288	-0.075377	5.8175	5.45522e-06	0.000273922
1914	sp|Q96KM6|Z512B_HUMAN	sp|Q96KM6|Z512B_HUMAN	24	sp|Q96KM6|Z512B_HUMAN Zinc finger protein 512B OS=Homo sapiens GN=ZNF512B PE=1 SV=1	-2.57533	3.24067	sp|Q96KM6|Z512B_HUMAN	5.81599	4.29749	7.3345	0.332671	8.49056	5.40666e-06	0.000273922	4.48043	0	245940	486810	1236500	14047000	57142000	111560000	103800000	144040000	-3.54199	-3.62288	-2.10876	-1.02768	2.17396	3.18097	4.02497	3.58277	-2.57533	3.24067	5.81599	5.40666e-06	0.000273922
2371	sp|Q9UGU0|TCF20_HUMAN	sp|Q9UGU0|TCF20_HUMAN	83	sp|Q9UGU0|TCF20_HUMAN Transcription factor 20 OS=Homo sapiens GN=TCF20 PE=1 SV=3	0.300347	6.07776	sp|Q9UGU0|TCF20_HUMAN	5.77741	4.14603	7.40879	3.18905	7.85064	1.10313e-05	0.000413234	3.82109	0	2137700	8527800	2091600	121250000	623160000	759530000	724930000	964760000	-0.346212	0.515464	-1.3162	2.34833	5.52311	5.85905	6.6833	6.24557	0.300347	6.07776	5.77741	1.10313e-05	0.000413234
149	sp|O15550|KDM6A_HUMAN	sp|O15550|KDM6A_HUMAN	21	sp|O15550|KDM6A_HUMAN Lysine-specific demethylase 6A OS=Homo sapiens GN=KDM6A PE=1 SV=2	-4.93442	0.819467	sp|O15550|KDM6A_HUMAN	5.75389	4.37901	7.12876	-1.0985	9.57283	8.44215e-06	0.000368407	3.88163	2	NA	187330	NA	1211700	34144000	17630000	6550100	22363000	NA	-5.0032	NA	-4.86564	1.45213	0.605058	0.245967	0.974717	-4.93442	0.819467	5.75389	8.44215e-06	0.000368407
1043	sp|Q03112|EVI1_HUMAN	sp|Q03112|EVI1_HUMAN	12	sp|Q03112|EVI1_HUMAN MDS1 and EVI1 complex locus protein EVI1 OS=Homo sapiens GN=MECOM PE=1 SV=2	NA	0.552067	sp|Q03112|EVI1_HUMAN	NA	NA	NA	0.552067	NA	NA	NA	NA	4	NA	NA	NA	NA	45366000	12286000	2414700	29782000	NA	NA	NA	NA	1.85047	0.100837	-1.11889	1.37586	-5.18197	0.552067	5.73404	0	0
1552	sp|Q7Z6R9|AP2D_HUMAN	sp|Q7Z6R9|AP2D_HUMAN	2	sp|Q7Z6R9|AP2D_HUMAN Transcription factor AP-2-delta OS=Homo sapiens GN=TFAP2D PE=2 SV=1	NA	0.516932	sp|Q7Z6R9|AP2D_HUMAN	NA	NA	NA	0.516932	NA	NA	NA	NA	4	NA	NA	NA	NA	16478000	12356000	10236000	18009000	NA	NA	NA	NA	0.430867	0.108769	0.856561	0.671532	-5.18197	0.516932	5.6989	0	0
456	sp|P14373|TRI27_HUMAN	sp|P14373|TRI27_HUMAN	6	sp|P14373|TRI27_HUMAN Zinc finger protein RFP OS=Homo sapiens GN=TRIM27 PE=1 SV=1	-7.44157	-1.75316	sp|P14373|TRI27_HUMAN	5.68841	3.26874	8.10808	-3.17526	5.66808	0.00104427	0.00600658	-0.325628	4	NA	NA	NA	233960	4217600	5469000	NA	1562900	NA	NA	NA	-7.44157	-1.47938	-1.02919	NA	-2.75091	-7.44157	-1.75316	5.68841	0.00104427	0.00600658
2209	sp|Q9HCM7|FBSL_HUMAN	sp|Q9HCM7|FBSL_HUMAN	8	sp|Q9HCM7|FBSL_HUMAN Fibrosin-1-like protein OS=Homo sapiens GN=FBRSL1 PE=1 SV=4	-5.30365	0.35136	sp|Q9HCM7|FBSL_HUMAN	5.65501	3.50428	7.80573	-0.779642	6.15126	0.000376306	0.00295044	0.517884	3	NA	152170	NA	NA	33161000	12251000	4066100	13847000	NA	-5.30365	NA	NA	1.41118	0.0968539	-0.40616	0.303566	-5.30365	0.35136	5.65501	0.000376306	0.00295044
1943	sp|Q96RK0|CIC_HUMAN	sp|Q96RK0|CIC_HUMAN	24	sp|Q96RK0|CIC_HUMAN Protein capicua homolog OS=Homo sapiens GN=CIC PE=1 SV=2	-3.45081	2.17601	sp|Q96RK0|CIC_HUMAN	5.62682	3.35215	7.90148	0.300405	5.65832	0.000400905	0.00308188	0.522921	2	NA	2138900	NA	851550	64041000	60123000	24398000	46772000	NA	-1.48351	NA	-5.4181	2.33374	2.31789	2.04455	2.00786	-3.45081	2.17601	5.62682	0.000400905	0.00308188
1672	sp|Q8NBT0|POC1A_HUMAN	sp|Q8NBT0|POC1A_HUMAN	7	sp|Q8NBT0|POC1A_HUMAN POC1 centriolar protein homolog A OS=Homo sapiens GN=POC1A PE=1 SV=2	NA	0.441169	sp|Q8NBT0|POC1A_HUMAN	NA	NA	NA	0.441169	NA	NA	NA	NA	4	NA	NA	NA	NA	7827300	42916000	6784100	13196000	NA	NA	NA	NA	-0.612607	1.84717	0.293975	0.236142	-5.18197	0.441169	5.62314	0	0
2344	sp|Q9P2D1|CHD7_HUMAN	sp|Q9P2D1|CHD7_HUMAN	124	sp|Q9P2D1|CHD7_HUMAN Chromodomain-helicase-DNA-binding protein 7 OS=Homo sapiens GN=CHD7 PE=1 SV=3	1.16502	6.75635	sp|Q9P2D1|CHD7_HUMAN	5.59132	4.12	7.06265	3.96069	8.42432	5.80964e-06	0.00028564	4.41451	0	2845300	9561800	8287000	201410000	1038900000	1502700000	1013900000	1466600000	0.0763716	0.680877	0.759653	3.1432	6.23956	6.8117	7.14215	6.83199	1.16502	6.75635	5.59132	5.80964e-06	0.00028564
322	sp|O95677|EYA4_HUMAN	sp|O95677|EYA4_HUMAN	9	sp|O95677|EYA4_HUMAN Eyes absent homolog 4 OS=Homo sapiens GN=EYA4 PE=1 SV=2	-6.0603	-0.481393	sp|O95677|EYA4_HUMAN	5.57891	3.37365	7.78417	-1.59717	5.9184	0.000479369	0.00345966	0.317264	3	NA	NA	NA	565120	18043000	5914600	4560500	4359600	NA	NA	NA	-6.0603	0.55805	-0.919827	-0.249216	-1.31458	-6.0603	-0.481393	5.57891	0.000479369	0.00345966
602	sp|P31260|HXA10_HUMAN	sp|P31260|HXA10_HUMAN	4	sp|P31260|HXA10_HUMAN Homeobox protein Hox-A10 OS=Homo sapiens GN=HOXA10 PE=1 SV=3	-6.70059	-1.16519	sp|P31260|HXA10_HUMAN	5.53539	3.43157	7.63922	-2.27227	6.15537	0.000374722	0.00295044	0.521354	3	NA	NA	58828	NA	2539000	5069700	3324700	6990400	NA	NA	-6.70059	NA	-2.19076	-1.13504	-0.68149	-0.653485	-6.70059	-1.16519	5.53539	0.000374722	0.00295044
305	sp|O95373|IPO7_HUMAN	sp|O95373|IPO7_HUMAN	23	sp|O95373|IPO7_HUMAN Importin-7 OS=Homo sapiens GN=IPO7 PE=1 SV=1	-2.92735	2.57219	sp|O95373|IPO7_HUMAN	5.49954	3.35893	7.64014	-0.177578	5.6953	0.000172652	0.00188634	1.18779	0	82870	1095100	476330	18916000	240020000	42724000	13882000	94246000	-5.14965	-2.4511	-3.54707	-0.561556	4.18573	1.84091	1.27328	2.98884	-2.92735	2.57219	5.49954	0.000172652	0.00188634
503	sp|P18847|ATF3_HUMAN	sp|P18847|ATF3_HUMAN	3	sp|P18847|ATF3_HUMAN Cyclic AMP-dependent transcription factor ATF-3 OS=Homo sapiens GN=ATF3 PE=1 SV=2	NA	0.27406	sp|P18847|ATF3_HUMAN	NA	NA	NA	0.27406	NA	NA	NA	NA	4	NA	NA	NA	NA	15935000	9485900	7881400	15635000	NA	NA	NA	NA	0.383897	-0.260292	0.49903	0.473606	-5.18197	0.27406	5.45603	0	0
1691	sp|Q8NEM7|SP20H_HUMAN	sp|Q8NEM7|SP20H_HUMAN	7	sp|Q8NEM7|SP20H_HUMAN Transcription factor SPT20 homolog OS=Homo sapiens GN=SUPT20H PE=1 SV=2	-5.63226	-0.231396	sp|Q8NEM7|SP20H_HUMAN	5.40086	3.62798	7.17374	-2.54605	6.84781	6.08984e-05	0.00101609	2.24872	1	94174	NA	267300	222830	15392000	10304000	2319500	11618000	-4.96068	NA	-4.41818	-7.51792	0.335298	-0.144792	-1.17391	0.0578202	-5.63226	-0.231396	5.40086	6.08984e-05	0.00101609
557	sp|P26367|PAX6_HUMAN	sp|P26367|PAX6_HUMAN	8	sp|P26367|PAX6_HUMAN Paired box protein Pax-6 OS=Homo sapiens GN=PAX6 PE=1 SV=2	-4.6295	0.724687	sp|P26367|PAX6_HUMAN	5.35419	3.84543	6.86295	-1.56997	7.97705	1.76085e-05	0.000539689	3.39138	1	NA	295870	149070	1798300	11102000	51500000	5150800	22810000	NA	-4.3426	-5.29865	-4.24725	-0.122685	2.10174	-0.0827367	1.00243	-4.6295	0.724687	5.35419	1.76085e-05	0.000539689
1027	sp|Q01167|FOXK2_HUMAN	sp|Q01167|FOXK2_HUMAN	19	sp|Q01167|FOXK2_HUMAN Forkhead box protein K2 OS=Homo sapiens GN=FOXK2 PE=1 SV=3	-1.64969	3.67845	sp|Q01167|FOXK2_HUMAN	5.32814	4.35719	6.2991	1.01438	12.1648	1.77337e-07	0.000117696	7.43819	0	855360	2416200	1770100	7437100	116610000	222950000	86317000	147880000	-1.6999	-1.30732	-1.56784	-2.02371	3.17382	4.14767	3.77271	3.61961	-1.64969	3.67845	5.32814	1.77337e-07	0.000117696
104	sp|O14686|KMT2D_HUMAN	sp|O14686|KMT2D_HUMAN	41	sp|O14686|KMT2D_HUMAN Histone-lysine N-methyltransferase 2D OS=Homo sapiens GN=KMT2D PE=1 SV=2	NA	0.145429	sp|O14686|KMT2D_HUMAN	NA	NA	NA	0.145429	NA	NA	NA	NA	4	NA	NA	NA	NA	53174000	8633900	2900300	9449800	NA	NA	NA	NA	2.07308	-0.391688	-0.868273	-0.231399	-5.18197	0.145429	5.3274	0	0
2395	sp|Q9UJU2|LEF1_HUMAN	sp|Q9UJU2|LEF1_HUMAN	7	sp|Q9UJU2|LEF1_HUMAN Lymphoid enhancer-binding factor 1 OS=Homo sapiens GN=LEF1 PE=1 SV=1	-5.92908	-0.60267	sp|Q9UJU2|LEF1_HUMAN	5.32641	3.40615	7.24667	-1.66795	6.48918	0.000267864	0.00239682	0.794441	3	NA	98719	NA	NA	6067000	5289600	4323400	10811000	NA	-5.92908	NA	NA	-0.969708	-1.07576	-0.322239	-0.0429792	-5.92908	-0.60267	5.32641	0.000267864	0.00239682
1030	sp|Q01831|XPC_HUMAN	sp|Q01831|XPC_HUMAN	10	sp|Q01831|XPC_HUMAN DNA repair protein complementing XP-C cells OS=Homo sapiens GN=XPC PE=1 SV=4	-4.67611	0.62743	sp|Q01831|XPC_HUMAN	5.30354	3.88255	6.72452	-1.14042	8.53726	2.03459e-05	0.000577693	3.17103	2	79550	339890	NA	NA	27411000	12906000	9341300	15533000	-5.21008	-4.14213	NA	NA	1.14424	0.169574	0.731461	0.464442	-4.67611	0.62743	5.30354	2.03459e-05	0.000577693
1782	sp|Q92618|ZN516_HUMAN	sp|Q92618|ZN516_HUMAN	8	sp|Q92618|ZN516_HUMAN Zinc finger protein 516 OS=Homo sapiens GN=ZNF516 PE=1 SV=1	-6.46763	-1.169	sp|Q92618|ZN516_HUMAN	5.29864	3.12617	7.4711	-2.22872	5.70594	0.000601345	0.00407808	0.126752	3	NA	68011	NA	NA	8801300	6769500	1063900	4544200	NA	-6.46763	NA	NA	-0.448208	-0.731337	-2.23993	-1.25651	-6.46763	-1.169	5.29864	0.000601345	0.00407808
118	sp|O15014|ZN609_HUMAN	sp|O15014|ZN609_HUMAN	21	sp|O15014|ZN609_HUMAN Zinc finger protein 609 OS=Homo sapiens GN=ZNF609 PE=1 SV=2	-3.32967	1.96323	sp|O15014|ZN609_HUMAN	5.29289	4.01551	6.57027	-0.305157	9.31413	4.7714e-06	0.000273922	4.54342	1	NA	746510	268660	5235400	54163000	49319000	18495000	48097000	NA	-3.00495	-4.41052	-2.57353	2.09891	2.04133	1.66569	2.04697	-3.32967	1.96323	5.29289	4.7714e-06	0.000273922
2028	sp|Q9BSM1|PCGF1_HUMAN	sp|Q9BSM1|PCGF1_HUMAN	11	sp|Q9BSM1|PCGF1_HUMAN Polycomb group RING finger protein 1 OS=Homo sapiens GN=PCGF1 PE=1 SV=2	-2.8485	2.43706	sp|Q9BSM1|PCGF1_HUMAN	5.28557	4.02145	6.54969	-0.20572	9.26896	2.39668e-06	0.000217545	5.21718	0	234820	1210700	388830	9596200	85779000	56342000	31293000	61567000	-3.61037	-2.30605	-3.8531	-1.62449	2.7434	2.2272	2.38497	2.39268	-2.8485	2.43706	5.28557	2.39668e-06	0.000217545
1229	sp|Q14807|KIF22_HUMAN	sp|Q14807|KIF22_HUMAN	16	sp|Q14807|KIF22_HUMAN Kinesin-like protein KIF22 OS=Homo sapiens GN=KIF22 PE=1 SV=5	-3.73039	1.52857	sp|Q14807|KIF22_HUMAN	5.25896	3.64133	6.87659	-0.22442	7.43641	5.73183e-05	0.000966223	2.28834	2	NA	728770	NA	1609400	24524000	69925000	14892000	26796000	NA	-3.03971	NA	-4.42107	0.988239	2.52876	1.36934	1.22793	-3.73039	1.52857	5.25896	5.73183e-05	0.000966223
1463	sp|Q6N021|TET2_HUMAN	sp|Q6N021|TET2_HUMAN	23	sp|Q6N021|TET2_HUMAN Methylcytosine dioxygenase TET2 OS=Homo sapiens GN=TET2 PE=1 SV=3	NA	0.0741151	sp|Q6N021|TET2_HUMAN	NA	NA	NA	0.0741151	NA	NA	NA	NA	4	NA	NA	NA	NA	28745000	4633500	5046300	15451000	NA	NA	NA	NA	1.21085	-1.26065	-0.110771	0.457031	-5.18197	0.0741151	5.25609	0	0
1777	sp|Q92585|MAML1_HUMAN	sp|Q92585|MAML1_HUMAN	26	sp|Q92585|MAML1_HUMAN Mastermind-like protein 1 OS=Homo sapiens GN=MAML1 PE=1 SV=3	-2.02719	3.20428	sp|Q92585|MAML1_HUMAN	5.23147	3.92628	6.53666	0.588549	8.88542	3.55347e-06	0.00024919	4.86271	0	416850	695350	1731800	18013000	107760000	95568000	67273000	122610000	-2.7622	-3.10756	-1.60082	-0.638169	3.06318	2.96495	3.43178	3.35723	-2.02719	3.20428	5.23147	3.55347e-06	0.00024919
852	sp|P55197|AF10_HUMAN	sp|P55197|AF10_HUMAN	3	sp|P55197|AF10_HUMAN Protein AF-10 OS=Homo sapiens GN=MLLT10 PE=1 SV=2	-8.23416	-3.00937	sp|P55197|AF10_HUMAN	5.22479	1.82285	8.62673	-4.31557	3.70291	0.00897366	0.0286574	-2.21729	4	NA	NA	NA	141050	NA	430020	466730	5149100	NA	NA	NA	-8.23416	NA	-4.57972	-3.36686	-1.08154	-8.23416	-3.00937	5.22479	0.00897366	0.0286574
330	sp|O95785|WIZ_HUMAN	sp|O95785|WIZ_HUMAN	24	sp|O95785|WIZ_HUMAN Protein Wiz OS=Homo sapiens GN=WIZ PE=1 SV=2	-3.12797	2.08677	sp|O95785|WIZ_HUMAN	5.21474	2.48321	7.94626	0.348526	4.36687	0.00213289	0.00971741	-1.07099	2	NA	NA	161890	13571000	176170000	22345000	17470000	48937000	NA	NA	-5.17426	-1.08167	3.7522	0.935956	1.58771	2.07122	-3.12797	2.08677	5.21474	0.00213289	0.00971741
1996	sp|Q99856|ARI3A_HUMAN	sp|Q99856|ARI3A_HUMAN	19	sp|Q99856|ARI3A_HUMAN AT-rich interactive domain-containing protein 3A OS=Homo sapiens GN=ARID3A PE=1 SV=2	-2.72759	2.48694	sp|Q99856|ARI3A_HUMAN	5.21453	3.70248	6.72658	0.252142	7.75208	2.23018e-05	0.000584801	3.17705	1	NA	500960	627760	10588000	145210000	47919000	21907000	69784000	NA	-3.58147	-3.13085	-1.47044	3.48129	2.00112	1.89726	2.56809	-2.72759	2.48694	5.21453	2.23018e-05	0.000584801
2188	sp|Q9HAH7|FBRS_HUMAN	sp|Q9HAH7|FBRS_HUMAN	11	sp|Q9HAH7|FBRS_HUMAN Probable fibrosin-1 OS=Homo sapiens GN=FBRS PE=1 SV=3	-4.76149	0.432001	sp|Q9HAH7|FBRS_HUMAN	5.19349	2.13551	8.25147	-0.606696	3.97319	0.00480998	0.0175721	-1.71666	3	NA	221430	NA	NA	47254000	3955200	14518000	10892000	NA	-4.76149	NA	NA	1.90763	-1.48164	1.33455	-0.0325278	-4.76149	0.432001	5.19349	0.00480998	0.0175721
1817	sp|Q93074|MED12_HUMAN	sp|Q93074|MED12_HUMAN	21	sp|Q93074|MED12_HUMAN Mediator of RNA polymerase II transcription subunit 12 OS=Homo sapiens GN=MED12 PE=1 SV=4	-5.92109	-0.807606	sp|Q93074|MED12_HUMAN	5.11348	3.42416	6.8028	-2.9991	6.80413	6.4077e-05	0.00105015	2.20103	1	NA	145510	48923	852500	23656000	4912100	1628800	4306900	NA	-5.36833	-6.97858	-5.41635	0.937726	-1.17913	-1.65741	-1.33161	-5.92109	-0.807606	5.11348	6.4077e-05	0.00105015
1121	sp|Q13111|CAF1A_HUMAN	sp|Q13111|CAF1A_HUMAN	21	sp|Q13111|CAF1A_HUMAN Chromatin assembly factor 1 subunit A OS=Homo sapiens GN=CHAF1A PE=1 SV=2	-2.78423	2.30565	sp|Q13111|CAF1A_HUMAN	5.08988	3.65746	6.52231	-0.23929	7.87706	1.07021e-05	0.00040737	3.84933	0	128950	724150	1162700	11144000	49878000	62875000	34807000	58801000	-4.49621	-3.0489	-2.20154	-1.39028	1.98338	2.38038	2.53053	2.32832	-2.78423	2.30565	5.08988	1.07021e-05	0.00040737
1298	sp|Q15652|JHD2C_HUMAN	sp|Q15652|JHD2C_HUMAN	71	sp|Q15652|JHD2C_HUMAN Probable JmjC domain-containing histone demethylation protein 2C OS=Homo sapiens GN=JMJD1C PE=1 SV=2	-1.17216	3.90546	sp|Q15652|JHD2C_HUMAN	5.07762	3.30218	6.85306	1.36665	6.3399	7.12971e-05	0.00109975	2.04717	0	2537900	968140	929180	39025000	387270000	107380000	65174000	231880000	-0.0925973	-2.6292	-2.53958	0.572728	4.85632	3.12765	3.38843	4.24942	-1.17216	3.90546	5.07762	7.12971e-05	0.00109975
2369	sp|Q9UGN5|PARP2_HUMAN	sp|Q9UGN5|PARP2_HUMAN	5	sp|Q9UGN5|PARP2_HUMAN Poly [ADP-ribose] polymerase 2 OS=Homo sapiens GN=PARP2 PE=1 SV=2	-5.3221	-0.261282	sp|Q9UGN5|PARP2_HUMAN	5.06082	-2.11786	12.2395	-1.27345	1.64927	0.140806	0.23385	-4.81837	3	NA	NA	146770	NA	116050	33677000	19235000	55313000	NA	NA	-5.3221	NA	-6.51587	1.50869	1.71935	2.2427	-5.3221	-0.261282	5.06082	0.140806	0.23385
1291	sp|Q15596|NCOA2_HUMAN	sp|Q15596|NCOA2_HUMAN	30	sp|Q15596|NCOA2_HUMAN Nuclear receptor coactivator 2 OS=Homo sapiens GN=NCOA2 PE=1 SV=2	-1.77314	3.27889	sp|Q15596|NCOA2_HUMAN	5.05202	3.24298	6.86106	0.752875	6.19077	8.7049e-05	0.00120243	1.85406	0	279990	9435200	671240	11261000	172950000	116940000	41890000	122730000	-3.35036	0.661613	-3.02988	-1.37392	3.72635	3.24673	2.78387	3.3586	-1.77314	3.27889	5.05202	8.7049e-05	0.00120243
374	sp|P05549|AP2A_HUMAN	sp|P05549|AP2A_HUMAN	16	sp|P05549|AP2A_HUMAN Transcription factor AP-2-alpha OS=Homo sapiens GN=TFAP2A PE=1 SV=1	-2.51179	2.52123	sp|P05549|AP2A_HUMAN	5.03302	3.03604	7.02999	1.51462	5.89619	0.000490739	0.0035202	0.297678	3	NA	NA	NA	5445900	91561000	37320000	37048000	93793000	NA	NA	NA	-2.51179	2.83484	1.6521	2.61587	2.9821	-2.51179	2.52123	5.03302	0.000490739	0.0035202
1485	sp|Q6PJG2|EMSA1_HUMAN	sp|Q6PJG2|EMSA1_HUMAN	37	sp|Q6PJG2|EMSA1_HUMAN ELM2 and SANT domain-containing protein 1 OS=Homo sapiens GN=ELMSAN1 PE=1 SV=2	-0.819849	4.20833	sp|Q6PJG2|EMSA1_HUMAN	5.02818	3.41134	6.64501	2.05339	6.99059	5.1649e-05	0.000914031	2.40272	1	NA	1257700	8666600	13975000	191630000	211100000	126950000	296040000	NA	-2.25101	0.827184	-1.03573	3.87012	4.07142	4.30033	4.59145	-0.819849	4.20833	5.02818	5.1649e-05	0.000914031
825	sp|P53350|PLK1_HUMAN	sp|P53350|PLK1_HUMAN	29	sp|P53350|PLK1_HUMAN Serine/threonine-protein kinase PLK1 OS=Homo sapiens GN=PLK1 PE=1 SV=1	-0.130391	4.87397	sp|P53350|PLK1_HUMAN	5.00436	3.96504	6.04369	2.37179	10.674	6.28795e-07	0.000148396	6.38718	0	4430300	5046500	2843700	24499000	390610000	353770000	223030000	334910000	0.730778	-0.24282	-0.853043	-0.156481	4.86836	4.79229	5.07106	4.76418	-0.130391	4.87397	5.00436	6.28795e-07	0.000148396
579	sp|P28347|TEAD1_HUMAN;sp|Q99594|TEAD3_HUMAN;sp|Q15562|TEAD2_HUMAN	sp|P28347|TEAD1_HUMAN	7	sp|P28347|TEAD1_HUMAN Transcriptional enhancer factor TEF-1 OS=Homo sapiens GN=TEAD1 PE=1 SV=2;sp|Q99594|TEAD3_HUMAN Transcriptional enhancer factor TEF-5 OS=Homo sapiens GN=TEAD3 PE=1 SV=2;sp|Q15562|TEAD2_HUMAN Transcriptional enhancer factor TEF-4 OS=Hom	-4.17091	0.831846	sp|P28347|TEAD1_HUMAN	5.00275	2.67597	7.32953	-0.168704	5.03001	0.00128644	0.00695856	-0.529263	3	NA	333190	NA	NA	9235600	43602000	12084000	19118000	NA	-4.17091	NA	NA	-0.380691	1.86931	1.08356	0.755203	-4.17091	0.831846	5.00275	0.00128644	0.00695856
1620	sp|Q8IXB1|DJC10_HUMAN	sp|Q8IXB1|DJC10_HUMAN	10	sp|Q8IXB1|DJC10_HUMAN DnaJ homolog subfamily C member 10 OS=Homo sapiens GN=DNAJC10 PE=1 SV=2	NA	-0.19928	sp|Q8IXB1|DJC10_HUMAN	NA	NA	NA	-0.19928	NA	NA	NA	NA	4	NA	NA	NA	NA	7452100	13911000	3545500	12893000	NA	NA	NA	NA	-0.681464	0.274271	-0.593545	0.203617	-5.18197	-0.19928	4.98269	0	0
1508	sp|Q6ZW49|PAXI1_HUMAN	sp|Q6ZW49|PAXI1_HUMAN	19	sp|Q6ZW49|PAXI1_HUMAN PAX-interacting protein 1 OS=Homo sapiens GN=PAXIP1 PE=1 SV=2	-4.30066	0.665784	sp|Q6ZW49|PAXI1_HUMAN	4.96644	3.12297	6.80991	-1.46269	6.05588	0.00015889	0.00178616	1.3404	1	90538	260510	NA	3175700	64790000	10472000	2940600	27905000	-5.01887	-4.52657	NA	-3.35653	2.35004	-0.122212	-0.849399	1.28471	-4.30066	0.665784	4.96644	0.00015889	0.00178616
541	sp|P23769|GATA2_HUMAN	sp|P23769|GATA2_HUMAN	5	sp|P23769|GATA2_HUMAN Endothelial transcription factor GATA-2 OS=Homo sapiens GN=GATA2 PE=1 SV=3	NA	-0.235069	sp|P23769|GATA2_HUMAN	NA	NA	NA	-0.235069	NA	NA	NA	NA	4	NA	NA	NA	NA	6959300	25544000	4155400	5823400	NA	NA	NA	NA	-0.777367	1.12277	-0.376447	-0.909229	-5.18197	-0.235069	4.9469	0	0
824	sp|P52952|NKX25_HUMAN	sp|P52952|NKX25_HUMAN	12	sp|P52952|NKX25_HUMAN Homeobox protein Nkx-2.5 OS=Homo sapiens GN=NKX2-5 PE=1 SV=1	-1.25791	3.66972	sp|P52952|NKX25_HUMAN	4.92763	3.27668	6.57858	2.02718	6.82728	0.000107079	0.00136598	1.73478	2	NA	NA	1124500	22875000	115750000	144030000	83233000	232780000	NA	NA	-2.25191	-0.263908	3.16345	3.53764	3.72295	4.25485	-1.25791	3.66972	4.92763	0.000107079	0.00136598
2059	sp|Q9BWW4|SSBP3_HUMAN	sp|Q9BWW4|SSBP3_HUMAN	3	sp|Q9BWW4|SSBP3_HUMAN Single-stranded DNA-binding protein 3 OS=Homo sapiens GN=SSBP3 PE=1 SV=1	NA	-0.286611	sp|Q9BWW4|SSBP3_HUMAN	NA	NA	NA	-0.286611	NA	NA	NA	NA	4	NA	NA	NA	NA	9558800	7762900	4581000	10906000	NA	NA	NA	NA	-0.332475	-0.540159	-0.243082	-0.0307293	-5.18197	-0.286611	4.89536	0	0
285	sp|O94880|PHF14_HUMAN	sp|O94880|PHF14_HUMAN	10	sp|O94880|PHF14_HUMAN PHD finger protein 14 OS=Homo sapiens GN=PHF14 PE=1 SV=2	-4.77231	0.12197	sp|O94880|PHF14_HUMAN	4.89428	3.31082	6.47774	-1.50946	7.07009	8.30679e-05	0.00118097	1.96143	2	NA	265490	NA	1080300	8742800	7093200	11487000	17079000	NA	-4.4992	NA	-5.04543	-0.457556	-0.666122	1.01427	0.597293	-4.77231	0.12197	4.89428	8.30679e-05	0.00118097
2189	sp|Q9HAT8|PELI2_HUMAN	sp|Q9HAT8|PELI2_HUMAN	5	sp|Q9HAT8|PELI2_HUMAN E3 ubiquitin-protein ligase pellino homolog 2 OS=Homo sapiens GN=PELI2 PE=1 SV=1	NA	-0.316081	sp|Q9HAT8|PELI2_HUMAN	NA	NA	NA	-0.316081	NA	NA	NA	NA	4	NA	NA	NA	NA	2954800	16627000	8468900	8337200	NA	NA	NA	NA	-1.97817	0.523278	0.597363	-0.406792	-5.18197	-0.316081	4.86589	0	0
2427	sp|Q9ULJ6|ZMIZ1_HUMAN	sp|Q9ULJ6|ZMIZ1_HUMAN	8	sp|Q9ULJ6|ZMIZ1_HUMAN Zinc finger MIZ domain-containing protein 1 OS=Homo sapiens GN=ZMIZ1 PE=1 SV=3	NA	-0.316639	sp|Q9ULJ6|ZMIZ1_HUMAN	NA	NA	NA	-0.316639	NA	NA	NA	NA	4	NA	NA	NA	NA	13332000	3040400	7700600	10999000	NA	NA	NA	NA	0.133893	-1.8489	0.467289	-0.0188402	-5.18197	-0.316639	4.86533	0	0
607	sp|P31277|HXD11_HUMAN	sp|P31277|HXD11_HUMAN	5	sp|P31277|HXD11_HUMAN Homeobox protein Hox-D11 OS=Homo sapiens GN=HOXD11 PE=3 SV=3	-3.92727	0.926091	sp|P31277|HXD11_HUMAN	4.85336	2.88604	6.82069	-0.0445811	5.77141	0.000560431	0.00385603	0.186231	3	NA	NA	NA	2205900	14845000	22610000	18284000	19986000	NA	NA	NA	-3.92727	0.284576	0.952416	1.65	0.817373	-3.92727	0.926091	4.85336	0.000560431	0.00385603
485	sp|P17544|ATF7_HUMAN	sp|P17544|ATF7_HUMAN	3	sp|P17544|ATF7_HUMAN Cyclic AMP-dependent transcription factor ATF-7 OS=Homo sapiens GN=ATF7 PE=1 SV=2	-6.44805	-1.59804	sp|P17544|ATF7_HUMAN	4.85001	3.06881	6.63121	-2.56804	6.37008	0.000301504	0.00259689	0.698896	3	NA	NA	NA	441190	3797100	2888000	1774700	4390200	NA	NA	NA	-6.44805	-1.6266	-1.9207	-1.54008	-1.30479	-6.44805	-1.59804	4.85001	0.000301504	0.00259689
1382	sp|Q5BJF6|ODFP2_HUMAN	sp|Q5BJF6|ODFP2_HUMAN	5	sp|Q5BJF6|ODFP2_HUMAN Outer dense fiber protein 2 OS=Homo sapiens GN=ODF2 PE=1 SV=1	NA	-0.333413	sp|Q5BJF6|ODFP2_HUMAN	NA	NA	NA	-0.333413	NA	NA	NA	NA	4	NA	NA	NA	NA	4376100	15553000	6149300	7824600	NA	NA	NA	NA	-1.42767	0.430049	0.159605	-0.495638	-5.18197	-0.333413	4.84856	0	0
2018	sp|Q9BRK4|LZTS2_HUMAN	sp|Q9BRK4|LZTS2_HUMAN	22	sp|Q9BRK4|LZTS2_HUMAN Leucine zipper putative tumor suppressor 2 OS=Homo sapiens GN=LZTS2 PE=1 SV=2	-2.50367	2.2487	sp|Q9BRK4|LZTS2_HUMAN	4.75236	3.23616	6.26857	-0.127483	6.94832	3.25316e-05	0.000723069	2.80053	0	1668100	741920	459390	4871600	26851000	64675000	41837000	75459000	-0.712795	-3.01386	-3.60167	-2.68634	1.11531	2.41979	2.78214	2.67756	-2.50367	2.2487	4.75236	3.25316e-05	0.000723069
601	sp|P31249|HXD3_HUMAN	sp|P31249|HXD3_HUMAN	9	sp|P31249|HXD3_HUMAN Homeobox protein Hox-D3 OS=Homo sapiens GN=HOXD3 PE=1 SV=3	NA	-0.43294	sp|P31249|HXD3_HUMAN	NA	NA	NA	-0.43294	NA	NA	NA	NA	4	NA	NA	NA	NA	3470400	41037000	4843900	3563400	NA	NA	NA	NA	-1.75272	1.78466	-0.166759	-1.59694	-5.18197	-0.43294	4.74903	0	0
1420	sp|Q5TKA1|LIN9_HUMAN	sp|Q5TKA1|LIN9_HUMAN	16	sp|Q5TKA1|LIN9_HUMAN Protein lin-9 homolog OS=Homo sapiens GN=LIN9 PE=1 SV=1	-3.67748	1.04294	sp|Q5TKA1|LIN9_HUMAN	4.72042	3.06209	6.37876	-1.31727	6.31011	7.41797e-05	0.00113242	2.00887	0	177450	780580	158300	5358800	49493000	38126000	3446500	25338000	-4.02437	-2.94044	-5.20807	-2.53704	1.97252	1.68193	-0.632279	1.14959	-3.67748	1.04294	4.72042	7.41797e-05	0.00113242
1562	sp|Q86U06|RBM23_HUMAN	sp|Q86U06|RBM23_HUMAN	3	sp|Q86U06|RBM23_HUMAN Probable RNA-binding protein 23 OS=Homo sapiens GN=RBM23 PE=1 SV=1	-7.36755	-2.66051	sp|Q86U06|RBM23_HUMAN	4.70705	2.51435	6.89974	-3.60192	5.02211	0.00129841	0.00699602	-0.537401	3	NA	36490	NA	NA	1568300	3467200	879850	845750	NA	-7.36755	NA	NA	-2.8661	-1.6655	-2.49972	-3.61072	-7.36755	-2.66051	4.70705	0.00129841	0.00699602
419	sp|P10244|MYBB_HUMAN	sp|P10244|MYBB_HUMAN	18	sp|P10244|MYBB_HUMAN Myb-related protein B OS=Homo sapiens GN=MYBL2 PE=1 SV=1	-3.1314	1.55815	sp|P10244|MYBB_HUMAN	4.68955	2.59168	6.78742	0.620237	5.2296	0.00102113	0.005922	-0.327425	3	NA	NA	NA	3666600	66224000	40217000	8934800	30841000	NA	NA	NA	-3.1314	2.38072	1.75648	0.670609	1.42478	-3.1314	1.55815	4.68955	0.00102113	0.005922
80	sp|O00512|BCL9_HUMAN	sp|O00512|BCL9_HUMAN	21	sp|O00512|BCL9_HUMAN B-cell CLL/lymphoma 9 protein OS=Homo sapiens GN=BCL9 PE=1 SV=4	-2.91457	1.76719	sp|O00512|BCL9_HUMAN	4.68175	2.99343	6.37007	0.206602	6.34303	0.000181283	0.00192715	1.25779	2	NA	1492400	NA	2354100	64376000	24876000	14921000	56399000	NA	-2.00371	NA	-3.82543	2.34105	1.08577	1.372	2.26992	-2.91457	1.76719	4.68175	0.000181283	0.00192715
1736	sp|Q8TF68|ZN384_HUMAN	sp|Q8TF68|ZN384_HUMAN	9	sp|Q8TF68|ZN384_HUMAN Zinc finger protein 384 OS=Homo sapiens GN=ZNF384 PE=1 SV=2	-3.622	1.05856	sp|Q8TF68|ZN384_HUMAN	4.68056	2.92337	6.43775	0.122452	6.23153	0.000346698	0.00284099	0.58512	3	NA	NA	NA	2680600	23764000	21214000	13693000	25750000	NA	NA	NA	-3.622	0.944111	0.863436	1.25453	1.17218	-3.622	1.05856	4.68056	0.000346698	0.00284099
572	sp|P27708|PYR1_HUMAN	sp|P27708|PYR1_HUMAN	17	sp|P27708|PYR1_HUMAN CAD protein OS=Homo sapiens GN=CAD PE=1 SV=3	-4.65639	-0.0109275	sp|P27708|PYR1_HUMAN	4.64546	3.36564	5.92528	-2.33366	8.04653	8.82804e-06	0.000368407	4.02835	0	228930	147120	166340	1538300	22257000	11816000	2466600	12386000	-3.64791	-5.35243	-5.13337	-4.49184	0.852275	0.0463775	-1.08981	0.147446	-4.65639	-0.0109275	4.64546	8.82804e-06	0.000368407
1840	sp|Q96BR5|COA7_HUMAN	sp|Q96BR5|COA7_HUMAN	6	sp|Q96BR5|COA7_HUMAN Cytochrome c oxidase assembly factor 7 OS=Homo sapiens GN=COA7 PE=1 SV=2	-4.23889	0.404098	sp|Q96BR5|COA7_HUMAN	4.64299	2.6727	6.61328	-0.5245	5.51293	0.000742561	0.00472357	-0.0526879	3	NA	317880	NA	NA	10071000	18118000	11777000	12715000	NA	-4.23889	NA	NA	-0.259307	0.64318	1.04837	0.184152	-4.23889	0.404098	4.64299	0.000742561	0.00472357
2392	sp|Q9UIS9|MBD1_HUMAN	sp|Q9UIS9|MBD1_HUMAN	4	sp|Q9UIS9|MBD1_HUMAN Methyl-CpG-binding domain protein 1 OS=Homo sapiens GN=MBD1 PE=1 SV=2	-6.5752	-1.94378	sp|Q9UIS9|MBD1_HUMAN	4.63141	0.102884	9.15995	-2.87006	2.39261	0.0461494	0.0999199	-3.81698	3	NA	NA	NA	406790	6965500	11296000	89924	4210400	NA	NA	NA	-6.5752	-0.776119	-0.0164591	-5.61921	-1.36334	-6.5752	-1.94378	4.63141	0.0461494	0.0999199
2337	sp|Q9P0W2|HM20B_HUMAN	sp|Q9P0W2|HM20B_HUMAN	6	sp|Q9P0W2|HM20B_HUMAN SWI/SNF-related matrix-associated actin-dependent regulator of chromatin subfamily E member 1-related OS=Homo sapiens GN=HMG20B PE=1 SV=1	NA	-0.568407	sp|Q9P0W2|HM20B_HUMAN	NA	NA	NA	-0.568407	NA	NA	NA	NA	4	NA	NA	NA	NA	5116900	20607000	1780900	8665100	NA	NA	NA	NA	-1.20845	0.822904	-1.53531	-0.352779	-5.18197	-0.568407	4.61356	0	0
1945	sp|Q96RN5|MED15_HUMAN	sp|Q96RN5|MED15_HUMAN	11	sp|Q96RN5|MED15_HUMAN Mediator of RNA polymerase II transcription subunit 15 OS=Homo sapiens GN=MED15 PE=1 SV=2	NA	-0.572136	sp|Q96RN5|MED15_HUMAN	NA	NA	NA	-0.572136	NA	NA	NA	NA	4	NA	NA	NA	NA	38354000	2955200	2927800	4869500	NA	NA	NA	NA	1.61511	-1.88858	-0.855366	-1.15971	-5.18197	-0.572136	4.60984	0	0
2250	sp|Q9NRL2|BAZ1A_HUMAN	sp|Q9NRL2|BAZ1A_HUMAN	39	sp|Q9NRL2|BAZ1A_HUMAN Bromodomain adjacent to zinc finger domain protein 1A OS=Homo sapiens GN=BAZ1A PE=1 SV=2	-1.52222	3.07994	sp|Q9NRL2|BAZ1A_HUMAN	4.60215	2.68162	6.52269	0.778859	5.3121	0.000300162	0.00259481	0.646139	0	128490	3658100	3201800	23747000	108700000	136460000	36948000	107260000	-4.50149	-0.707863	-0.674209	-0.205311	3.07536	3.46226	2.61217	3.16995	-1.52222	3.07994	4.60215	0.000300162	0.00259481
270	sp|O75925|PIAS1_HUMAN	sp|O75925|PIAS1_HUMAN	11	sp|O75925|PIAS1_HUMAN E3 SUMO-protein ligase PIAS1 OS=Homo sapiens GN=PIAS1 PE=1 SV=2	NA	-0.601189	sp|O75925|PIAS1_HUMAN	NA	NA	NA	-0.601189	NA	NA	NA	NA	4	NA	NA	NA	NA	9324600	7167300	1202300	18206000	NA	NA	NA	NA	-0.367247	-0.651612	-2.07266	0.686765	-5.18197	-0.601189	4.58078	0	0
222	sp|O75030|MITF_HUMAN	sp|O75030|MITF_HUMAN	10	sp|O75030|MITF_HUMAN Microphthalmia-associated transcription factor OS=Homo sapiens GN=MITF PE=1 SV=2	-4.07301	0.494069	sp|O75030|MITF_HUMAN	4.56708	2.07178	7.06239	-0.419347	4.28184	0.00321706	0.013181	-1.34909	3	NA	NA	NA	2009900	21602000	6297900	6564800	38877000	NA	NA	NA	-4.07301	0.810404	-0.832157	0.249033	1.749	-4.07301	0.494069	4.56708	0.00321706	0.013181
2490	sp|Q9Y2K7|KDM2A_HUMAN	sp|Q9Y2K7|KDM2A_HUMAN	5	sp|Q9Y2K7|KDM2A_HUMAN Lysine-specific demethylase 2A OS=Homo sapiens GN=KDM2A PE=1 SV=3	-5.65766	-1.12005	sp|Q9Y2K7|KDM2A_HUMAN	4.53761	2.76958	6.30563	-3.06474	5.76909	0.000229407	0.0021743	0.987855	1	NA	47810	103060	1924800	3016900	5229100	6265000	3494000	NA	-6.97702	-5.85518	-4.14077	-1.94902	-1.09182	0.1851	-1.62448	-5.65766	-1.12005	4.53761	0.000229407	0.0021743
606	sp|P31276|HXC13_HUMAN	sp|P31276|HXC13_HUMAN	6	sp|P31276|HXC13_HUMAN Homeobox protein Hox-C13 OS=Homo sapiens GN=HOXC13 PE=1 SV=3	NA	-0.644777	sp|P31276|HXC13_HUMAN	NA	NA	NA	-0.644777	NA	NA	NA	NA	4	NA	NA	NA	NA	4309100	6239200	8761500	5744200	NA	NA	NA	NA	-1.4493	-0.845232	0.64382	-0.928402	-5.18197	-0.644777	4.53719	0	0
1549	sp|Q7Z6I8|CE024_HUMAN	sp|Q7Z6I8|CE024_HUMAN	5	sp|Q7Z6I8|CE024_HUMAN UPF0461 protein C5orf24 OS=Homo sapiens GN=C5orf24 PE=1 SV=1	-3.71149	0.789491	sp|Q7Z6I8|CE024_HUMAN	4.50098	2.53251	6.46945	-0.710836	5.23024	0.000679598	0.00445514	0.0253585	2	NA	NA	561050	1947100	5676500	26811000	18971000	28825000	NA	NA	-3.30025	-4.12273	-1.06297	1.19035	1.70045	1.33013	-3.71149	0.789491	4.50098	0.000679598	0.00445514
445	sp|P13010|XRCC5_HUMAN	sp|P13010|XRCC5_HUMAN	48	sp|P13010|XRCC5_HUMAN X-ray repair cross-complementing protein 5 OS=Homo sapiens GN=XRCC5 PE=1 SV=3	2.24261	6.74168	sp|P13010|XRCC5_HUMAN	4.49907	3.02293	5.9752	4.49215	6.75655	4.14495e-05	0.000822024	2.56896	0	5170500	19220000	61550000	136890000	824590000	2675600000	621720000	1607700000	0.959114	1.68999	3.783	2.53836	5.91572	7.61717	6.47323	6.9606	2.24261	6.74168	4.49907	4.14495e-05	0.000822024
1931	sp|Q96PK6|RBM14_HUMAN	sp|Q96PK6|RBM14_HUMAN	32	sp|Q96PK6|RBM14_HUMAN RNA-binding protein 14 OS=Homo sapiens GN=RBM14 PE=1 SV=2	1.83466	6.32311	sp|Q96PK6|RBM14_HUMAN	4.48845	3.39567	5.58123	4.07889	9.10526	2.83082e-06	0.000238597	5.06786	0	7897100	11032000	26671000	120910000	959900000	1061600000	684650000	955520000	1.58504	0.887597	2.52208	2.34393	6.1287	6.32654	6.60511	6.2321	1.83466	6.32311	4.48845	2.83082e-06	0.000238597
111	sp|O14802|RPC1_HUMAN	sp|O14802|RPC1_HUMAN	2	sp|O14802|RPC1_HUMAN DNA-directed RNA polymerase III subunit RPC1 OS=Homo sapiens GN=POLR3A PE=1 SV=2	-8.49097	-4.02004	sp|O14802|RPC1_HUMAN	4.47092	1.48831	7.45354	-4.91423	3.50684	0.00907188	0.0287919	-2.30324	3	NA	NA	NA	119720	1209500	1266000	59576	855010	NA	NA	NA	-8.49097	-3.23025	-3.07214	-6.18232	-3.59547	-8.49097	-4.02004	4.47092	0.00907188	0.0287919
819	sp|P52756|RBM5_HUMAN	sp|P52756|RBM5_HUMAN	20	sp|P52756|RBM5_HUMAN RNA-binding protein 5 OS=Homo sapiens GN=RBM5 PE=1 SV=2	-1.94516	2.48255	sp|P52756|RBM5_HUMAN	4.42771	2.92529	5.93014	0.584959	6.62453	7.91781e-05	0.00114638	2.00203	1	NA	2829000	483060	12343000	56523000	84253000	34135000	65465000	NA	-1.07935	-3.52592	-1.23023	2.15869	2.78901	2.50387	2.47864	-1.94516	2.48255	4.42771	7.91781e-05	0.00114638
1854	sp|Q96DF8|DGC14_HUMAN	sp|Q96DF8|DGC14_HUMAN	22	sp|Q96DF8|DGC14_HUMAN Protein DGCR14 OS=Homo sapiens GN=DGCR14 PE=1 SV=1	-1.80031	2.60594	sp|Q96DF8|DGC14_HUMAN	4.40625	2.98855	5.82396	0.717548	6.98638	5.18984e-05	0.000914031	2.39823	1	NA	2698300	636100	13056000	111020000	74822000	24013000	75200000	NA	-1.14772	-3.11095	-1.14227	3.10496	2.62326	2.0228	2.67275	-1.80031	2.60594	4.40625	5.18984e-05	0.000914031
1461	sp|Q6KC79|NIPBL_HUMAN	sp|Q6KC79|NIPBL_HUMAN	35	sp|Q6KC79|NIPBL_HUMAN Nipped-B-like protein OS=Homo sapiens GN=NIPBL PE=1 SV=2	-3.93912	0.443985	sp|Q6KC79|NIPBL_HUMAN	4.38311	2.6682	6.09801	-1.43449	5.74528	0.000236627	0.00220428	0.958009	1	NA	186400	600530	2702500	56265000	9301800	3819400	14867000	NA	-5.01039	-3.19772	-3.60925	2.15228	-0.287656	-0.491767	0.403083	-3.93912	0.443985	4.38311	0.000236627	0.00220428
1704	sp|Q8NI35|INADL_HUMAN	sp|Q8NI35|INADL_HUMAN	10	sp|Q8NI35|INADL_HUMAN InaD-like protein OS=Homo sapiens GN=INADL PE=1 SV=3	-6.01776	-1.64258	sp|Q8NI35|INADL_HUMAN	4.37518	0.855458	7.89489	-2.51762	2.90806	0.0214007	0.0553791	-3.10338	3	NA	NA	NA	580680	8062000	2092500	324150	13203000	NA	NA	NA	-6.01776	-0.571194	-2.37056	-3.86546	0.236884	-6.01776	-1.64258	4.37518	0.0214007	0.0553791
2438	sp|Q9ULX6|AKP8L_HUMAN	sp|Q9ULX6|AKP8L_HUMAN	8	sp|Q9ULX6|AKP8L_HUMAN A-kinase anchor protein 8-like OS=Homo sapiens GN=AKAP8L PE=1 SV=3	-4.33007	0.0364607	sp|Q9ULX6|AKP8L_HUMAN	4.36653	2.06002	6.67304	-1.41905	4.33036	0.00224394	0.010145	-1.12007	2	54836	NA	731510	NA	41197000	9173500	4409800	5586900	-5.75991	NA	-2.90023	NA	1.71534	-0.307047	-0.295176	-0.967279	-4.33007	0.0364607	4.36653	0.00224394	0.010145
1495	sp|Q6W2J9|BCOR_HUMAN	sp|Q6W2J9|BCOR_HUMAN	81	sp|Q6W2J9|BCOR_HUMAN BCL-6 corepressor OS=Homo sapiens GN=BCOR PE=1 SV=1	1.58992	5.93667	sp|Q6W2J9|BCOR_HUMAN	4.34675	3.14818	5.54531	3.76329	8.03953	8.89798e-06	0.000368407	4.02103	0	9301500	13531000	7644700	152940000	1233700000	622230000	368350000	769120000	1.82694	1.18271	0.638012	2.71201	6.48046	5.58066	5.75729	5.92825	1.58992	5.93667	4.34675	8.89798e-06	0.000368407
1666	sp|Q8NAT1|PMGT2_HUMAN	sp|Q8NAT1|PMGT2_HUMAN	15	sp|Q8NAT1|PMGT2_HUMAN Protein O-linked-mannose beta-1,4-N-acetylglucosaminyltransferase 2 OS=Homo sapiens GN=POMGNT2 PE=1 SV=1	-2.73469	1.59782	sp|Q8NAT1|PMGT2_HUMAN	4.33252	2.83006	5.83498	-0.568435	6.39241	6.65036e-05	0.00106912	2.11437	0	139060	1937200	677580	7988200	25902000	43087000	11008000	67317000	-4.38465	-1.62667	-3.0157	-1.91175	1.06487	1.85272	0.95601	2.5177	-2.73469	1.59782	4.33252	6.65036e-05	0.00106912
1106	sp|Q12931|TRAP1_HUMAN	sp|Q12931|TRAP1_HUMAN	7	sp|Q12931|TRAP1_HUMAN Heat shock protein 75 kDa, mitochondrial OS=Homo sapiens GN=TRAP1 PE=1 SV=3	-7.68487	-3.35976	sp|Q12931|TRAP1_HUMAN	4.3251	0.694488	7.95572	-4.44104	2.87222	0.0264165	0.0654175	-3.22255	4	NA	NA	30625	NA	5484700	410230	NA	508650	NA	NA	-7.68487	NA	-1.11115	-4.6455	NA	-4.32264	-7.68487	-3.35976	4.3251	0.0264165	0.0654175
1402	sp|Q5T0B9|ZN362_HUMAN	sp|Q5T0B9|ZN362_HUMAN	12	sp|Q5T0B9|ZN362_HUMAN Zinc finger protein 362 OS=Homo sapiens GN=ZNF362 PE=1 SV=1	-1.2033	3.1028	sp|Q5T0B9|ZN362_HUMAN	4.30611	2.43548	6.17673	2.24158	5.38535	0.000855954	0.00526055	-0.17471	3	NA	NA	NA	12557000	70879000	128980000	64008000	108650000	NA	NA	NA	-1.2033	2.47595	3.38355	3.36374	3.18798	-1.2033	3.1028	4.30611	0.000855954	0.00526055
2157	sp|Q9H6L4|ARMC7_HUMAN	sp|Q9H6L4|ARMC7_HUMAN	4	sp|Q9H6L4|ARMC7_HUMAN Armadillo repeat-containing protein 7 OS=Homo sapiens GN=ARMC7 PE=1 SV=1	-5.86722	-1.57288	sp|Q9H6L4|ARMC7_HUMAN	4.29434	1.48373	7.10495	-2.43175	3.57447	0.00825825	0.0269192	-2.21596	3	NA	NA	NA	639260	1084200	8493600	1543900	6465500	NA	NA	NA	-5.86722	-3.38355	-0.414562	-1.73063	-0.762778	-5.86722	-1.57288	4.29434	0.00825825	0.0269192
321	sp|O95644|NFAC1_HUMAN	sp|O95644|NFAC1_HUMAN	9	sp|O95644|NFAC1_HUMAN Nuclear factor of activated T-cells, cytoplasmic 1 OS=Homo sapiens GN=NFATC1 PE=1 SV=3	-4.8846	-0.601808	sp|O95644|NFAC1_HUMAN	4.28279	1.25867	7.30691	-1.45837	3.31317	0.0119145	0.0350164	-2.55694	3	NA	203350	NA	NA	2595400	22487000	1759400	14415000	NA	-4.8846	NA	NA	-2.15997	0.9448	-1.55192	0.359853	-4.8846	-0.601808	4.28279	0.0119145	0.0350164
371	sp|P05412|JUN_HUMAN	sp|P05412|JUN_HUMAN	9	sp|P05412|JUN_HUMAN Transcription factor AP-1 OS=Homo sapiens GN=JUN PE=1 SV=2	-1.58969	2.62777	sp|P05412|JUN_HUMAN	4.21746	2.82419	5.61072	0.51904	6.71033	4.39721e-05	0.000843692	2.51235	0	354600	3621300	1111500	21437000	60546000	87552000	34409000	88361000	-3.00123	-0.722477	-2.26945	-0.3656	2.25507	2.84263	2.5148	2.89857	-1.58969	2.62777	4.21746	4.39721e-05	0.000843692
1842	sp|Q96C00|ZBTB9_HUMAN	sp|Q96C00|ZBTB9_HUMAN	13	sp|Q96C00|ZBTB9_HUMAN Zinc finger and BTB domain-containing protein 9 OS=Homo sapiens GN=ZBTB9 PE=1 SV=1	-4.16561	0.0462432	sp|Q96C00|ZBTB9_HUMAN	4.21185	2.86611	5.5576	-1.35771	7.15901	7.58144e-05	0.00113242	2.04242	2	NA	239430	NA	2578700	14721000	13506000	4781700	10113000	NA	-4.64852	NA	-3.6827	0.272818	0.233019	-0.184435	-0.136429	-4.16561	0.0462432	4.21185	7.58144e-05	0.00113242
896	sp|P61371|ISL1_HUMAN	sp|P61371|ISL1_HUMAN	5	sp|P61371|ISL1_HUMAN Insulin gene enhancer protein ISL-1 OS=Homo sapiens GN=ISL1 PE=1 SV=1	NA	-0.975744	sp|P61371|ISL1_HUMAN	NA	NA	NA	-0.975744	NA	NA	NA	NA	4	NA	NA	NA	NA	4388500	9304200	2572200	4870200	NA	NA	NA	NA	-1.4237	-0.287296	-1.03247	-1.15951	-5.18197	-0.975744	4.20623	0	0
1319	sp|Q16531|DDB1_HUMAN	sp|Q16531|DDB1_HUMAN	3	sp|Q16531|DDB1_HUMAN DNA damage-binding protein 1 OS=Homo sapiens GN=DDB1 PE=1 SV=1	-6.03812	-1.84081	sp|Q16531|DDB1_HUMAN	4.19731	1.41725	6.97737	-2.68027	3.5321	0.00875833	0.0281964	-2.27055	3	NA	NA	NA	573180	3558000	887260	4101000	3352100	NA	NA	NA	-6.03812	-1.71777	-3.56845	-0.39447	-1.68253	-6.03812	-1.84081	4.19731	0.00875833	0.0281964
416	sp|P0CG40|SP9_HUMAN	sp|P0CG40|SP9_HUMAN	5	sp|P0CG40|SP9_HUMAN Transcription factor Sp9 OS=Homo sapiens GN=SP9 PE=3 SV=1	NA	-0.992412	sp|P0CG40|SP9_HUMAN	NA	NA	NA	-0.992412	NA	NA	NA	NA	4	NA	NA	NA	NA	6778400	7662100	4812600	1977700	NA	NA	NA	NA	-0.814286	-0.558407	-0.175625	-2.42133	-5.18197	-0.992412	4.18956	0	0
1804	sp|Q92908|GATA6_HUMAN	sp|Q92908|GATA6_HUMAN	9	sp|Q92908|GATA6_HUMAN Transcription factor GATA-6 OS=Homo sapiens GN=GATA6 PE=1 SV=2	NA	-1.01609	sp|Q92908|GATA6_HUMAN	NA	NA	NA	-1.01609	NA	NA	NA	NA	4	NA	NA	NA	NA	2817200	41813000	305240	12124000	NA	NA	NA	NA	-2.04502	1.81081	-3.94767	0.117511	-5.18197	-1.01609	4.16588	0	0
1479	sp|Q6P4R8|NFRKB_HUMAN	sp|Q6P4R8|NFRKB_HUMAN	14	sp|Q6P4R8|NFRKB_HUMAN Nuclear factor related to kappa-B-binding protein OS=Homo sapiens GN=NFRKB PE=1 SV=2	-4.0229	0.141576	sp|Q6P4R8|NFRKB_HUMAN	4.16447	1.27884	7.05011	-1.24658	3.30112	0.0101428	0.0312015	-2.58543	2	NA	NA	71186	9546000	24015000	21959000	2256200	10436000	NA	NA	-6.41308	-1.63271	0.958839	0.911627	-1.21175	-0.0924087	-4.0229	0.141576	4.16447	0.0101428	0.0312015
1645	sp|Q8N488|RYBP_HUMAN	sp|Q8N488|RYBP_HUMAN	3	sp|Q8N488|RYBP_HUMAN RING1 and YY1-binding protein OS=Homo sapiens GN=RYBP PE=1 SV=2	NA	-1.02581	sp|Q8N488|RYBP_HUMAN	NA	NA	NA	-1.02581	NA	NA	NA	NA	4	NA	NA	NA	NA	5513500	4703200	1754700	9636200	NA	NA	NA	NA	-1.10381	-1.23981	-1.55558	-0.20405	-5.18197	-1.02581	4.15616	0	0
186	sp|O43823|AKAP8_HUMAN	sp|O43823|AKAP8_HUMAN	5	sp|O43823|AKAP8_HUMAN A-kinase anchor protein 8 OS=Homo sapiens GN=AKAP8 PE=1 SV=1	NA	-1.03442	sp|O43823|AKAP8_HUMAN	NA	NA	NA	-1.03442	NA	NA	NA	NA	4	NA	NA	NA	NA	9618600	12441000	1164100	3048500	NA	NA	NA	NA	-0.323733	0.118341	-2.11682	-1.81546	-5.18197	-1.03442	4.14755	0	0
1376	sp|Q53H96|P5CR3_HUMAN	sp|Q53H96|P5CR3_HUMAN	4	sp|Q53H96|P5CR3_HUMAN Pyrroline-5-carboxylate reductase 3 OS=Homo sapiens GN=PYCRL PE=1 SV=3	NA	-1.04601	sp|Q53H96|P5CR3_HUMAN	NA	NA	NA	-1.04601	NA	NA	NA	NA	4	NA	NA	NA	NA	7187400	12228000	530660	8652500	NA	NA	NA	NA	-0.73216	0.0942302	-3.19128	-0.354817	-5.18197	-1.04601	4.13596	0	0
2083	sp|Q9BZK7|TBL1R_HUMAN	sp|Q9BZK7|TBL1R_HUMAN	15	sp|Q9BZK7|TBL1R_HUMAN F-box-like/WD repeat-containing protein TBL1XR1 OS=Homo sapiens GN=TBL1XR1 PE=1 SV=1	-2.46789	1.65004	sp|Q9BZK7|TBL1R_HUMAN	4.11794	2.86945	5.36642	-0.408926	7.31179	2.08067e-05	0.000577693	3.22504	0	396650	1013700	598520	12030000	63050000	42851000	18517000	19403000	-2.83561	-2.56274	-3.20277	-1.27046	2.31188	1.84505	1.66732	0.775922	-2.46789	1.65004	4.11794	2.08067e-05	0.000577693
1909	sp|Q96JM7|LMBL3_HUMAN	sp|Q96JM7|LMBL3_HUMAN	4	sp|Q96JM7|LMBL3_HUMAN Lethal(3)malignant brain tumor-like protein 3 OS=Homo sapiens GN=L3MBTL3 PE=1 SV=2	NA	-1.06698	sp|Q96JM7|LMBL3_HUMAN	NA	NA	NA	-1.06698	NA	NA	NA	NA	4	NA	NA	NA	NA	6914800	3950800	1541900	9219500	NA	NA	NA	NA	-0.786359	-1.4832	-1.7324	-0.265945	-5.18197	-1.06698	4.115	0	0
679	sp|P41162|ETV3_HUMAN	sp|P41162|ETV3_HUMAN	3	sp|P41162|ETV3_HUMAN ETS translocation variant 3 OS=Homo sapiens GN=ETV3 PE=1 SV=2	NA	-1.08537	sp|P41162|ETV3_HUMAN	NA	NA	NA	-1.08537	NA	NA	NA	NA	4	NA	NA	NA	NA	3705700	4284200	3006700	7846900	NA	NA	NA	NA	-1.66076	-1.37008	-0.818996	-0.491654	-5.18197	-1.08537	4.0966	0	0
102	sp|O14646|CHD1_HUMAN	sp|O14646|CHD1_HUMAN	20	sp|O14646|CHD1_HUMAN Chromodomain-helicase-DNA-binding protein 1 OS=Homo sapiens GN=CHD1 PE=1 SV=2	-2.83398	1.26115	sp|O14646|CHD1_HUMAN	4.09512	2.66872	5.52153	-0.786417	6.36432	6.90228e-05	0.00109933	2.07848	0	162060	797290	1990000	4315000	46752000	20973000	20944000	15580000	-4.15845	-2.90983	-1.39128	-2.87636	1.89265	0.847484	1.83577	0.468672	-2.83398	1.26115	4.09512	6.90228e-05	0.00109933
1033	sp|Q02078|MEF2A_HUMAN	sp|Q02078|MEF2A_HUMAN	5	sp|Q02078|MEF2A_HUMAN Myocyte-specific enhancer factor 2A OS=Homo sapiens GN=MEF2A PE=1 SV=1	NA	-1.10846	sp|Q02078|MEF2A_HUMAN	NA	NA	NA	-1.10846	NA	NA	NA	NA	4	NA	NA	NA	NA	5019900	4074400	3037500	5642900	NA	NA	NA	NA	-1.23528	-1.44019	-0.805056	-0.953314	-5.18197	-1.10846	4.07351	0	0
1557	sp|Q86T24|KAISO_HUMAN	sp|Q86T24|KAISO_HUMAN	31	sp|Q86T24|KAISO_HUMAN Transcriptional regulator Kaiso OS=Homo sapiens GN=ZBTB33 PE=1 SV=2	0.642151	4.71353	sp|Q86T24|KAISO_HUMAN	4.07138	2.61864	5.52411	2.67784	6.21273	8.45119e-05	0.00118719	1.8827	0	3133800	5043400	5991200	119280000	702080000	187630000	132380000	368860000	0.219103	-0.243708	0.270534	2.32268	5.69026	3.90686	4.35762	4.89937	0.642151	4.71353	4.07138	8.45119e-05	0.00118719
2191	sp|Q9HAZ2|PRD16_HUMAN	sp|Q9HAZ2|PRD16_HUMAN	10	sp|Q9HAZ2|PRD16_HUMAN PR domain zinc finger protein 16 OS=Homo sapiens GN=PRDM16 PE=1 SV=3	NA	-1.11255	sp|Q9HAZ2|PRD16_HUMAN	NA	NA	NA	-1.11255	NA	NA	NA	NA	4	NA	NA	NA	NA	3204600	14315000	1078500	6865400	NA	NA	NA	NA	-1.86441	0.314241	-2.22129	-0.678749	-5.18197	-1.11255	4.06942	0	0
1565	sp|Q86U70|LDB1_HUMAN	sp|Q86U70|LDB1_HUMAN	7	sp|Q86U70|LDB1_HUMAN LIM domain-binding protein 1 OS=Homo sapiens GN=LDB1 PE=1 SV=2	NA	-1.12409	sp|Q86U70|LDB1_HUMAN	NA	NA	NA	-1.12409	NA	NA	NA	NA	4	NA	NA	NA	NA	3156500	5234000	1997800	10072000	NA	NA	NA	NA	-1.88561	-1.09051	-1.37812	-0.142117	-5.18197	-1.12409	4.05788	0	0
205	sp|O60583|CCNT2_HUMAN	sp|O60583|CCNT2_HUMAN	11	sp|O60583|CCNT2_HUMAN Cyclin-T2 OS=Homo sapiens GN=CCNT2 PE=1 SV=2	-2.87734	1.1605	sp|O60583|CCNT2_HUMAN	4.03784	2.82441	5.25128	-0.858422	7.3767	1.92421e-05	0.000567642	3.29891	0	371040	1490600	796300	2396600	15821000	48536000	13242000	23438000	-2.93425	-2.00545	-2.77228	-3.7974	0.373832	2.01898	1.20873	1.04046	-2.87734	1.1605	4.03784	1.92421e-05	0.000567642
1097	sp|Q12857|NFIA_HUMAN	sp|Q12857|NFIA_HUMAN	15	sp|Q12857|NFIA_HUMAN Nuclear factor 1 A-type OS=Homo sapiens GN=NFIA PE=1 SV=2	-0.833619	3.18714	sp|Q12857|NFIA_HUMAN	4.02076	2.60149	5.44004	1.84689	6.48014	0.00015574	0.0017842	1.39631	2	NA	NA	2647200	17247000	65688000	146030000	80165000	105800000	NA	NA	-0.961005	-0.706232	2.36933	3.55689	3.67158	3.15076	-0.833619	3.18714	4.02076	0.00015574	0.0017842
1419	sp|Q5TGY3|AHDC1_HUMAN	sp|Q5TGY3|AHDC1_HUMAN	12	sp|Q5TGY3|AHDC1_HUMAN AT-hook DNA-binding motif-containing protein 1 OS=Homo sapiens GN=AHDC1 PE=1 SV=1	NA	-1.1663	sp|Q5TGY3|AHDC1_HUMAN	NA	NA	NA	-1.1663	NA	NA	NA	NA	4	NA	NA	NA	NA	6148200	3173900	1311200	11380000	NA	NA	NA	NA	-0.951071	-1.7889	-1.95407	0.0288395	-5.18197	-1.1663	4.01567	0	0
1932	sp|Q96PU8|QKI_HUMAN	sp|Q96PU8|QKI_HUMAN	8	sp|Q96PU8|QKI_HUMAN Protein quaking OS=Homo sapiens GN=QKI PE=1 SV=1	-1.88446	2.11629	sp|Q96PU8|QKI_HUMAN	4.00076	2.05974	5.94178	0.115915	4.5692	0.000930809	0.00558959	-0.46887	0	123770	2106300	1912900	26653000	24860000	76407000	27230000	71934000	-4.5568	-1.50571	-1.45086	-0.024492	1.00731	2.65253	2.19476	2.61058	-1.88446	2.11629	4.00076	0.000930809	0.00558959
1627	sp|Q8IY63|AMOL1_HUMAN	sp|Q8IY63|AMOL1_HUMAN	11	sp|Q8IY63|AMOL1_HUMAN Angiomotin-like protein 1 OS=Homo sapiens GN=AMOTL1 PE=1 SV=1	-5.68798	-1.70066	sp|Q8IY63|AMOL1_HUMAN	3.98731	2.24535	5.72927	-2.49813	5.35498	0.00088569	0.00538499	-0.204164	3	NA	116640	NA	NA	3813600	3107300	1733100	3102000	NA	-5.68798	NA	NA	-1.62053	-1.81851	-1.57252	-1.7911	-5.68798	-1.70066	3.98731	0.00088569	0.00538499
1503	sp|Q6ZRV2|FA83H_HUMAN	sp|Q6ZRV2|FA83H_HUMAN	15	sp|Q6ZRV2|FA83H_HUMAN Protein FAM83H OS=Homo sapiens GN=FAM83H PE=1 SV=3	-4.64503	-0.666204	sp|Q6ZRV2|FA83H_HUMAN	3.97882	1.54188	6.41577	-1.46197	3.81966	0.00590656	0.0205901	-1.90575	3	NA	240010	NA	NA	6421100	17237000	1355300	8145400	NA	-4.64503	NA	NA	-0.890193	0.573583	-1.90883	-0.439379	-4.64503	-0.666204	3.97882	0.00590656	0.0205901
1399	sp|Q5RL73|RBM48_HUMAN	sp|Q5RL73|RBM48_HUMAN	8	sp|Q5RL73|RBM48_HUMAN RNA-binding protein 48 OS=Homo sapiens GN=RBM48 PE=2 SV=1	-3.24273	0.700972	sp|Q5RL73|RBM48_HUMAN	3.9437	2.26954	5.61786	-0.613594	5.38828	0.000557643	0.00384807	0.212554	2	NA	653770	NA	3316100	8707900	43183000	10478000	16193000	NA	-3.19668	NA	-3.28877	-0.463163	1.85583	0.888521	0.522705	-3.24273	0.700972	3.9437	0.000557643	0.00384807
484	sp|P17482|HXB9_HUMAN	sp|P17482|HXB9_HUMAN	10	sp|P17482|HXB9_HUMAN Homeobox protein Hox-B9 OS=Homo sapiens GN=HOXB9 PE=1 SV=2	-1.16661	2.77312	sp|P17482|HXB9_HUMAN	3.93973	2.73849	5.14097	0.803256	7.27051	2.18728e-05	0.000584801	3.17776	0	1018300	2519200	1642300	22405000	44119000	78019000	80187000	90203000	-1.44221	-1.24698	-1.68083	-0.296424	1.8114	2.68168	3.67196	2.92745	-1.16661	2.77312	3.93973	2.18728e-05	0.000584801
1960	sp|Q96T23|RSF1_HUMAN	sp|Q96T23|RSF1_HUMAN	19	sp|Q96T23|RSF1_HUMAN Remodeling and spacing factor 1 OS=Homo sapiens GN=RSF1 PE=1 SV=2	-3.45837	0.467872	sp|Q96T23|RSF1_HUMAN	3.92624	2.75173	5.10075	-1.49525	7.4105	1.84779e-05	0.000559076	3.33715	0	150390	671600	711750	2962700	15275000	15096000	15856000	9019500	-4.2689	-3.15779	-2.94152	-3.46527	0.324602	0.388409	1.45513	-0.296653	-3.45837	0.467872	3.92624	1.84779e-05	0.000559076
271	sp|O75928|PIAS2_HUMAN	sp|O75928|PIAS2_HUMAN	6	sp|O75928|PIAS2_HUMAN E3 SUMO-protein ligase PIAS2 OS=Homo sapiens GN=PIAS2 PE=1 SV=3	-7.68996	-3.76687	sp|O75928|PIAS2_HUMAN	3.92309	-0.0953039	7.94147	-4.55149	2.28397	0.0543672	0.11423	-3.96762	3	NA	NA	NA	199650	7082000	679990	72360	461690	NA	NA	NA	-7.68996	-0.752868	-3.93992	-5.91643	-4.45827	-7.68996	-3.76687	3.92309	0.0543672	0.11423
796	sp|P51608|MECP2_HUMAN	sp|P51608|MECP2_HUMAN	12	sp|P51608|MECP2_HUMAN Methyl-CpG-binding protein 2 OS=Homo sapiens GN=MECP2 PE=1 SV=1	-2.43622	1.4805	sp|P51608|MECP2_HUMAN	3.91672	2.72008	5.11336	-0.477864	7.25584	2.22657e-05	0.000584801	3.1609	0	350880	1399500	2000900	3402600	21805000	37701000	20786000	35122000	-3.01681	-2.0966	-1.38304	-3.24844	0.823515	1.66628	1.82542	1.60678	-2.43622	1.4805	3.91672	2.22657e-05	0.000584801
805	sp|P51970|NDUA8_HUMAN	sp|P51970|NDUA8_HUMAN	5	sp|P51970|NDUA8_HUMAN NADH dehydrogenase [ubiquinone] 1 alpha subcomplex subunit 8 OS=Homo sapiens GN=NDUFA8 PE=1 SV=3	-3.56614	0.318365	sp|P51970|NDUA8_HUMAN	3.88451	1.72277	6.04624	-1.62389	3.98347	0.00239809	0.0106182	-1.40384	0	65434	451920	1741200	3005600	3720300	69189000	7602200	10873000	-5.49878	-3.73037	-1.59266	-3.44276	-1.65525	2.51398	0.449699	-0.0349724	-3.56614	0.318365	3.88451	0.00239809	0.0106182
2136	sp|Q9H2Y7|ZN106_HUMAN	sp|Q9H2Y7|ZN106_HUMAN	14	sp|Q9H2Y7|ZN106_HUMAN Zinc finger protein 106 OS=Homo sapiens GN=ZNF106 PE=1 SV=1	-4.44076	-0.561116	sp|Q9H2Y7|ZN106_HUMAN	3.87964	1.34286	6.41643	-1.33704	3.57786	0.00821961	0.0268302	-2.21161	3	NA	NA	NA	1589300	22590000	3164200	2810700	8299200	NA	NA	NA	-4.44076	0.873092	-1.79318	-0.911193	-0.413188	-4.44076	-0.561116	3.87964	0.00821961	0.0268302
1050	sp|Q04726|TLE3_HUMAN	sp|Q04726|TLE3_HUMAN	26	sp|Q04726|TLE3_HUMAN Transducin-like enhancer protein 3 OS=Homo sapiens GN=TLE3 PE=1 SV=2	0.0953409	3.97476	sp|Q04726|TLE3_HUMAN	3.87942	2.87231	4.88652	2.03505	8.53926	5.12975e-06	0.000273922	4.52856	0	2830100	8057100	5716400	22067000	291100000	118740000	107160000	209340000	0.0684554	0.433401	0.19974	-0.320233	4.45619	3.26806	4.06854	4.10624	0.0953409	3.97476	3.87942	5.12975e-06	0.000273922
1305	sp|Q15746|MYLK_HUMAN	sp|Q15746|MYLK_HUMAN	2	sp|Q15746|MYLK_HUMAN Myosin light chain kinase, smooth muscle OS=Homo sapiens GN=MYLK PE=1 SV=4	NA	-1.31046	sp|Q15746|MYLK_HUMAN	NA	NA	NA	-1.31046	NA	NA	NA	NA	4	NA	NA	NA	NA	3726700	4329900	2867300	4251300	NA	NA	NA	NA	-1.65284	-1.35527	-0.883925	-1.3498	-5.18197	-1.31046	3.87151	0	0
1544	sp|Q7Z5J4|RAI1_HUMAN	sp|Q7Z5J4|RAI1_HUMAN	25	sp|Q7Z5J4|RAI1_HUMAN Retinoic acid-induced protein 1 OS=Homo sapiens GN=RAI1 PE=1 SV=2	-2.33936	1.52444	sp|Q7Z5J4|RAI1_HUMAN	3.86379	1.56941	6.15817	0.751678	3.9397	0.00502887	0.0180367	-1.75756	3	NA	NA	NA	6079700	55733000	15387000	12877000	60717000	NA	NA	NA	-2.33936	2.13896	0.415067	1.1705	2.37322	-2.33936	1.52444	3.86379	0.00502887	0.0180367
2021	sp|Q9BRQ0|PYGO2_HUMAN	sp|Q9BRQ0|PYGO2_HUMAN	5	sp|Q9BRQ0|PYGO2_HUMAN Pygopus homolog 2 OS=Homo sapiens GN=PYGO2 PE=1 SV=2	NA	-1.3344	sp|Q9BRQ0|PYGO2_HUMAN	NA	NA	NA	-1.3344	NA	NA	NA	NA	4	NA	NA	NA	NA	3273200	4826300	1854100	6211300	NA	NA	NA	NA	-1.83472	-1.20373	-1.48021	-0.818938	-5.18197	-1.3344	3.84757	0	0
364	sp|P05165|PCCA_HUMAN	sp|P05165|PCCA_HUMAN	40	sp|P05165|PCCA_HUMAN Propionyl-CoA carboxylase alpha chain, mitochondrial OS=Homo sapiens GN=PCCA PE=1 SV=4	-1.32682	2.51687	sp|P05165|PCCA_HUMAN	3.84369	1.50758	6.1798	0.595024	3.6474	0.00420837	0.0158654	-1.95845	0	872790	874460	1873400	40257000	562250000	26822000	8432300	88843000	-1.67009	-2.7763	-1.48232	0.62141	5.37893	1.19093	0.591439	2.90618	-1.32682	2.51687	3.84369	0.00420837	0.0158654
2347	sp|Q9P2K3|RCOR3_HUMAN	sp|Q9P2K3|RCOR3_HUMAN	9	sp|Q9P2K3|RCOR3_HUMAN REST corepressor 3 OS=Homo sapiens GN=RCOR3 PE=1 SV=2	-5.44513	-1.60454	sp|Q9P2K3|RCOR3_HUMAN	3.84059	1.84267	5.83852	-2.37266	4.49713	0.00245055	0.0107696	-1.10283	3	NA	137980	NA	NA	5658100	2983000	1002300	4890700	NA	-5.44513	NA	NA	-1.06752	-1.87551	-2.3215	-1.15362	-5.44513	-1.60454	3.84059	0.00245055	0.0107696
1506	sp|Q6ZU65|UBN2_HUMAN	sp|Q6ZU65|UBN2_HUMAN	23	sp|Q6ZU65|UBN2_HUMAN Ubinuclein-2 OS=Homo sapiens GN=UBN2 PE=1 SV=2	-1.37638	2.44334	sp|Q6ZU65|UBN2_HUMAN	3.81972	2.16384	5.4756	0.533481	5.11363	0.000403011	0.003088	0.356546	0	269100	3394600	1663400	34528000	109210000	44577000	34978000	55762000	-3.40899	-0.815915	-1.66158	0.380966	3.08192	1.90018	2.53723	2.25402	-1.37638	2.44334	3.81972	0.000403011	0.003088
1407	sp|Q5T3J3|LRIF1_HUMAN	sp|Q5T3J3|LRIF1_HUMAN	17	sp|Q5T3J3|LRIF1_HUMAN Ligand-dependent nuclear receptor-interacting factor 1 OS=Homo sapiens GN=LRIF1 PE=1 SV=1	-3.03619	0.773987	sp|Q5T3J3|LRIF1_HUMAN	3.81018	2.39309	5.22726	-1.1311	5.96043	0.000119183	0.00148821	1.54906	0	601700	509420	283600	7365800	10139000	34087000	10266000	22124000	-2.21977	-3.55727	-4.32893	-2.0388	-0.249874	1.52558	0.860564	0.959672	-3.03619	0.773987	3.81018	0.000119183	0.00148821
843	sp|P54727|RD23B_HUMAN	sp|P54727|RD23B_HUMAN	3	sp|P54727|RD23B_HUMAN UV excision repair protein RAD23 homolog B OS=Homo sapiens GN=RAD23B PE=1 SV=1	-6.20134	-2.39743	sp|P54727|RD23B_HUMAN	3.80391	2.46596	5.14187	-4.29938	6.30258	7.49281e-05	0.00113242	1.99916	0	63567	71037	108760	293760	2624300	2817700	330360	3429300	-5.54156	-6.40471	-5.77402	-7.08507	-2.14444	-1.9551	-3.8395	-1.65065	-6.20134	-2.39743	3.80391	7.49281e-05	0.00113242
472	sp|P16220|CREB1_HUMAN	sp|P16220|CREB1_HUMAN	5	sp|P16220|CREB1_HUMAN Cyclic AMP-responsive element-binding protein 1 OS=Homo sapiens GN=CREB1 PE=1 SV=2	-2.09538	1.70727	sp|P16220|CREB1_HUMAN	3.80266	2.14886	5.45646	0.439721	5.25952	0.000654972	0.00431769	0.0603557	2	NA	1835100	962900	NA	16384000	45373000	31392000	49671000	NA	-1.70493	-2.48584	NA	0.422847	1.9249	2.38929	2.09206	-2.09538	1.70727	3.80266	0.000654972	0.00431769
634	sp|P35251|RFC1_HUMAN	sp|P35251|RFC1_HUMAN	31	sp|P35251|RFC1_HUMAN Replication factor C subunit 1 OS=Homo sapiens GN=RFC1 PE=1 SV=4	-0.852681	2.93304	sp|P35251|RFC1_HUMAN	3.78572	1.75761	5.81383	1.04018	4.13794	0.00186025	0.00888534	-1.153	0	505020	1008300	5166400	74771000	47971000	174760000	47497000	97759000	-2.47864	-2.57046	0.0472083	1.59116	1.92873	3.80765	2.95569	3.04009	-0.852681	2.93304	3.78572	0.00186025	0.00888534
444	sp|P12956|XRCC6_HUMAN	sp|P12956|XRCC6_HUMAN	49	sp|P12956|XRCC6_HUMAN X-ray repair cross-complementing protein 6 OS=Homo sapiens GN=XRCC6 PE=1 SV=2	2.90896	6.69205	sp|P12956|XRCC6_HUMAN	3.78308	2.41559	5.15058	4.80051	6.13263	9.41694e-05	0.00125559	1.77785	0	14931000	35103000	90474000	109250000	747620000	2718500000	655060000	1439400000	2.52637	2.56057	4.36382	2.1851	5.77836	7.63938	6.54468	6.80578	2.90896	6.69205	3.78308	9.41694e-05	0.00125559
483	sp|P17480|UBF1_HUMAN	sp|P17480|UBF1_HUMAN	26	sp|P17480|UBF1_HUMAN Nucleolar transcription factor 1 OS=Homo sapiens GN=UBTF PE=1 SV=1	-0.871967	2.90907	sp|P17480|UBF1_HUMAN	3.78104	2.59198	4.97011	1.01855	7.0491	2.86946e-05	0.000670488	2.9201	0	2051100	2358900	5277500	8481900	141530000	75131000	35192000	96119000	-0.407329	-1.34201	0.0792884	-1.81782	3.44531	2.62902	2.54558	3.0164	-0.871967	2.90907	3.78104	2.86946e-05	0.000670488
1846	sp|Q96C92|SDCG3_HUMAN	sp|Q96C92|SDCG3_HUMAN	9	sp|Q96C92|SDCG3_HUMAN Serologically defined colon cancer antigen 3 OS=Homo sapiens GN=SDCCAG3 PE=1 SV=3	-2.89276	0.885877	sp|Q96C92|SDCG3_HUMAN	3.77864	2.01	5.54728	-0.373669	4.88696	0.00105712	0.00602098	-0.39562	2	NA	610530	NA	5522400	29676000	39630000	3533800	25347000	NA	-3.29558	NA	-2.48994	1.25553	1.73595	-0.598066	1.15009	-2.89276	0.885877	3.77864	0.00105712	0.00602098
1933	sp|Q96PV6|LENG8_HUMAN	sp|Q96PV6|LENG8_HUMAN	25	sp|Q96PV6|LENG8_HUMAN Leukocyte receptor cluster member 8 OS=Homo sapiens GN=LENG8 PE=1 SV=2	-0.56101	3.21454	sp|Q96PV6|LENG8_HUMAN	3.77555	2.16769	5.38342	1.32677	5.20546	0.000351408	0.00286963	0.491291	0	795240	7061200	1415900	59197000	80150000	134140000	74910000	109020000	-1.80761	0.242703	-1.90448	1.22534	2.64826	3.43832	3.57885	3.19274	-0.56101	3.21454	3.77555	0.000351408	0.00286963
49	sp|A6NHR9|SMHD1_HUMAN	sp|A6NHR9|SMHD1_HUMAN	26	sp|A6NHR9|SMHD1_HUMAN Structural maintenance of chromosomes flexible hinge domain-containing protein 1 OS=Homo sapiens GN=SMCHD1 PE=1 SV=2	-2.84502	0.929521	sp|A6NHR9|SMHD1_HUMAN	3.77455	2.05823	5.49086	-0.688141	4.94351	0.000703706	0.00454486	-0.100193	1	117770	NA	1135700	9334100	35860000	28715000	5796500	20200000	-4.63024	NA	-2.23697	-1.66787	1.52086	1.28614	0.0787948	0.832285	-2.84502	0.929521	3.77455	0.000703706	0.00454486
2533	sp|Q9Y4B4|ARIP4_HUMAN	sp|Q9Y4B4|ARIP4_HUMAN	12	sp|Q9Y4B4|ARIP4_HUMAN Helicase ARIP4 OS=Homo sapiens GN=RAD54L2 PE=1 SV=4	-5.11433	-1.34091	sp|Q9Y4B4|ARIP4_HUMAN	3.77342	2.13778	5.40906	-2.59872	5.27704	0.000640705	0.00428522	0.0812237	2	40481	369810	NA	NA	4799300	4211100	1767100	4990600	-6.20847	-4.02019	NA	NA	-1.29827	-1.39411	-1.54595	-1.12531	-5.11433	-1.34091	3.77342	0.000640705	0.00428522
580	sp|P28370|SMCA1_HUMAN	sp|P28370|SMCA1_HUMAN	25	sp|P28370|SMCA1_HUMAN Probable global transcription activator SNF2L1 OS=Homo sapiens GN=SMARCA1 PE=1 SV=2	NA	-1.41528	sp|P28370|SMCA1_HUMAN	NA	NA	NA	-1.41528	NA	NA	NA	NA	4	NA	NA	NA	NA	3701400	4130900	2247200	4218800	NA	NA	NA	NA	-1.66239	-1.42096	-1.21722	-1.36055	-5.18197	-1.41528	3.76669	0	0
1987	sp|Q99661|KIF2C_HUMAN	sp|Q99661|KIF2C_HUMAN	20	sp|Q99661|KIF2C_HUMAN Kinesin-like protein KIF2C OS=Homo sapiens GN=KIF2C PE=1 SV=2	-2.42621	1.33145	sp|Q99661|KIF2C_HUMAN	3.75766	1.66027	5.85504	-0.547381	3.97162	0.00244559	0.0107679	-1.42321	0	689540	177720	1788900	13802000	7629300	64390000	21900000	36584000	-2.01838	-5.07931	-1.55191	-1.05524	-0.648522	2.41362	1.89682	1.66388	-2.42621	1.33145	3.75766	0.00244559	0.0107679
1450	sp|Q69YH5|CDCA2_HUMAN	sp|Q69YH5|CDCA2_HUMAN	10	sp|Q69YH5|CDCA2_HUMAN Cell division cycle-associated protein 2 OS=Homo sapiens GN=CDCA2 PE=1 SV=2	-4.50765	-0.750063	sp|Q69YH5|CDCA2_HUMAN	3.75759	1.90215	5.61303	-2.36046	4.55229	0.00123843	0.00679697	-0.653932	1	NA	826740	65105	1953200	5883200	9376100	4031900	4426800	NA	-2.8574	-6.54772	-4.11783	-1.01283	-0.276548	-0.417712	-1.29316	-4.50765	-0.750063	3.75759	0.00123843	0.00679697
2120	sp|Q9H147|TDIF1_HUMAN	sp|Q9H147|TDIF1_HUMAN	10	sp|Q9H147|TDIF1_HUMAN Deoxynucleotidyltransferase terminal-interacting protein 1 OS=Homo sapiens GN=DNTTIP1 PE=1 SV=2	-1.84972	1.89758	sp|Q9H147|TDIF1_HUMAN	3.7473	1.71716	5.77743	1.14812	4.31826	0.00307081	0.0126698	-1.30684	3	NA	NA	NA	8310900	27304000	36202000	34063000	59333000	NA	NA	NA	-1.84972	1.13876	1.60963	2.50098	2.34093	-1.84972	1.89758	3.7473	0.00307081	0.0126698
453	sp|P13804|ETFA_HUMAN	sp|P13804|ETFA_HUMAN	7	sp|P13804|ETFA_HUMAN Electron transfer flavoprotein subunit alpha, mitochondrial OS=Homo sapiens GN=ETFA PE=1 SV=1	-6.98621	-3.24396	sp|P13804|ETFA_HUMAN	3.74225	0.229611	7.25489	-5.11509	2.43692	0.0394058	0.088993	-3.9364	2	41281	NA	128100	73653	10716000	129020	NA	1056600	-6.17955	NA	-5.52724	-9.25185	-0.172289	-6.26054	NA	-3.29906	-6.98621	-3.24396	3.74225	0.0394058	0.088993
1794	sp|Q92785|REQU_HUMAN	sp|Q92785|REQU_HUMAN	12	sp|Q92785|REQU_HUMAN Zinc finger protein ubi-d4 OS=Homo sapiens GN=DPF2 PE=1 SV=2	-4.26558	-0.531401	sp|Q92785|REQU_HUMAN	3.73418	1.71995	5.74841	-1.77613	4.24062	0.00254428	0.011058	-1.24166	2	NA	342850	270260	NA	29882000	4011300	4458600	3434000	NA	-4.1296	-4.40157	NA	1.26523	-1.46198	-0.280123	-1.64873	-4.26558	-0.531401	3.73418	0.00254428	0.011058
1731	sp|Q8TEP8|CE192_HUMAN	sp|Q8TEP8|CE192_HUMAN	7	sp|Q8TEP8|CE192_HUMAN Centrosomal protein of 192 kDa OS=Homo sapiens GN=CEP192 PE=1 SV=2	-5.38543	-1.65987	sp|Q8TEP8|CE192_HUMAN	3.72556	2.37246	5.07865	-3.52265	6.29803	0.000190643	0.00196476	1.22428	2	101430	83780	NA	1017600	4509600	NA	1246700	3630000	-4.85098	-6.16624	NA	-5.13908	-1.38554	NA	-2.02306	-1.57102	-5.38543	-1.65987	3.72556	0.000190643	0.00196476
1063	sp|Q06587|RING1_HUMAN	sp|Q06587|RING1_HUMAN	9	sp|Q06587|RING1_HUMAN E3 ubiquitin-protein ligase RING1 OS=Homo sapiens GN=RING1 PE=1 SV=2	-2.34895	1.37609	sp|Q06587|RING1_HUMAN	3.72504	2.41307	5.03701	-0.220352	6.38228	0.000105995	0.00136528	1.72613	1	NA	917030	885490	8988000	48030000	27993000	7175700	44962000	NA	-2.70759	-2.6122	-1.72705	1.93046	1.25059	0.37073	1.9526	-2.34895	1.37609	3.72504	0.000105995	0.00136528
2202	sp|Q9HCD5|NCOA5_HUMAN	sp|Q9HCD5|NCOA5_HUMAN	17	sp|Q9HCD5|NCOA5_HUMAN Nuclear receptor coactivator 5 OS=Homo sapiens GN=NCOA5 PE=1 SV=2	-0.775565	2.91542	sp|Q9HCD5|NCOA5_HUMAN	3.69098	2.56487	4.81709	1.33357	7.36767	3.38065e-05	0.000732687	2.79584	1	NA	3168500	3088300	17510000	123780000	59247000	65703000	77080000	NA	-0.915539	-0.728629	-0.682528	3.25747	2.2974	3.39948	2.70732	-0.775565	2.91542	3.69098	3.38065e-05	0.000732687
856	sp|P55316|FOXG1_HUMAN	sp|P55316|FOXG1_HUMAN	3	sp|P55316|FOXG1_HUMAN Forkhead box protein G1 OS=Homo sapiens GN=FOXG1 PE=1 SV=2	-4.90331	-1.21935	sp|P55316|FOXG1_HUMAN	3.68396	1.63077	5.73714	-2.79819	4.03325	0.00271165	0.0115514	-1.42456	1	69311	NA	310590	1040400	768890	7826300	4480500	9595800	-5.41371	NA	-4.19186	-5.10437	-3.86526	-0.528803	-0.273421	-0.209932	-4.90331	-1.21935	3.68396	0.00271165	0.0115514
2464	sp|Q9UPW0|FOXJ3_HUMAN	sp|Q9UPW0|FOXJ3_HUMAN	3	sp|Q9UPW0|FOXJ3_HUMAN Forkhead box protein J3 OS=Homo sapiens GN=FOXJ3 PE=1 SV=2	NA	-1.51022	sp|Q9UPW0|FOXJ3_HUMAN	NA	NA	NA	-1.51022	NA	NA	NA	NA	4	NA	NA	NA	NA	4961700	2623000	2010000	4207200	NA	NA	NA	NA	-1.25162	-2.05507	-1.36979	-1.3644	-5.18197	-1.51022	3.67175	0	0
1011	sp|P85037|FOXK1_HUMAN	sp|P85037|FOXK1_HUMAN	20	sp|P85037|FOXK1_HUMAN Forkhead box protein K1 OS=Homo sapiens GN=FOXK1 PE=1 SV=1	-0.4364	3.23474	sp|P85037|FOXK1_HUMAN	3.67114	2.47612	4.86617	1.39917	6.81009	3.87209e-05	0.000796493	2.63415	0	1024500	2934400	5796900	37095000	145030000	93815000	63757000	106650000	-1.43324	-1.02648	0.220825	0.493286	3.47955	2.9391	3.35836	3.16197	-0.4364	3.23474	3.67114	3.87209e-05	0.000796493
1049	sp|Q04724|TLE1_HUMAN	sp|Q04724|TLE1_HUMAN	22	sp|Q04724|TLE1_HUMAN Transducin-like enhancer protein 1 OS=Homo sapiens GN=TLE1 PE=1 SV=2	-0.788327	2.88032	sp|Q04724|TLE1_HUMAN	3.66864	1.93213	5.40516	1.65744	4.83248	0.00113567	0.00635112	-0.464242	2	928290	5979300	NA	NA	135530000	37936000	61419000	106080000	-1.57898	0.0023243	NA	NA	3.38459	1.67496	3.30726	3.15446	-0.788327	2.88032	3.66864	0.00113567	0.00635112
1857	sp|Q96DT7|ZBT10_HUMAN	sp|Q96DT7|ZBT10_HUMAN	7	sp|Q96DT7|ZBT10_HUMAN Zinc finger and BTB domain-containing protein 10 OS=Homo sapiens GN=ZBTB10 PE=1 SV=2	-3.79839	-0.131992	sp|Q96DT7|ZBT10_HUMAN	3.6664	1.77785	5.55495	-1.35412	4.44072	0.00192589	0.00907041	-0.972354	2	NA	395290	NA	2594900	19295000	25278000	1927100	6028300	NA	-3.92389	NA	-3.67289	0.652091	1.10815	-1.4274	-0.86081	-3.79839	-0.131992	3.6664	0.00192589	0.00907041
1566	sp|Q86U86|PB1_HUMAN	sp|Q86U86|PB1_HUMAN	13	sp|Q86U86|PB1_HUMAN Protein polybromo-1 OS=Homo sapiens GN=PBRM1 PE=1 SV=1	-3.81882	-0.158103	sp|Q86U86|PB1_HUMAN	3.66072	-0.725722	8.04716	-2.90364	2.01212	0.0879761	0.165437	-4.33906	4	58961	NA	200760	14724000	10825000	NA	NA	NA	-5.65272	NA	-4.8498	-0.953952	-0.158103	NA	NA	NA	-3.81882	-0.158103	3.66072	0.0879761	0.165437
1646	sp|Q8N4T0|CBPA6_HUMAN	sp|Q8N4T0|CBPA6_HUMAN	2	sp|Q8N4T0|CBPA6_HUMAN Carboxypeptidase A6 OS=Homo sapiens GN=CPA6 PE=1 SV=2	NA	-1.52433	sp|Q8N4T0|CBPA6_HUMAN	NA	NA	NA	-1.52433	NA	NA	NA	NA	4	NA	NA	NA	NA	4783900	4066300	1509100	3581700	NA	NA	NA	NA	-1.30277	-1.44297	-1.76181	-1.58977	-5.18197	-1.52433	3.65764	0	0
115	sp|O14965|AURKA_HUMAN	sp|O14965|AURKA_HUMAN	8	sp|O14965|AURKA_HUMAN Aurora kinase A OS=Homo sapiens GN=AURKA PE=1 SV=2	-3.63628	0.0148463	sp|O14965|AURKA_HUMAN	3.65113	1.72749	5.57477	-1.81072	4.20758	0.00166067	0.00819912	-1.04086	0	121720	1544300	149290	4789600	5768900	44024000	5028200	6921500	-4.58148	-1.9543	-5.29643	-2.71292	-1.04033	1.88276	-0.115685	-0.667354	-3.63628	0.0148463	3.65113	0.00166067	0.00819912
1693	sp|Q8NEY8|PPHLN_HUMAN	sp|Q8NEY8|PPHLN_HUMAN	9	sp|Q8NEY8|PPHLN_HUMAN Periphilin-1 OS=Homo sapiens GN=PPHLN1 PE=1 SV=2	-2.07529	1.57234	sp|Q8NEY8|PPHLN_HUMAN	3.64763	2.22367	5.07159	-0.251473	5.67861	0.000176786	0.00189643	1.16467	0	897850	1362400	417680	16325000	24611000	38125000	26505000	31546000	-1.62825	-2.13543	-3.74519	-0.792284	0.993203	1.68189	2.15785	1.45643	-2.07529	1.57234	3.64763	0.000176786	0.00189643
603	sp|P31270|HXA11_HUMAN	sp|P31270|HXA11_HUMAN	4	sp|P31270|HXA11_HUMAN Homeobox protein Hox-A11 OS=Homo sapiens GN=HOXA11 PE=2 SV=2	NA	-1.54561	sp|P31270|HXA11_HUMAN	NA	NA	NA	-1.54561	NA	NA	NA	NA	4	NA	NA	NA	NA	1173300	4661600	2245200	8147900	NA	NA	NA	NA	-3.27284	-1.25221	-1.21844	-0.438949	-5.18197	-1.54561	3.63636	0	0
1722	sp|Q8TD26|CHD6_HUMAN	sp|Q8TD26|CHD6_HUMAN	23	sp|Q8TD26|CHD6_HUMAN Chromodomain-helicase-DNA-binding protein 6 OS=Homo sapiens GN=CHD6 PE=1 SV=4	-5.22638	-1.5908	sp|Q8TD26|CHD6_HUMAN	3.63558	2.09286	5.17829	-2.80266	5.39051	0.000556097	0.00384807	0.215176	2	NA	NA	90924	1622200	2815600	4352200	1442200	4919300	NA	NA	-6.04409	-4.40867	-2.04582	-1.3481	-1.82383	-1.14546	-5.22638	-1.5908	3.63558	0.000556097	0.00384807
844	sp|P54886|P5CS_HUMAN	sp|P54886|P5CS_HUMAN	7	sp|P54886|P5CS_HUMAN Delta-1-pyrroline-5-carboxylate synthase OS=Homo sapiens GN=ALDH18A1 PE=1 SV=2	-4.72053	-1.09015	sp|P54886|P5CS_HUMAN	3.63038	1.38456	5.8762	-1.99775	3.89743	0.00707323	0.023881	-1.99881	4	110790	NA	NA	NA	7101000	NA	1390700	7018900	-4.72053	NA	NA	NA	-0.749113	NA	-1.87356	-0.647788	-4.72053	-1.09015	3.63038	0.00707323	0.023881
822	sp|P52926|HMGA2_HUMAN	sp|P52926|HMGA2_HUMAN	6	sp|P52926|HMGA2_HUMAN High mobility group protein HMGI-C OS=Homo sapiens GN=HMGA2 PE=1 SV=1	-0.877607	2.74641	sp|P52926|HMGA2_HUMAN	3.62402	2.42937	4.81868	0.934404	6.72475	4.31678e-05	0.000843651	2.53004	0	1715500	1739300	5056600	13660000	76398000	48642000	45908000	133220000	-0.671385	-1.78243	0.0148184	-1.07143	2.58105	2.02203	2.90915	3.47343	-0.877607	2.74641	3.62402	4.31678e-05	0.000843651
1892	sp|Q96GY3|LIN37_HUMAN	sp|Q96GY3|LIN37_HUMAN	5	sp|Q96GY3|LIN37_HUMAN Protein lin-37 homolog OS=Homo sapiens GN=LIN37 PE=1 SV=1	-4.3991	-0.792178	sp|Q96GY3|LIN37_HUMAN	3.60692	1.76805	5.44579	-2.338	4.40915	0.0015314	0.00782273	-0.8625	1	52918	812970	NA	1527300	19230000	6305300	2279500	3109200	-5.81253	-2.88168	NA	-4.50308	0.64736	-0.830518	-1.1977	-1.78785	-4.3991	-0.792178	3.60692	0.0015314	0.00782273
248	sp|O75486|SUPT3_HUMAN	sp|O75486|SUPT3_HUMAN	2	sp|O75486|SUPT3_HUMAN Transcription initiation protein SPT3 homolog OS=Homo sapiens GN=SUPT3H PE=1 SV=2	-7.27243	-3.66594	sp|O75486|SUPT3_HUMAN	3.60649	-0.379368	7.59235	-4.56756	2.18154	0.0691497	0.136449	-4.11862	4	NA	NA	NA	260640	4451500	778910	NA	171630	NA	NA	NA	-7.27243	-1.40372	-3.7503	NA	-5.8438	-7.27243	-3.66594	3.60649	0.0691497	0.136449
459	sp|P14859|PO2F1_HUMAN;sp|Q9UKI9|PO2F3_HUMAN;sp|P09086|PO2F2_HUMAN	sp|P14859|PO2F1_HUMAN	5	sp|P14859|PO2F1_HUMAN POU domain, class 2, transcription factor 1 OS=Homo sapiens GN=POU2F1 PE=1 SV=2;sp|Q9UKI9|PO2F3_HUMAN POU domain, class 2, transcription factor 3 OS=Homo sapiens GN=POU2F3 PE=2 SV=3;sp|P09086|PO2F2_HUMAN POU domain, class 2, transcrip	NA	-1.58557	sp|P14859|PO2F1_HUMAN	NA	NA	NA	-1.58557	NA	NA	NA	NA	4	NA	NA	NA	NA	8067900	2578100	435440	9451300	NA	NA	NA	NA	-0.570169	-2.07918	-3.46177	-0.231177	-5.18197	-1.58557	3.5964	0	0
2363	sp|Q9UEG4|ZN629_HUMAN	sp|Q9UEG4|ZN629_HUMAN	12	sp|Q9UEG4|ZN629_HUMAN Zinc finger protein 629 OS=Homo sapiens GN=ZNF629 PE=1 SV=2	-2.04424	1.54826	sp|Q9UEG4|ZN629_HUMAN	3.5925	1.93307	5.25194	-0.247989	4.79916	0.00065024	0.00431769	-0.114783	0	699160	786560	503710	31020000	40814000	22359000	18777000	42313000	-1.99791	-2.92941	-3.4628	0.213159	1.70225	0.93683	1.68639	1.86758	-2.04424	1.54826	3.5925	0.00065024	0.00431769
776	sp|P50548|ERF_HUMAN	sp|P50548|ERF_HUMAN	4	sp|P50548|ERF_HUMAN ETS domain-containing transcription factor ERF OS=Homo sapiens GN=ERF PE=1 SV=2	NA	-1.59079	sp|P50548|ERF_HUMAN	NA	NA	NA	-1.59079	NA	NA	NA	NA	4	NA	NA	NA	NA	5367700	2776600	1519500	3835900	NA	NA	NA	NA	-1.14137	-1.97562	-1.75242	-1.49377	-5.18197	-1.59079	3.59118	0	0
1618	sp|Q8IX18|DHX40_HUMAN	sp|Q8IX18|DHX40_HUMAN	22	sp|Q8IX18|DHX40_HUMAN Probable ATP-dependent RNA helicase DHX40 OS=Homo sapiens GN=DHX40 PE=1 SV=2	-3.62279	-0.039604	sp|Q8IX18|DHX40_HUMAN	3.58318	1.05955	6.10682	-1.8312	3.14754	0.00991643	0.0307996	-2.79876	0	176830	2755000	101360	2965700	4392900	86897000	4997000	3974500	-4.02954	-1.11766	-5.88026	-3.46369	-1.4223	2.83215	-0.124198	-1.44407	-3.62279	-0.039604	3.58318	0.00991643	0.0307996
757	sp|P49674|KC1E_HUMAN	sp|P49674|KC1E_HUMAN	15	sp|P49674|KC1E_HUMAN Casein kinase I isoform epsilon OS=Homo sapiens GN=CSNK1E PE=1 SV=1	-0.205653	3.3504	sp|P49674|KC1E_HUMAN	3.55605	2.35171	4.76039	1.57237	6.54556	5.43994e-05	0.000937099	2.30796	0	2527300	4645900	3912200	27257000	53439000	216140000	109310000	103610000	-0.0987829	-0.362365	-0.37207	0.010606	2.08005	4.10436	4.09571	3.12148	-0.205653	3.3504	3.55605	5.43994e-05	0.000937099
2044	sp|Q9BVA1|TBB2B_HUMAN;sp|Q13885|TBB2A_HUMAN	sp|Q9BVA1|TBB2B_HUMAN	22	sp|Q9BVA1|TBB2B_HUMAN Tubulin beta-2B chain OS=Homo sapiens GN=TUBB2B PE=1 SV=1;sp|Q13885|TBB2A_HUMAN Tubulin beta-2A chain OS=Homo sapiens GN=TUBB2A PE=1 SV=1	-4.07338	-0.517649	sp|Q9BVA1|TBB2B_HUMAN	3.55573	1.90672	5.20474	-1.70289	4.93229	0.000996245	0.00582933	-0.338895	2	152800	NA	NA	2242700	16621000	12091000	1933400	4836800	-4.2454	NA	NA	-3.90136	0.442979	0.0784994	-1.42293	-1.16914	-4.07338	-0.517649	3.55573	0.000996245	0.00582933
1964	sp|Q96T60|PNKP_HUMAN	sp|Q96T60|PNKP_HUMAN	3	sp|Q96T60|PNKP_HUMAN Bifunctional polynucleotide phosphatase/kinase OS=Homo sapiens GN=PNKP PE=1 SV=1	-7.5314	-3.99261	sp|Q96T60|PNKP_HUMAN	3.53879	0.71188	6.3657	-4.70037	2.92859	0.0207654	0.0540793	-3.07527	3	NA	NA	NA	220920	202950	1514500	226340	1253800	NA	NA	NA	-7.5314	-5.73238	-2.82191	-4.3567	-3.05946	-7.5314	-3.99261	3.53879	0.0207654	0.0540793
2115	sp|Q9H0H5|RGAP1_HUMAN	sp|Q9H0H5|RGAP1_HUMAN	10	sp|Q9H0H5|RGAP1_HUMAN Rac GTPase-activating protein 1 OS=Homo sapiens GN=RACGAP1 PE=1 SV=1	-2.36799	1.15113	sp|Q9H0H5|RGAP1_HUMAN	3.51911	1.87574	5.16249	-0.608432	4.74706	0.000704839	0.00454486	-0.194332	0	218540	913000	685460	26337000	27996000	19908000	18643000	22437000	-3.71656	-2.71396	-2.99827	-0.0431728	1.17384	0.774723	1.67659	0.979342	-2.36799	1.15113	3.51911	0.000704839	0.00454486
770	sp|P49916|DNLI3_HUMAN	sp|P49916|DNLI3_HUMAN	32	sp|P49916|DNLI3_HUMAN DNA ligase 3 OS=Homo sapiens GN=LIG3 PE=1 SV=2	-0.516536	2.99576	sp|P49916|DNLI3_HUMAN	3.51229	2.23993	4.78466	1.23961	6.11939	9.58777e-05	0.00126293	1.76041	0	1096400	2815500	5824000	29327000	56644000	192640000	41548000	102400000	-1.33299	-1.08626	0.227857	0.125254	2.16169	3.94365	2.77266	3.10503	-0.516536	2.99576	3.51229	9.58777e-05	0.00126293
2535	sp|Q9Y4C8|RBM19_HUMAN	sp|Q9Y4C8|RBM19_HUMAN	3	sp|Q9Y4C8|RBM19_HUMAN Probable RNA-binding protein 19 OS=Homo sapiens GN=RBM19 PE=1 SV=3	-7.82259	-4.3168	sp|Q9Y4C8|RBM19_HUMAN	3.5058	0.857988	6.15361	-6.0697	3.19228	0.0172228	0.0463465	-2.88356	4	NA	25950	NA	187900	1619100	NA	NA	175550	NA	-7.86023	NA	-7.78496	-2.82141	NA	NA	-5.81218	-7.82259	-4.3168	3.5058	0.0172228	0.0463465
2411	sp|Q9UKL0|RCOR1_HUMAN	sp|Q9UKL0|RCOR1_HUMAN	12	sp|Q9UKL0|RCOR1_HUMAN REST corepressor 1 OS=Homo sapiens GN=RCOR1 PE=1 SV=1	-2.72112	0.776426	sp|Q9UKL0|RCOR1_HUMAN	3.49754	2.1724	4.82269	-0.72252	5.93292	0.000185739	0.00195689	1.19082	1	NA	1488400	478270	5099200	39016000	19626000	6186700	16440000	NA	-2.00758	-3.54094	-2.61482	1.6391	0.754804	0.167899	0.543902	-2.72112	0.776426	3.49754	0.000185739	0.00195689
1219	sp|Q14687|GSE1_HUMAN	sp|Q14687|GSE1_HUMAN	21	sp|Q14687|GSE1_HUMAN Genetic suppressor element 1 OS=Homo sapiens GN=GSE1 PE=1 SV=3	-3.21937	0.275271	sp|Q14687|GSE1_HUMAN	3.49465	1.80107	5.18822	-1.47205	4.57433	0.000923321	0.00555877	-0.460892	0	121170	1649500	267060	7498900	36853000	11993000	4441800	9392500	-4.58817	-1.85904	-4.41953	-2.01075	1.55915	0.0671369	-0.285286	-0.239915	-3.21937	0.275271	3.49465	0.000923321	0.00555877
365	sp|P05166|PCCB_HUMAN	sp|P05166|PCCB_HUMAN	27	sp|P05166|PCCB_HUMAN Propionyl-CoA carboxylase beta chain, mitochondrial OS=Homo sapiens GN=PCCB PE=1 SV=3	-2.15183	1.3396	sp|P05166|PCCB_HUMAN	3.49143	0.234345	6.74852	0.175787	2.45198	0.0384721	0.0874704	-3.86837	2	NA	NA	1011600	8088400	352050000	15391000	2110200	33095000	NA	NA	-2.41144	-1.89222	4.72267	0.41543	-1.30325	1.52354	-2.15183	1.3396	3.49143	0.0384721	0.0874704
254	sp|O75531|BAF_HUMAN	sp|O75531|BAF_HUMAN	8	sp|O75531|BAF_HUMAN Barrier-to-autointegration factor OS=Homo sapiens GN=BANF1 PE=1 SV=1	-1.20335	2.27948	sp|O75531|BAF_HUMAN	3.48284	2.14238	4.82329	0.538065	5.75982	0.000157619	0.00178616	1.27672	0	1034800	1796200	5431600	8679500	28580000	85934000	25996000	92803000	-1.41845	-1.7359	0.122684	-1.78175	1.20278	2.81659	2.13132	2.96724	-1.20335	2.27948	3.48284	0.000157619	0.00178616
792	sp|P51532|SMCA4_HUMAN	sp|P51532|SMCA4_HUMAN	37	sp|P51532|SMCA4_HUMAN Transcription activator BRG1 OS=Homo sapiens GN=SMARCA4 PE=1 SV=2	-0.291353	3.18088	sp|P51532|SMCA4_HUMAN	3.47223	2.09952	4.84494	1.44476	5.60737	0.000195656	0.00199891	1.06553	0	739010	7935700	6039500	28067000	218900000	86760000	38529000	107070000	-1.91598	0.411457	0.282641	0.0564728	4.05662	2.82994	2.66948	3.16747	-0.291353	3.18088	3.47223	0.000195656	0.00199891
2152	sp|Q9H582|ZN644_HUMAN	sp|Q9H582|ZN644_HUMAN	21	sp|Q9H582|ZN644_HUMAN Zinc finger protein 644 OS=Homo sapiens GN=ZNF644 PE=1 SV=2	-2.51442	0.947603	sp|Q9H582|ZN644_HUMAN	3.46202	1.79568	5.12836	-0.206404	4.75235	0.00126291	0.00689103	-0.566081	2	NA	820450	NA	6815600	59212000	21654000	6068500	16312000	NA	-2.86844	NA	-2.16039	2.22384	0.892098	0.141515	0.532957	-2.51442	0.947603	3.46202	0.00126291	0.00689103
1881	sp|Q96G25|MED8_HUMAN	sp|Q96G25|MED8_HUMAN	5	sp|Q96G25|MED8_HUMAN Mediator of RNA polymerase II transcription subunit 8 OS=Homo sapiens GN=MED8 PE=1 SV=2	-5.11025	-1.65462	sp|Q96G25|MED8_HUMAN	3.45564	0.504841	6.40643	-2.34574	2.73971	0.0274433	0.0673947	-3.33519	3	NA	NA	NA	1036500	9469800	7559300	481800	2048300	NA	NA	NA	-5.11025	-0.345588	-0.577266	-3.3234	-2.37222	-5.11025	-1.65462	3.45564	0.0274433	0.0673947
1685	sp|Q8NDT2|RB15B_HUMAN	sp|Q8NDT2|RB15B_HUMAN	8	sp|Q8NDT2|RB15B_HUMAN Putative RNA-binding protein 15B OS=Homo sapiens GN=RBM15B PE=1 SV=3	-3.18269	0.271214	sp|Q8NDT2|RB15B_HUMAN	3.4539	2.02431	4.88349	-0.880086	5.52639	0.000470458	0.00342679	0.372775	2	NA	NA	627490	3434400	13674000	26292000	4704500	10827000	NA	NA	-3.1315	-3.23387	0.169398	1.16306	-0.206697	-0.0409085	-3.18269	0.271214	3.4539	0.000470458	0.00342679
1525	sp|Q7L590|MCM10_HUMAN	sp|Q7L590|MCM10_HUMAN	39	sp|Q7L590|MCM10_HUMAN Protein MCM10 homolog OS=Homo sapiens GN=MCM10 PE=1 SV=2	1.07031	4.52063	sp|Q7L590|MCM10_HUMAN	3.45032	2.02848	4.87217	2.79547	5.37941	0.000271966	0.00242204	0.742948	0	3371200	19889000	7157200	78939000	125680000	752790000	197440000	201490000	0.327021	1.73944	0.538659	1.67612	3.27882	5.8466	4.90438	4.05273	1.07031	4.52063	3.45032	0.000271966	0.00242204
581	sp|P28749|RBL1_HUMAN	sp|P28749|RBL1_HUMAN	8	sp|P28749|RBL1_HUMAN Retinoblastoma-like protein 1 OS=Homo sapiens GN=RBL1 PE=1 SV=3	-6.55542	-3.10956	sp|P28749|RBL1_HUMAN	3.44586	0.0611357	6.83058	-3.97103	2.45457	0.0470348	0.10165	-3.76167	4	NA	64003	NA	NA	4031800	314180	NA	1543700	NA	-6.55542	NA	NA	-1.54253	-5.01794	NA	-2.76822	-6.55542	-3.10956	3.44586	0.0470348	0.10165
1973	sp|Q99496|RING2_HUMAN	sp|Q99496|RING2_HUMAN	13	sp|Q99496|RING2_HUMAN E3 ubiquitin-protein ligase RING2 OS=Homo sapiens GN=RNF2 PE=1 SV=1	-0.223482	3.21903	sp|Q99496|RING2_HUMAN	3.44251	2.14649	4.73852	1.49777	5.88834	0.000131692	0.00158568	1.45192	0	1620900	2275300	6106500	49850000	158230000	94218000	41221000	142480000	-0.755215	-1.39416	0.299276	0.956176	3.60166	2.94508	2.76185	3.56752	-0.223482	3.21903	3.44251	0.000131692	0.00158568
1859	sp|Q96E14|RMI2_HUMAN	sp|Q96E14|RMI2_HUMAN	2	sp|Q96E14|RMI2_HUMAN RecQ-mediated genome instability protein 2 OS=Homo sapiens GN=RMI2 PE=1 SV=2	-8.79522	-5.35732	sp|Q96E14|RMI2_HUMAN	3.43791	1.16543	5.71039	-6.21679	3.64751	0.00961312	0.0301688	-2.28077	4	NA	NA	NA	98583	344290	342310	NA	134780	NA	NA	NA	-8.79522	-4.99152	-4.89821	NA	-6.18222	-8.79522	-5.35732	3.43791	0.00961312	0.0301688
1625	sp|Q8IY18|SMC5_HUMAN	sp|Q8IY18|SMC5_HUMAN	4	sp|Q8IY18|SMC5_HUMAN Structural maintenance of chromosomes protein 5 OS=Homo sapiens GN=SMC5 PE=1 SV=2	-4.58752	-1.14974	sp|Q8IY18|SMC5_HUMAN	3.43777	2.14843	4.72711	-2.86863	6.09892	0.000238929	0.00221127	1.01292	2	NA	159360	291350	1809700	4321600	5660700	NA	5369300	NA	-5.23692	-4.28828	-4.23735	-1.44524	-0.981087	NA	-1.0229	-4.58752	-1.14974	3.43777	0.000238929	0.00221127
402	sp|P08651|NFIC_HUMAN	sp|P08651|NFIC_HUMAN	7	sp|P08651|NFIC_HUMAN Nuclear factor 1 C-type OS=Homo sapiens GN=NFIC PE=1 SV=2	-2.3036	1.13417	sp|P08651|NFIC_HUMAN	3.43776	1.56825	5.30727	0.446613	4.30193	0.00313547	0.012914	-1.32576	3	NA	NA	NA	6220100	19109000	36125000	10993000	28974000	NA	NA	NA	-2.3036	0.638512	1.60666	0.954145	1.33735	-2.3036	1.13417	3.43776	0.00313547	0.012914
1502	sp|Q6ZRS2|SRCAP_HUMAN	sp|Q6ZRS2|SRCAP_HUMAN	20	sp|Q6ZRS2|SRCAP_HUMAN Helicase SRCAP OS=Homo sapiens GN=SRCAP PE=1 SV=3	-3.60332	-0.167749	sp|Q6ZRS2|SRCAP_HUMAN	3.43557	2.0492	4.82194	-1.88553	5.49348	0.000230434	0.00217529	0.905394	0	79472	573500	503070	6034600	17425000	8572000	4686600	7438200	-5.21153	-3.38601	-3.46472	-2.35102	0.509196	-0.401734	-0.211911	-0.566548	-3.60332	-0.167749	3.43557	0.000230434	0.00217529
1834	sp|Q96BD5|PF21A_HUMAN	sp|Q96BD5|PF21A_HUMAN	8	sp|Q96BD5|PF21A_HUMAN PHD finger protein 21A OS=Homo sapiens GN=PHF21A PE=1 SV=1	-3.02661	0.401243	sp|Q96BD5|PF21A_HUMAN	3.42785	1.69749	5.15821	-0.741374	4.53135	0.00170097	0.00831114	-0.852535	2	NA	NA	301450	8490000	17212000	12525000	6465100	19145000	NA	NA	-4.23689	-1.81632	0.491956	0.127736	0.228102	0.757179	-3.02661	0.401243	3.42785	0.00170097	0.00831114
343	sp|O96019|ACL6A_HUMAN	sp|O96019|ACL6A_HUMAN	15	sp|O96019|ACL6A_HUMAN Actin-like protein 6A OS=Homo sapiens GN=ACTL6A PE=1 SV=1	-0.546763	2.88036	sp|O96019|ACL6A_HUMAN	3.42713	2.01339	4.84086	1.1668	5.37391	0.000274162	0.00243242	0.735058	0	959600	2926300	3164700	53442000	176280000	72045000	26572000	97517000	-1.52995	-1.03047	-0.691782	1.06515	3.75308	2.57046	2.1613	3.03662	-0.546763	2.88036	3.42713	0.000274162	0.00243242
2127	sp|Q9H2F5|EPC1_HUMAN	sp|Q9H2F5|EPC1_HUMAN	10	sp|Q9H2F5|EPC1_HUMAN Enhancer of polycomb homolog 1 OS=Homo sapiens GN=EPC1 PE=1 SV=1	-5.2031	-1.787	sp|Q9H2F5|EPC1_HUMAN	3.4161	1.54024	5.29196	-2.9257	4.16555	0.00282869	0.0119422	-1.34434	2	61361	213760	NA	NA	10014000	1647400	1805500	1668100	-5.59376	-4.81244	NA	NA	-0.267263	-2.70447	-1.51654	-2.6597	-5.2031	-1.787	3.4161	0.00282869	0.0119422
1871	sp|Q96EY1|DNJA3_HUMAN	sp|Q96EY1|DNJA3_HUMAN	15	sp|Q96EY1|DNJA3_HUMAN DnaJ homolog subfamily A member 3, mitochondrial OS=Homo sapiens GN=DNAJA3 PE=1 SV=2	-1.15497	2.24922	sp|Q96EY1|DNJA3_HUMAN	3.40419	1.32099	5.48739	0.547123	3.62251	0.00438951	0.0164433	-1.99994	0	1282400	1070300	5936200	11874000	234590000	9561900	63396000	38677000	-1.10141	-2.48421	0.256629	-1.2909	4.15365	-0.249151	3.3506	1.74178	-1.15497	2.24922	3.40419	0.00438951	0.0164433
1218	sp|Q14686|NCOA6_HUMAN	sp|Q14686|NCOA6_HUMAN	21	sp|Q14686|NCOA6_HUMAN Nuclear receptor coactivator 6 OS=Homo sapiens GN=NCOA6 PE=1 SV=3	-1.18715	2.20045	sp|Q14686|NCOA6_HUMAN	3.38761	2.08097	4.69425	0.748623	5.8278	0.000212598	0.00209358	1.06108	1	1526600	2947700	1624000	NA	115260000	38692000	15864000	65810000	-0.843798	-1.01994	-1.69772	NA	3.1575	1.70251	1.45582	2.486	-1.18715	2.20045	3.38761	0.000212598	0.00209358
479	sp|P17028|ZNF24_HUMAN	sp|P17028|ZNF24_HUMAN	17	sp|P17028|ZNF24_HUMAN Zinc finger protein 24 OS=Homo sapiens GN=ZNF24 PE=1 SV=4	0.289669	3.67184	sp|P17028|ZNF24_HUMAN	3.38217	2.11335	4.651	1.98076	5.9091	0.000127952	0.00155653	1.47997	0	1340100	11578000	5138500	58194000	140330000	242120000	74874000	127590000	-1.03636	0.957417	0.0390438	1.19858	3.43337	4.26284	3.57819	3.41297	0.289669	3.67184	3.38217	0.000127952	0.00155653
1671	sp|Q8NBS9|TXND5_HUMAN	sp|Q8NBS9|TXND5_HUMAN	7	sp|Q8NBS9|TXND5_HUMAN Thioredoxin domain-containing protein 5 OS=Homo sapiens GN=TXNDC5 PE=1 SV=2	-4.91487	-1.54611	sp|Q8NBS9|TXND5_HUMAN	3.36877	1.30673	5.4308	-2.98987	3.67234	0.00477822	0.0175102	-1.98192	1	44240	108890	NA	4304900	13316000	2033000	1062900	3395300	-6.07724	-5.78735	NA	-2.88003	0.13221	-2.41083	-2.24121	-1.6646	-4.91487	-1.54611	3.36877	0.00477822	0.0175102
1369	sp|Q52LR7|EPC2_HUMAN	sp|Q52LR7|EPC2_HUMAN	14	sp|Q52LR7|EPC2_HUMAN Enhancer of polycomb homolog 2 OS=Homo sapiens GN=EPC2 PE=1 SV=2	-2.87243	0.471474	sp|Q52LR7|EPC2_HUMAN	3.34391	1.97626	4.71155	-1.20048	5.42011	0.000256297	0.00233537	0.801144	0	343920	717210	413120	9631400	41159000	13278000	4404900	13416000	-3.04642	-3.06282	-3.76174	-1.61876	1.71405	0.209248	-0.296696	0.259292	-2.87243	0.471474	3.34391	0.000256297	0.00233537
747	sp|P49336|CDK8_HUMAN	sp|P49336|CDK8_HUMAN	9	sp|P49336|CDK8_HUMAN Cyclin-dependent kinase 8 OS=Homo sapiens GN=CDK8 PE=1 SV=1	-3.80943	-0.476545	sp|P49336|CDK8_HUMAN	3.33289	1.3186	5.34717	-1.58751	3.78479	0.0049028	0.0177691	-1.8785	2	NA	565900	306150	NA	3832900	25452000	1864600	11653000	NA	-3.4053	-4.21357	NA	-1.61345	1.11773	-1.47249	0.062032	-3.80943	-0.476545	3.33289	0.0049028	0.0177691
2053	sp|Q9BWF3|RBM4_HUMAN	sp|Q9BWF3|RBM4_HUMAN	18	sp|Q9BWF3|RBM4_HUMAN RNA-binding protein 4 OS=Homo sapiens GN=RBM4 PE=1 SV=1	0.136499	3.46489	sp|Q9BWF3|RBM4_HUMAN	3.32839	2.35019	4.30659	1.80069	7.54284	1.57872e-05	0.000503484	3.48537	0	2636900	8656800	7128500	19829000	122580000	135500000	75326000	143440000	-0.0360431	0.537165	0.5326	-0.487726	3.24381	3.4524	3.58642	3.57692	0.136499	3.46489	3.32839	1.57872e-05	0.000503484
791	sp|P51531|SMCA2_HUMAN	sp|P51531|SMCA2_HUMAN	20	sp|P51531|SMCA2_HUMAN Probable global transcription activator SNF2L2 OS=Homo sapiens GN=SMARCA2 PE=1 SV=2	NA	-1.85959	sp|P51531|SMCA2_HUMAN	NA	NA	NA	-1.85959	NA	NA	NA	NA	4	NA	NA	NA	NA	5426600	1314600	881180	6318100	NA	NA	NA	NA	-1.12607	-3.01954	-2.49766	-0.795068	-5.18197	-1.85959	3.32239	0	0
2498	sp|Q9Y2T2|AP3M1_HUMAN	sp|Q9Y2T2|AP3M1_HUMAN	3	sp|Q9Y2T2|AP3M1_HUMAN AP-3 complex subunit mu-1 OS=Homo sapiens GN=AP3M1 PE=1 SV=1	-6.01731	-2.70025	sp|Q9Y2T2|AP3M1_HUMAN	3.31707	1.89814	4.736	-4.02707	5.46901	0.000779606	0.00490632	-0.0372067	3	NA	NA	93063	577780	1660800	1824500	NA	1560500	NA	NA	-6.00903	-6.0256	-2.78576	-2.56191	NA	-2.75307	-6.01731	-2.70025	3.31707	0.000779606	0.00490632
252	sp|O75529|TAF5L_HUMAN	sp|O75529|TAF5L_HUMAN	9	sp|O75529|TAF5L_HUMAN TAF5-like RNA polymerase II p300/CBP-associated factor-associated factor 65 kDa subunit 5L OS=Homo sapiens GN=TAF5L PE=1 SV=1	-3.86414	-0.564807	sp|O75529|TAF5L_HUMAN	3.29934	1.85033	4.74834	-1.97881	5.11831	0.000550577	0.00382165	0.139329	1	NA	481760	381350	2011100	17819000	4236300	1760300	12296000	NA	-3.63796	-3.88239	-4.07208	0.540538	-1.38578	-1.55122	0.137235	-3.86414	-0.564807	3.29934	0.000550577	0.00382165
1963	sp|Q96T58|MINT_HUMAN	sp|Q96T58|MINT_HUMAN	118	sp|Q96T58|MINT_HUMAN Msx2-interacting protein OS=Homo sapiens GN=SPEN PE=1 SV=1	1.98934	5.28582	sp|Q96T58|MINT_HUMAN	3.29647	2.11831	4.47463	3.63758	6.2026	8.56727e-05	0.00119638	1.86949	0	5861600	26908000	13628000	199320000	722890000	379850000	243850000	500730000	1.14452	2.17631	1.50968	3.12686	5.7312	4.8916	5.19313	5.32733	1.98934	5.28582	3.29647	8.56727e-05	0.00119638
1438	sp|Q63ZY3|KANK2_HUMAN	sp|Q63ZY3|KANK2_HUMAN	2	sp|Q63ZY3|KANK2_HUMAN KN motif and ankyrin repeat domain-containing protein 2 OS=Homo sapiens GN=KANK2 PE=1 SV=1	-9.01856	-5.7302	sp|Q63ZY3|KANK2_HUMAN	3.28837	0.365882	6.21086	-6.55229	2.71287	0.032847	0.0775964	-3.42647	4	NA	NA	NA	85482	619670	130960	NA	87745	NA	NA	NA	-9.01856	-4.1677	-6.2397	NA	-6.78318	-9.01856	-5.7302	3.28837	0.032847	0.0775964
772	sp|P50219|MNX1_HUMAN	sp|P50219|MNX1_HUMAN	3	sp|P50219|MNX1_HUMAN Motor neuron and pancreas homeobox protein 1 OS=Homo sapiens GN=MNX1 PE=1 SV=3	-4.35076	-1.06356	sp|P50219|MNX1_HUMAN	3.2872	1.04661	5.52778	-1.721	3.43226	0.0100697	0.0311054	-2.40028	3	NA	NA	NA	1683300	2743400	9087400	4097400	3940400	NA	NA	NA	-4.35076	-2.08223	-0.320214	-0.395672	-1.45613	-4.35076	-1.06356	3.2872	0.0100697	0.0311054
1054	sp|Q05209|PTN12_HUMAN	sp|Q05209|PTN12_HUMAN	2	sp|Q05209|PTN12_HUMAN Tyrosine-protein phosphatase non-receptor type 12 OS=Homo sapiens GN=PTPN12 PE=1 SV=3	0.801657	4.07875	sp|Q05209|PTN12_HUMAN	3.27709	-0.089484	6.64367	2.4402	2.15788	0.0553102	0.115282	-4.43966	0	104340	33424000	62640000	81006000	320090000	151290000	106470000	202500000	-4.80918	2.48973	3.80947	1.71661	4.58926	3.6063	4.05971	4.05973	0.801657	4.07875	3.27709	0.0553102	0.115282
1093	sp|Q12830|BPTF_HUMAN	sp|Q12830|BPTF_HUMAN	13	sp|Q12830|BPTF_HUMAN Nucleosome-remodeling factor subunit BPTF OS=Homo sapiens GN=BPTF PE=1 SV=3	-3.83063	-0.556754	sp|Q12830|BPTF_HUMAN	3.27387	1.87872	4.66903	-1.95984	5.27482	0.000443617	0.00329225	0.349619	1	NA	510290	327890	2351800	10451000	16236000	3286500	3055200	NA	-3.5548	-4.11013	-3.82696	-0.20739	0.490053	-0.697295	-1.81239	-3.83063	-0.556754	3.27387	0.000443617	0.00329225
853	sp|P55198|AF17_HUMAN	sp|P55198|AF17_HUMAN	5	sp|P55198|AF17_HUMAN Protein AF-17 OS=Homo sapiens GN=MLLT6 PE=1 SV=2	-5.11485	-1.848	sp|P55198|AF17_HUMAN	3.26685	1.87946	4.65425	-3.24808	5.29296	0.000432745	0.00324215	0.373741	1	NA	184540	120470	1347000	2848100	1332900	1816800	6057600	NA	-5.02489	-5.61983	-4.69984	-2.02973	-3.00024	-1.50801	-0.854021	-5.11485	-1.848	3.26685	0.000432745	0.00324215
1637	sp|Q8N1G0|ZN687_HUMAN	sp|Q8N1G0|ZN687_HUMAN	12	sp|Q8N1G0|ZN687_HUMAN Zinc finger protein 687 OS=Homo sapiens GN=ZNF687 PE=1 SV=1	-2.99425	0.262869	sp|Q8N1G0|ZN687_HUMAN	3.25712	1.90352	4.61073	-1.36569	5.3342	0.000290578	0.00253049	0.677995	0	280760	620670	381980	10530000	14625000	24466000	6488200	7757400	-3.3463	-3.27177	-3.8799	-1.47905	0.263647	1.06256	0.23298	-0.507715	-2.99425	0.262869	3.25712	0.000290578	0.00253049
1467	sp|Q6NTE8|CE045_HUMAN	sp|Q6NTE8|CE045_HUMAN	10	sp|Q6NTE8|CE045_HUMAN UPF0544 protein C5orf45 OS=Homo sapiens GN=C5orf45 PE=2 SV=2	-2.41884	0.834681	sp|Q6NTE8|CE045_HUMAN	3.25352	1.94776	4.55927	-0.792077	5.52357	0.000220648	0.00213413	0.947894	0	357070	788490	1001500	11567000	9064600	32352000	14820000	21664000	-2.99097	-2.92587	-2.42657	-1.33193	-0.406888	1.45265	1.36271	0.930253	-2.41884	0.834681	3.25352	0.000220648	0.00213413
1595	sp|Q8IU81|I2BP1_HUMAN	sp|Q8IU81|I2BP1_HUMAN	5	sp|Q8IU81|I2BP1_HUMAN Interferon regulatory factor 2-binding protein 1 OS=Homo sapiens GN=IRF2BP1 PE=1 SV=1	-5.19667	-1.94354	sp|Q8IU81|I2BP1_HUMAN	3.25313	1.95338	4.55289	-3.57011	5.54839	0.000212906	0.00209358	0.982861	0	102130	214670	107760	888460	1328100	1988300	1816300	6643400	-4.84082	-4.8063	-5.78794	-5.35164	-3.09913	-2.44187	-1.50839	-0.724772	-5.19667	-1.94354	3.25313	0.000212906	0.00209358
469	sp|P15923|TFE2_HUMAN	sp|P15923|TFE2_HUMAN	6	sp|P15923|TFE2_HUMAN Transcription factor E2-alpha OS=Homo sapiens GN=TCF3 PE=1 SV=1	-4.17519	-0.932126	sp|P15923|TFE2_HUMAN	3.24306	1.72321	4.76291	-2.32201	4.79648	0.000868007	0.00530699	-0.305468	1	NA	166010	520090	2197600	4147800	13931000	3154100	3197900	NA	-5.17783	-3.41455	-3.93317	-1.50277	0.276277	-0.753536	-1.74847	-4.17519	-0.932126	3.24306	0.000868007	0.00530699
1605	sp|Q8IVW6|ARI3B_HUMAN	sp|Q8IVW6|ARI3B_HUMAN	31	sp|Q8IVW6|ARI3B_HUMAN AT-rich interactive domain-containing protein 3B OS=Homo sapiens GN=ARID3B PE=1 SV=2	1.5643	4.796	sp|Q8IVW6|ARI3B_HUMAN	3.2317	2.20111	4.26229	3.18015	6.95142	3.24058e-05	0.000723069	2.80423	0	6230500	24130000	10491000	90399000	492150000	223320000	182500000	409290000	1.23472	2.01881	1.11523	1.88844	5.19227	4.14998	4.79676	5.045	1.5643	4.796	3.2317	3.24058e-05	0.000723069
1788	sp|Q92734|TFG_HUMAN	sp|Q92734|TFG_HUMAN	3	sp|Q92734|TFG_HUMAN Protein TFG OS=Homo sapiens GN=TFG PE=1 SV=2	-3.32588	-0.101011	sp|Q92734|TFG_HUMAN	3.22486	0.083631	6.3661	-2.6809	2.40174	0.0455186	0.0990082	-3.80429	3	1103800	619610	476700	1003900	11275000	NA	NA	NA	-1.32305	-3.27424	-3.5459	-5.16031	-0.101011	NA	NA	NA	-3.32588	-0.101011	3.22486	0.0455186	0.0990082
2544	sp|Q9Y592|CEP83_HUMAN	sp|Q9Y592|CEP83_HUMAN	4	sp|Q9Y592|CEP83_HUMAN Centrosomal protein of 83 kDa OS=Homo sapiens GN=CEP83 PE=1 SV=2	-4.89948	-1.68446	sp|Q9Y592|CEP83_HUMAN	3.21502	0.798731	5.63132	-2.48821	3.20801	0.0168707	0.0457118	-2.80318	4	NA	NA	NA	1185800	NA	7111600	1032600	2470000	NA	NA	NA	-4.89948	NA	-0.662505	-2.28077	-2.1101	-4.89948	-1.68446	3.21502	0.0168707	0.0457118
1367	sp|Q52LA3|LIN52_HUMAN	sp|Q52LA3|LIN52_HUMAN	2	sp|Q52LA3|LIN52_HUMAN Protein lin-52 homolog OS=Homo sapiens GN=LIN52 PE=1 SV=1	NA	-1.96897	sp|Q52LA3|LIN52_HUMAN	NA	NA	NA	-1.96897	NA	NA	NA	NA	4	NA	NA	NA	NA	5069800	5621300	288250	3461300	NA	NA	NA	NA	-1.22141	-0.990839	-4.026	-1.63765	-5.18197	-1.96897	3.213	0	0
973	sp|P67870|CSK2B_HUMAN	sp|P67870|CSK2B_HUMAN	8	sp|P67870|CSK2B_HUMAN Casein kinase II subunit beta OS=Homo sapiens GN=CSNK2B PE=1 SV=1	-0.404608	2.80647	sp|P67870|CSK2B_HUMAN	3.21108	1.64863	4.77354	1.20093	4.55587	0.000950589	0.00569389	-0.489638	0	895580	11576000	1764400	40455000	72854000	172670000	34048000	62789000	-1.63199	0.957168	-1.5727	0.629094	2.51447	3.79085	2.50038	2.4202	-0.404608	2.80647	3.21108	0.000950589	0.00569389
2010	sp|Q9BQ87|TBL1Y_HUMAN	sp|Q9BQ87|TBL1Y_HUMAN	8	sp|Q9BQ87|TBL1Y_HUMAN F-box-like/WD repeat-containing protein TBL1Y OS=Homo sapiens GN=TBL1Y PE=2 SV=1	-8.35581	-5.14821	sp|Q9BQ87|TBL1Y_HUMAN	3.2076	0.603795	5.8114	-5.95011	2.97011	0.0231431	0.0591741	-3.09871	4	NA	NA	NA	130510	528420	405540	NA	116020	NA	NA	NA	-8.35581	-4.391	-4.66155	NA	-6.39207	-8.35581	-5.14821	3.2076	0.0231431	0.0591741
2503	sp|Q9Y2X9|ZN281_HUMAN	sp|Q9Y2X9|ZN281_HUMAN	32	sp|Q9Y2X9|ZN281_HUMAN Zinc finger protein 281 OS=Homo sapiens GN=ZNF281 PE=1 SV=1	1.73208	4.93337	sp|Q9Y2X9|ZN281_HUMAN	3.20128	2.16112	4.24145	3.33273	6.82261	3.81113e-05	0.000796493	2.64933	0	6189100	16674000	14137000	147370000	443760000	371340000	165300000	445900000	1.22487	1.4846	1.56497	2.6539	5.04719	4.85996	4.66137	5.16495	1.73208	4.93337	3.20128	3.81113e-05	0.000796493
466	sp|P15336|ATF2_HUMAN	sp|P15336|ATF2_HUMAN	3	sp|P15336|ATF2_HUMAN Cyclic AMP-dependent transcription factor ATF-2 OS=Homo sapiens GN=ATF2 PE=1 SV=4	NA	-1.99697	sp|P15336|ATF2_HUMAN	NA	NA	NA	-1.99697	NA	NA	NA	NA	4	NA	NA	NA	NA	3453400	2276900	1401900	2464800	NA	NA	NA	NA	-1.7596	-2.25264	-1.86259	-2.11305	-5.18197	-1.99697	3.185	0	0
1435	sp|Q5VZK9|CARL1_HUMAN	sp|Q5VZK9|CARL1_HUMAN	4	sp|Q5VZK9|CARL1_HUMAN F-actin-uncapping protein LRRC16A OS=Homo sapiens GN=LRRC16A PE=1 SV=1	-4.58189	-1.39697	sp|Q5VZK9|CARL1_HUMAN	3.18492	1.31334	5.0565	-3.52025	3.89254	0.00418741	0.0158436	-1.72516	2	86347	167390	152340	4510800	NA	NA	2185800	3714400	-5.08891	-5.16587	-5.26594	-2.80686	NA	NA	-1.25511	-1.53883	-4.58189	-1.39697	3.18492	0.00418741	0.0158436
1559	sp|Q86TJ2|TAD2B_HUMAN	sp|Q86TJ2|TAD2B_HUMAN	4	sp|Q86TJ2|TAD2B_HUMAN Transcriptional adapter 2-beta OS=Homo sapiens GN=TADA2B PE=1 SV=2	-3.65668	-0.476093	sp|Q86TJ2|TAD2B_HUMAN	3.18058	0.794758	5.56641	-1.27124	3.21417	0.0167349	0.0455004	-2.79563	4	NA	NA	NA	2621900	12074000	4009800	NA	11465000	NA	NA	NA	-3.65668	-0.00503777	-1.4625	NA	0.0392588	-3.65668	-0.476093	3.18058	0.0167349	0.0455004
411	sp|P09630|HXC6_HUMAN	sp|P09630|HXC6_HUMAN	6	sp|P09630|HXC6_HUMAN Homeobox protein Hox-C6 OS=Homo sapiens GN=HOXC6 PE=2 SV=3	NA	-2.00579	sp|P09630|HXC6_HUMAN	NA	NA	NA	-2.00579	NA	NA	NA	NA	4	NA	NA	NA	NA	1206700	24717000	1434000	624720	NA	NA	NA	NA	-3.2335	1.07682	-1.83163	-4.03485	-5.18197	-2.00579	3.17618	0	0
632	sp|P35244|RFA3_HUMAN	sp|P35244|RFA3_HUMAN	7	sp|P35244|RFA3_HUMAN Replication protein A 14 kDa subunit OS=Homo sapiens GN=RPA3 PE=1 SV=1	-1.44698	1.71474	sp|P35244|RFA3_HUMAN	3.16172	1.35068	4.97276	0.133882	3.87011	0.00289482	0.012049	-1.58965	0	293400	3064000	1242500	38679000	21848000	99613000	16490000	32569000	-3.28122	-0.964012	-2.10146	0.558779	0.826277	3.02282	1.50875	1.50111	-1.44698	1.71474	3.16172	0.00289482	0.012049
1709	sp|Q8TAQ2|SMRC2_HUMAN	sp|Q8TAQ2|SMRC2_HUMAN	17	sp|Q8TAQ2|SMRC2_HUMAN SWI/SNF complex subunit SMARCC2 OS=Homo sapiens GN=SMARCC2 PE=1 SV=1	-3.96551	-0.80604	sp|Q8TAQ2|SMRC2_HUMAN	3.15947	1.25083	5.06811	-2.38578	3.6696	0.0040533	0.0154987	-1.92148	0	197580	376950	331920	2227200	48454000	2994400	784080	7061000	-3.86556	-3.99255	-4.09171	-3.91222	1.94278	-1.87018	-2.65734	-0.639415	-3.96551	-0.80604	3.15947	0.0040533	0.0154987
848	sp|P55060|XPO2_HUMAN	sp|P55060|XPO2_HUMAN	2	sp|P55060|XPO2_HUMAN Exportin-2 OS=Homo sapiens GN=CSE1L PE=1 SV=3	-5.28049	-2.12435	sp|P55060|XPO2_HUMAN	3.15615	1.496	4.81629	-3.47698	4.27346	0.00187788	0.00890918	-1.06304	1	40422	175610	247490	NA	937970	1903600	2707900	3969200	-6.21063	-5.09658	-4.53428	NA	-3.58664	-2.50265	-0.962155	-1.44594	-5.28049	-2.12435	3.15615	0.00187788	0.00890918
1339	sp|Q1KMD3|HNRL2_HUMAN	sp|Q1KMD3|HNRL2_HUMAN	15	sp|Q1KMD3|HNRL2_HUMAN Heterogeneous nuclear ribonucleoprotein U-like protein 2 OS=Homo sapiens GN=HNRNPUL2 PE=1 SV=1	-1.74201	1.41167	sp|Q1KMD3|HNRL2_HUMAN	3.15368	1.59798	4.70939	-0.165172	4.49385	0.00104861	0.00600658	-0.586575	0	668460	924160	6528700	5123200	52448000	22706000	13482000	30327000	-2.06427	-2.6964	0.400077	-2.60746	2.05381	0.958332	1.23329	1.40125	-1.74201	1.41167	3.15368	0.00104861	0.00600658
1899	sp|Q96I24|FUBP3_HUMAN	sp|Q96I24|FUBP3_HUMAN	26	sp|Q96I24|FUBP3_HUMAN Far upstream element-binding protein 3 OS=Homo sapiens GN=FUBP3 PE=1 SV=2	0.799898	3.95085	sp|Q96I24|FUBP3_HUMAN	3.15095	1.88495	4.41695	2.37537	5.5174	0.000222615	0.00214438	0.9392	0	2338400	7741600	9531400	101310000	270700000	133210000	78867000	252950000	-0.213592	0.375666	0.970597	2.06692	4.35434	3.4286	3.64925	4.3712	0.799898	3.95085	3.15095	0.000222615	0.00214438
133	sp|O15265|ATX7_HUMAN	sp|O15265|ATX7_HUMAN	5	sp|O15265|ATX7_HUMAN Ataxin-7 OS=Homo sapiens GN=ATXN7 PE=1 SV=1	-5.12101	-1.97089	sp|O15265|ATX7_HUMAN	3.15011	1.14161	5.15861	-2.60092	3.66919	0.00724788	0.0243314	-2.09495	3	NA	NA	167710	NA	5023400	3249300	1062300	1678300	NA	NA	-5.12101	NA	-1.2343	-1.75612	-2.24199	-2.65117	-5.12101	-1.97089	3.15011	0.00724788	0.0243314
195	sp|O60315|ZEB2_HUMAN	sp|O60315|ZEB2_HUMAN	6	sp|O60315|ZEB2_HUMAN Zinc finger E-box-binding homeobox 2 OS=Homo sapiens GN=ZEB2 PE=1 SV=1	NA	-2.03485	sp|O60315|ZEB2_HUMAN	NA	NA	NA	-2.03485	NA	NA	NA	NA	4	NA	NA	NA	NA	8478400	18742000	58555	2446800	NA	NA	NA	NA	-0.500602	0.690456	-6.20596	-2.12331	-5.18197	-2.03485	3.14712	0	0
1039	sp|Q02880|TOP2B_HUMAN	sp|Q02880|TOP2B_HUMAN	53	sp|Q02880|TOP2B_HUMAN DNA topoisomerase 2-beta OS=Homo sapiens GN=TOP2B PE=1 SV=3	-0.466164	2.67746	sp|Q02880|TOP2B_HUMAN	3.14363	1.80164	4.48561	1.10565	5.19292	0.000358019	0.00289358	0.472969	0	3178200	4261000	5587700	8674800	179810000	48737000	34313000	61592000	0.239894	-0.48736	0.165406	-1.7826	3.78087	2.02475	2.51098	2.39325	-0.466164	2.67746	3.14363	0.000358019	0.00289358
123	sp|O15119|TBX3_HUMAN	sp|O15119|TBX3_HUMAN	6	sp|O15119|TBX3_HUMAN T-box transcription factor TBX3 OS=Homo sapiens GN=TBX3 PE=1 SV=4	NA	-2.03971	sp|O15119|TBX3_HUMAN	NA	NA	NA	-2.03971	NA	NA	NA	NA	4	NA	NA	NA	NA	5135000	1034900	814800	5469500	NA	NA	NA	NA	-1.2035	-3.35355	-2.60477	-0.997014	-5.18197	-2.03971	3.14226	0	0
2226	sp|Q9NPG3|UBN1_HUMAN	sp|Q9NPG3|UBN1_HUMAN	14	sp|Q9NPG3|UBN1_HUMAN Ubinuclein-1 OS=Homo sapiens GN=UBN1 PE=1 SV=2	-3.84571	-0.70993	sp|Q9NPG3|UBN1_HUMAN	3.13578	1.85699	4.41457	-2.05384	5.51206	0.000321878	0.00271062	0.66085	1	NA	289440	311900	4045800	4334100	9413200	4103000	6601200	NA	-4.37436	-4.18551	-2.97726	-1.44119	-0.271034	-0.393803	-0.733695	-3.84571	-0.70993	3.13578	0.000321878	0.00271062
1094	sp|Q12834|CDC20_HUMAN	sp|Q12834|CDC20_HUMAN	13	sp|Q12834|CDC20_HUMAN Cell division cycle protein 20 homolog OS=Homo sapiens GN=CDC20 PE=1 SV=2	-1.74444	1.38961	sp|Q12834|CDC20_HUMAN	3.13404	1.56221	4.70587	-0.177415	4.42004	0.00117931	0.00651796	-0.70263	0	565330	1777300	1282300	15627000	8376700	91707000	17456000	34505000	-2.31191	-1.75119	-2.05392	-0.860726	-0.517518	2.90737	1.58662	1.58196	-1.74444	1.38961	3.13404	0.00117931	0.00651796
468	sp|P15884|ITF2_HUMAN	sp|P15884|ITF2_HUMAN	3	sp|P15884|ITF2_HUMAN Transcription factor 4 OS=Homo sapiens GN=TCF4 PE=1 SV=3	NA	-2.05704	sp|P15884|ITF2_HUMAN	NA	NA	NA	-2.05704	NA	NA	NA	NA	4	NA	NA	NA	NA	569260	3287200	3662500	3424900	NA	NA	NA	NA	-4.28664	-1.73993	-0.549139	-1.65245	-5.18197	-2.05704	3.12493	0	0
983	sp|P78332|RBM6_HUMAN	sp|P78332|RBM6_HUMAN	55	sp|P78332|RBM6_HUMAN RNA-binding protein 6 OS=Homo sapiens GN=RBM6 PE=1 SV=5	1.56008	4.67943	sp|P78332|RBM6_HUMAN	3.11935	1.80411	4.4346	3.11976	5.25758	0.000325289	0.00271265	0.567188	0	4277600	24821000	10284000	126650000	158960000	549220000	259260000	263100000	0.67894	2.05962	1.08518	2.41658	3.60811	5.4064	5.27694	4.42628	1.56008	4.67943	3.11935	0.000325289	0.00271265
1579	sp|Q86WJ1|CHD1L_HUMAN	sp|Q86WJ1|CHD1L_HUMAN	16	sp|Q86WJ1|CHD1L_HUMAN Chromodomain-helicase-DNA-binding protein 1-like OS=Homo sapiens GN=CHD1L PE=1 SV=2	-2.16803	0.949684	sp|Q86WJ1|CHD1L_HUMAN	3.11772	1.75767	4.47776	-0.609174	5.08172	0.000422788	0.00317764	0.309403	0	876410	703550	2503600	4325800	10608000	28392000	14572000	29769000	-1.66397	-3.09061	-1.0451	-2.87245	-0.186489	1.27035	1.33963	1.37525	-2.16803	0.949684	3.11772	0.000422788	0.00317764
1340	sp|Q1MSJ5|CSPP1_HUMAN	sp|Q1MSJ5|CSPP1_HUMAN	6	sp|Q1MSJ5|CSPP1_HUMAN Centrosome and spindle pole-associated protein 1 OS=Homo sapiens GN=CSPP1 PE=1 SV=4	-4.68376	-1.56741	sp|Q1MSJ5|CSPP1_HUMAN	3.11635	1.36933	4.86337	-2.19068	4.17316	0.00370054	0.0145611	-1.47659	3	NA	NA	NA	1360900	3539200	3951700	1635600	4072800	NA	NA	NA	-4.68376	-1.7252	-1.48288	-1.65171	-1.40986	-4.68376	-1.56741	3.11635	0.00370054	0.0145611
1820	sp|Q969J2|ZKSC4_HUMAN	sp|Q969J2|ZKSC4_HUMAN	13	sp|Q969J2|ZKSC4_HUMAN Zinc finger protein with KRAB and SCAN domains 4 OS=Homo sapiens GN=ZKSCAN4 PE=1 SV=1	-0.707405	2.39739	sp|Q969J2|ZKSC4_HUMAN	3.10479	1.53215	4.67744	0.844992	4.37653	0.00126433	0.00689103	-0.771415	0	1940300	2002000	1300900	60952000	67467000	38986000	45525000	69979000	-0.489401	-1.57912	-2.0322	1.2711	2.40679	1.71307	2.89769	2.572	-0.707405	2.39739	3.10479	0.00126433	0.00689103
1075	sp|Q08945|SSRP1_HUMAN	sp|Q08945|SSRP1_HUMAN	28	sp|Q08945|SSRP1_HUMAN FACT complex subunit SSRP1 OS=Homo sapiens GN=SSRP1 PE=1 SV=1	1.45676	4.56046	sp|Q08945|SSRP1_HUMAN	3.10369	1.92417	4.28322	3.00861	5.83311	0.000142227	0.00167509	1.37694	0	5241500	26430000	18580000	42882000	465900000	297760000	82336000	360330000	0.97927	2.1504	1.97703	0.720348	5.11544	4.55164	3.70813	4.86661	1.45676	4.56046	3.10369	0.000142227	0.00167509
2169	sp|Q9H7S9|ZN703_HUMAN	sp|Q9H7S9|ZN703_HUMAN	8	sp|Q9H7S9|ZN703_HUMAN Zinc finger protein 703 OS=Homo sapiens GN=ZNF703 PE=1 SV=1	-2.68572	0.410583	sp|Q9H7S9|ZN703_HUMAN	3.0963	1.9604	4.2322	-1.13757	6.04269	0.000106445	0.00136528	1.65892	0	838720	749880	541910	4945000	16214000	9202500	9631400	19231000	-1.72894	-2.99844	-3.35258	-2.66291	0.408227	-0.302641	0.773291	0.763455	-2.68572	0.410583	3.0963	0.000106445	0.00136528
1887	sp|Q96GM5|SMRD1_HUMAN	sp|Q96GM5|SMRD1_HUMAN	12	sp|Q96GM5|SMRD1_HUMAN SWI/SNF-related matrix-associated actin-dependent regulator of chromatin subfamily D member 1 OS=Homo sapiens GN=SMARCD1 PE=1 SV=2	-4.518	-1.42623	sp|Q96GM5|SMRD1_HUMAN	3.09178	0.326864	5.85669	-2.97211	2.55782	0.0325076	0.077026	-3.75245	2	NA	467640	78327	2711400	19399000	5389500	NA	693470	NA	-3.68095	-6.26895	-3.6041	0.659626	-1.04963	NA	-3.88867	-4.518	-1.42623	3.09178	0.0325076	0.077026
1838	sp|Q96BN2|TADA1_HUMAN	sp|Q96BN2|TADA1_HUMAN	5	sp|Q96BN2|TADA1_HUMAN Transcriptional adapter 1 OS=Homo sapiens GN=TADA1 PE=1 SV=1	-4.1526	-1.06512	sp|Q96BN2|TADA1_HUMAN	3.08748	0.584146	5.59081	-2.30011	2.88537	0.0221267	0.05707	-3.24942	3	142640	386040	NA	NA	21187000	5344700	648360	NA	-4.34709	-3.95811	NA	NA	0.783213	-1.06129	-2.9173	NA	-4.1526	-1.06512	3.08748	0.0221267	0.05707
5	CON__P02662;zz|FGCZCont0123_P02662|CASA1_BOVIN	CON__P02662	5	;zz|FGCZCont0123_P02662|CASA1_BOVIN blastpHomologue_1.0e-158	-2.82886	0.254036	CON__P02662	3.0829	-3.23913	9.40493	-1.5957	1.14082	0.289555	0.39799	-5.59011	3	132150	NA	14291000	754360	248740000	NA	NA	777970	-4.45998	NA	1.58131	-5.60791	4.23575	NA	NA	-3.72768	-2.82886	0.254036	3.0829	0.289555	0.39799
437	sp|P12004|PCNA_HUMAN	sp|P12004|PCNA_HUMAN	8	sp|P12004|PCNA_HUMAN Proliferating cell nuclear antigen OS=Homo sapiens GN=PCNA PE=1 SV=1	-2.38112	0.699748	sp|P12004|PCNA_HUMAN	3.08087	1.63487	4.52687	-0.840687	4.72315	0.000731495	0.0046784	-0.230965	0	321990	1016300	3360900	3463700	19256000	29592000	5021100	21803000	-3.1438	-2.55903	-0.601088	-3.22057	0.649254	1.32815	-0.117618	0.939208	-2.38112	0.699748	3.08087	0.000731495	0.0046784
1469	sp|Q6P0N0|M18BP_HUMAN	sp|Q6P0N0|M18BP_HUMAN	6	sp|Q6P0N0|M18BP_HUMAN Mis18-binding protein 1 OS=Homo sapiens GN=MIS18BP1 PE=1 SV=1	-5.48225	-2.40234	sp|Q6P0N0|M18BP_HUMAN	3.07992	1.4997	4.66013	-3.42897	4.45825	0.00187999	0.00890918	-0.949068	2	NA	143140	NA	771640	3686500	1859100	1383700	899040	NA	-5.39207	NA	-5.57244	-1.66804	-2.53568	-1.88046	-3.52516	-5.48225	-2.40234	3.07992	0.00187999	0.00890918
737	sp|P48729|KC1A_HUMAN	sp|P48729|KC1A_HUMAN	14	sp|P48729|KC1A_HUMAN Casein kinase I isoform alpha OS=Homo sapiens GN=CSNK1A1 PE=1 SV=2	0.492688	3.56555	sp|P48729|KC1A_HUMAN	3.07286	1.96643	4.17929	2.02912	6.15668	9.11508e-05	0.0012363	1.80944	0	2789200	8991600	7290000	44134000	82784000	269310000	93218000	115970000	0.0469415	0.592009	0.566379	0.765423	2.69358	4.41143	3.87791	3.27927	0.492688	3.56555	3.07286	9.11508e-05	0.0012363
1166	sp|Q13573|SNW1_HUMAN	sp|Q13573|SNW1_HUMAN	34	sp|Q13573|SNW1_HUMAN SNW domain-containing protein 1 OS=Homo sapiens GN=SNW1 PE=1 SV=1	3.27727	6.34943	sp|Q13573|SNW1_HUMAN	3.07215	1.90432	4.23998	4.81335	5.83165	0.000142518	0.00167509	1.37495	0	17897000	70899000	31915000	336180000	620020000	2019600000	640530000	896750000	2.79415	3.57661	2.79273	3.9456	5.51603	7.22446	6.514	6.14322	3.27727	6.34943	3.07215	0.000142518	0.00167509
1880	sp|Q96G21|IMP4_HUMAN	sp|Q96G21|IMP4_HUMAN	6	sp|Q96G21|IMP4_HUMAN U3 small nucleolar ribonucleoprotein protein IMP4 OS=Homo sapiens GN=IMP4 PE=1 SV=1	-2.15689	0.908045	sp|Q96G21|IMP4_HUMAN	3.06494	1.81094	4.31894	-0.624424	5.5907	0.000435037	0.00324778	0.445681	2	640040	NA	1133600	7072500	35347000	NA	8085600	18241000	-2.12848	NA	-2.23976	-2.10244	1.50066	NA	0.534016	0.689454	-2.15689	0.908045	3.06494	0.000435037	0.00324778
549	sp|P25440|BRD2_HUMAN	sp|P25440|BRD2_HUMAN	11	sp|P25440|BRD2_HUMAN Bromodomain-containing protein 2 OS=Homo sapiens GN=BRD2 PE=1 SV=2	-2.45694	0.58933	sp|P25440|BRD2_HUMAN	3.04627	0.971981	5.12055	-0.0199237	3.4357	0.0100212	0.0309962	-2.39579	3	NA	NA	NA	5640000	21951000	21451000	12003000	8206800	NA	NA	NA	-2.45694	0.83287	0.878948	1.07437	-0.428864	-2.45694	0.58933	3.04627	0.0100212	0.0309962
743	sp|P49116|NR2C2_HUMAN	sp|P49116|NR2C2_HUMAN	17	sp|P49116|NR2C2_HUMAN Nuclear receptor subfamily 2 group C member 2 OS=Homo sapiens GN=NR2C2 PE=1 SV=1	-0.260942	2.78425	sp|P49116|NR2C2_HUMAN	3.04519	1.96917	4.12121	1.26166	6.27368	7.78765e-05	0.00114154	1.96184	0	3407100	6608700	2245300	22012000	65962000	96609000	44770000	88892000	0.342676	0.14698	-1.20928	-0.324141	2.37517	2.98007	2.87481	2.90695	-0.260942	2.78425	3.04519	7.78765e-05	0.00114154
21	REV__sp|Q07283|TRHY_HUMAN	REV__sp|Q07283|TRHY_HUMAN	3	sp|Q07283|TRHY_HUMAN Trichohyalin OS=Homo sapiens GN=TCHH PE=1 SV=2	-1.70206	1.34298	REV__sp|Q07283|TRHY_HUMAN	3.04504	0.948384	5.1417	0.0379609	3.26463	0.00923153	0.0291262	-2.62791	1	1773500	1277400	1121900	NA	19696000	7457800	70343000	40156000	-0.622245	-2.22854	-2.2554	NA	0.680924	-0.59614	3.49281	1.79432	-1.70206	1.34298	3.04504	0.00923153	0.0291262
2466	sp|Q9UPW6|SATB2_HUMAN	sp|Q9UPW6|SATB2_HUMAN	13	sp|Q9UPW6|SATB2_HUMAN DNA-binding protein SATB2 OS=Homo sapiens GN=SATB2 PE=1 SV=2	-1.91321	1.12435	sp|Q9UPW6|SATB2_HUMAN	3.03756	1.0813	4.99382	0.516837	3.63256	0.00762185	0.0251223	-2.14157	3	740400	NA	NA	NA	34865000	15230000	11411000	35204000	-1.91321	NA	NA	NA	1.48142	0.400748	1.00519	1.61004	-1.91321	1.12435	3.03756	0.00762185	0.0251223
1511	sp|Q71DI3|H32_HUMAN	sp|Q71DI3|H32_HUMAN	12	sp|Q71DI3|H32_HUMAN Histone H3.2 OS=Homo sapiens GN=HIST2H3A PE=1 SV=3	-3.90627	-0.886136	sp|Q71DI3|H32_HUMAN	3.02013	1.10456	4.9357	-2.3962	3.80127	0.00795049	0.0259877	-2.13877	4	NA	452710	333470	NA	4175800	NA	NA	9134400	NA	-3.72785	-4.08468	NA	-1.49334	NA	NA	-0.278929	-3.90627	-0.886136	3.02013	0.00795049	0.0259877
1556	sp|Q7Z7K6|CENPV_HUMAN	sp|Q7Z7K6|CENPV_HUMAN	8	sp|Q7Z7K6|CENPV_HUMAN Centromere protein V OS=Homo sapiens GN=CENPV PE=1 SV=1	-0.58257	2.43642	sp|Q7Z7K6|CENPV_HUMAN	3.01899	1.43383	4.60414	0.926923	4.222	0.00162223	0.00807692	-1.01772	0	1744300	2013700	11576000	11243000	110720000	25689000	38059000	86030000	-0.64678	-1.57069	1.26362	-1.37643	3.10117	1.13067	2.6527	2.86113	-0.58257	2.43642	3.01899	0.00162223	0.00807692
1585	sp|Q86XN7|PRSR1_HUMAN	sp|Q86XN7|PRSR1_HUMAN	2	sp|Q86XN7|PRSR1_HUMAN Proline and serine-rich protein 1 OS=Homo sapiens GN=PROSER1 PE=1 SV=2	NA	-2.16328	sp|Q86XN7|PRSR1_HUMAN	NA	NA	NA	-2.16328	NA	NA	NA	NA	4	NA	NA	NA	NA	2307500	2820700	1004900	2565900	NA	NA	NA	NA	-2.32478	-1.95362	-2.31796	-2.05676	-5.18197	-2.16328	3.01869	0	0
1946	sp|Q96RQ3|MCCA_HUMAN	sp|Q96RQ3|MCCA_HUMAN	34	sp|Q96RQ3|MCCA_HUMAN Methylcrotonoyl-CoA carboxylase subunit alpha, mitochondrial OS=Homo sapiens GN=MCCC1 PE=1 SV=3	2.03709	5.05072	sp|Q96RQ3|MCCA_HUMAN	3.01363	0.868795	5.15847	3.54391	3.11476	0.0104966	0.032005	-2.85417	0	4953400	12836000	30810000	238290000	2819200000	206890000	52546000	537610000	0.89572	1.1065	2.7396	3.40656	7.63892	4.04329	3.09386	5.42683	2.03709	5.05072	3.01363	0.0104966	0.032005
1154	sp|Q13472|TOP3A_HUMAN	sp|Q13472|TOP3A_HUMAN	5	sp|Q13472|TOP3A_HUMAN DNA topoisomerase 3-alpha OS=Homo sapiens GN=TOP3A PE=1 SV=1	NA	-2.16898	sp|Q13472|TOP3A_HUMAN	NA	NA	NA	-2.16898	NA	NA	NA	NA	4	NA	NA	NA	NA	1028300	2787100	1680900	3471600	NA	NA	NA	NA	-3.45775	-1.97035	-1.61435	-1.63349	-5.18197	-2.16898	3.01299	0	0
2199	sp|Q9HC44|GPBL1_HUMAN	sp|Q9HC44|GPBL1_HUMAN	2	sp|Q9HC44|GPBL1_HUMAN Vasculin-like protein 1 OS=Homo sapiens GN=GPBP1L1 PE=1 SV=1	-6.34065	-3.33295	sp|Q9HC44|GPBL1_HUMAN	3.0077	-1.97682	7.99222	-4.8368	1.45483	0.193001	0.294811	-5.1523	4	NA	NA	41162	838500	NA	NA	5548500	94126	NA	NA	-7.23902	-5.44229	NA	NA	0.0189887	-6.68489	-6.34065	-3.33295	3.0077	0.193001	0.294811
2540	sp|Q9Y4Z0|LSM4_HUMAN	sp|Q9Y4Z0|LSM4_HUMAN	6	sp|Q9Y4Z0|LSM4_HUMAN U6 snRNA-associated Sm-like protein LSm4 OS=Homo sapiens GN=LSM4 PE=1 SV=1	-4.1799	-1.18342	sp|Q9Y4Z0|LSM4_HUMAN	2.99647	1.09075	4.9022	-2.89569	3.53442	0.00595846	0.0207404	-2.19881	1	165440	288800	329590	1960800	27839000	2026300	NA	2155500	-4.12794	-4.37756	-4.10233	-4.11175	1.16596	-2.41544	NA	-2.30079	-4.1799	-1.18342	2.99647	0.00595846	0.0207404
1869	sp|Q96EU6|RRP36_HUMAN	sp|Q96EU6|RRP36_HUMAN	6	sp|Q96EU6|RRP36_HUMAN Ribosomal RNA processing protein 36 homolog OS=Homo sapiens GN=RRP36 PE=1 SV=1	-3.67346	-0.680339	sp|Q96EU6|RRP36_HUMAN	2.99312	0.758556	5.22769	-1.67805	3.06389	0.0146354	0.0410208	-2.94104	2	NA	495250	NA	2472000	1688500	24458000	3883400	7516700	NA	-3.59804	NA	-3.74888	-2.76258	1.06211	-0.469038	-0.551848	-3.67346	-0.680339	2.99312	0.0146354	0.0410208
2317	sp|Q9NYZ3|GTSE1_HUMAN	sp|Q9NYZ3|GTSE1_HUMAN	21	sp|Q9NYZ3|GTSE1_HUMAN G2 and S phase-expressed protein 1 OS=Homo sapiens GN=GTSE1 PE=1 SV=3	0.108173	3.09998	sp|Q9NYZ3|GTSE1_HUMAN	2.9918	1.85926	4.12435	1.60408	5.85605	0.000137746	0.00164182	1.40813	0	2754900	3465600	5012400	57819000	95836000	89624000	66947000	109640000	0.0286546	-0.785996	0.00158091	1.18845	2.8988	2.87529	3.42514	3.20068	0.108173	3.09998	2.9918	0.000137746	0.00164182
868	sp|P56545|CTBP2_HUMAN	sp|P56545|CTBP2_HUMAN	6	sp|P56545|CTBP2_HUMAN C-terminal-binding protein 2 OS=Homo sapiens GN=CTBP2 PE=1 SV=1	-3.19926	-0.212597	sp|P56545|CTBP2_HUMAN	2.98666	1.65398	4.31935	-1.70593	4.96805	0.000502037	0.00359033	0.140226	0	349920	628810	434530	4422900	3223500	18959000	5338700	14141000	-3.02086	-3.25294	-3.68556	-2.83768	-1.85617	0.706529	-0.0337309	0.332983	-3.19926	-0.212597	2.98666	0.000502037	0.00359033
100	sp|O14640|DVL1_HUMAN;sp|P54792|DVLP1_HUMAN	sp|O14640|DVL1_HUMAN	7	sp|O14640|DVL1_HUMAN Segment polarity protein dishevelled homolog DVL-1 OS=Homo sapiens GN=DVL1 PE=1 SV=2;sp|P54792|DVLP1_HUMAN Putative segment polarity protein dishevelled homolog DVL1P1 OS=Homo sapiens GN=DVL1P1 PE=5 SV=1	NA	-2.19618	sp|O14640|DVL1_HUMAN	NA	NA	NA	-2.19618	NA	NA	NA	NA	4	NA	NA	NA	NA	2454400	6942200	291820	2993100	NA	NA	NA	NA	-2.23827	-0.696165	-4.00916	-1.84114	-5.18197	-2.19618	2.98579	0	0
2201	sp|Q9HCC0|MCCB_HUMAN	sp|Q9HCC0|MCCB_HUMAN	32	sp|Q9HCC0|MCCB_HUMAN Methylcrotonoyl-CoA carboxylase beta chain, mitochondrial OS=Homo sapiens GN=MCCC2 PE=1 SV=1	2.21522	5.20003	sp|Q9HCC0|MCCB_HUMAN	2.9848	1.12551	4.84409	3.70762	3.55874	0.00489147	0.0177691	-2.10645	0	9649900	16342000	33944000	145920000	2994000000	200960000	82050000	516520000	1.88128	1.45553	2.88566	2.63841	7.72324	4.00269	3.70337	5.3708	2.21522	5.20003	2.9848	0.00489147	0.0177691
1035	sp|Q02447|SP3_HUMAN	sp|Q02447|SP3_HUMAN	2	sp|Q02447|SP3_HUMAN Transcription factor Sp3 OS=Homo sapiens GN=SP3 PE=1 SV=3	-5.0744	-2.09028	sp|Q02447|SP3_HUMAN	2.98412	0.714308	5.25393	-2.83631	3.16977	0.0177407	0.0475234	-2.85013	4	NA	NA	NA	1060500	2420100	NA	2101400	1616300	NA	NA	NA	-5.0744	-2.25799	NA	-1.30897	-2.70387	-5.0744	-2.09028	2.98412	0.0177407	0.0475234
2506	sp|Q9Y330|ZBT12_HUMAN	sp|Q9Y330|ZBT12_HUMAN	4	sp|Q9Y330|ZBT12_HUMAN Zinc finger and BTB domain-containing protein 12 OS=Homo sapiens GN=ZBTB12 PE=1 SV=1	NA	-2.20043	sp|Q9Y330|ZBT12_HUMAN	NA	NA	NA	-2.20043	NA	NA	NA	NA	4	NA	NA	NA	NA	1680000	3576200	2681100	959500	NA	NA	NA	NA	-2.76965	-1.62228	-0.975759	-3.43403	-5.18197	-2.20043	2.98154	0	0
1383	sp|Q5BKZ1|ZN326_HUMAN	sp|Q5BKZ1|ZN326_HUMAN	17	sp|Q5BKZ1|ZN326_HUMAN DBIRD complex subunit ZNF326 OS=Homo sapiens GN=ZNF326 PE=1 SV=2	-0.127127	2.84537	sp|Q5BKZ1|ZN326_HUMAN	2.9725	1.43162	4.51337	1.35912	4.27644	0.0014853	0.00768709	-0.930583	0	982570	2617700	13373000	42243000	131680000	59708000	44317000	86464000	-1.49499	-1.19155	1.4812	0.696833	3.34419	2.30822	2.8609	2.86818	-0.127127	2.84537	2.9725	0.0014853	0.00768709
1135	sp|Q13227|GPS2_HUMAN	sp|Q13227|GPS2_HUMAN	6	sp|Q13227|GPS2_HUMAN G protein pathway suppressor 2 OS=Homo sapiens GN=GPS2 PE=1 SV=3	-1.8346	1.13047	sp|Q13227|GPS2_HUMAN	2.96506	2.01478	3.91535	-0.352064	6.91686	3.38402e-05	0.000732687	2.7629	0	827190	1373900	2028300	7069200	30063000	27469000	13940000	18979000	-1.74939	-2.12328	-1.36253	-2.10317	1.2737	1.22421	1.27899	0.744986	-1.8346	1.13047	2.96506	3.38402e-05	0.000732687
1916	sp|Q96KQ7|EHMT2_HUMAN	sp|Q96KQ7|EHMT2_HUMAN	11	sp|Q96KQ7|EHMT2_HUMAN Histone-lysine N-methyltransferase EHMT2 OS=Homo sapiens GN=EHMT2 PE=1 SV=3	-4.51554	-1.55638	sp|Q96KQ7|EHMT2_HUMAN	2.95917	0.951061	4.96728	-2.54277	3.37074	0.00911869	0.028886	-2.48201	2	NA	170090	NA	2261400	12085000	4616500	642210	2623600	NA	-5.14274	NA	-3.88835	-0.00376129	-1.26578	-2.93033	-2.02563	-4.51554	-1.55638	2.95917	0.00911869	0.028886
1965	sp|Q96T88|UHRF1_HUMAN	sp|Q96T88|UHRF1_HUMAN	12	sp|Q96T88|UHRF1_HUMAN E3 ubiquitin-protein ligase UHRF1 OS=Homo sapiens GN=UHRF1 PE=1 SV=1	-2.53065	0.419877	sp|Q96T88|UHRF1_HUMAN	2.95053	1.13284	4.76822	-1.05539	3.59839	0.00457281	0.0169151	-2.04019	0	274590	884950	3357700	3124700	14910000	35186000	1903500	27479000	-3.37914	-2.75906	-0.602525	-3.38189	0.2907	1.56989	-1.44425	1.26317	-2.53065	0.419877	2.95053	0.00457281	0.0169151
1647	sp|Q8N5C6|SRBD1_HUMAN	sp|Q8N5C6|SRBD1_HUMAN	12	sp|Q8N5C6|SRBD1_HUMAN S1 RNA-binding domain-containing protein 1 OS=Homo sapiens GN=SRBD1 PE=1 SV=2	-3.88816	-0.940671	sp|Q8N5C6|SRBD1_HUMAN	2.94749	1.03775	4.85723	-2.20388	3.46934	0.00661763	0.0225688	-2.30179	1	NA	1343000	143310	1913200	2409400	8958700	2266700	11529000	NA	-2.15616	-5.35807	-4.15024	-2.2642	-0.340128	-1.2054	0.047053	-3.88816	-0.940671	2.94749	0.00661763	0.0225688
593	sp|P30044|PRDX5_HUMAN	sp|P30044|PRDX5_HUMAN	7	sp|P30044|PRDX5_HUMAN Peroxiredoxin-5, mitochondrial OS=Homo sapiens GN=PRDX5 PE=1 SV=4	-3.87457	-0.930599	sp|P30044|PRDX5_HUMAN	2.94398	1.16534	4.72261	-1.91192	3.78609	0.00489344	0.0177691	-1.87664	2	163050	NA	459990	NA	2026300	8222300	4725300	7500300	-4.14945	NA	-3.5997	NA	-2.50694	-0.459887	-0.200663	-0.554906	-3.87457	-0.930599	2.94398	0.00489344	0.0177691
2475	sp|Q9UQR1|ZN148_HUMAN	sp|Q9UQR1|ZN148_HUMAN	22	sp|Q9UQR1|ZN148_HUMAN Zinc finger protein 148 OS=Homo sapiens GN=ZNF148 PE=1 SV=2	-0.715772	2.2212	sp|Q9UQR1|ZN148_HUMAN	2.93697	1.70835	4.16559	0.962496	5.37341	0.000387878	0.00301116	0.480055	1	NA	2287500	2580500	31528000	73551000	54768000	24466000	50707000	NA	-1.38643	-0.999483	0.238601	2.52782	2.18764	2.04836	2.12096	-0.715772	2.2212	2.93697	0.000387878	0.00301116
2456	sp|Q9UPN4|CP131_HUMAN	sp|Q9UPN4|CP131_HUMAN	31	sp|Q9UPN4|CP131_HUMAN Centrosomal protein of 131 kDa OS=Homo sapiens GN=CEP131 PE=1 SV=3	-0.377233	2.55819	sp|Q9UPN4|CP131_HUMAN	2.93542	1.87631	3.99453	1.09048	6.14409	9.27188e-05	0.00125038	1.7929	0	1859900	6707100	3942500	16613000	41914000	93297000	50107000	68057000	-0.551945	0.168342	-0.360437	-0.764893	1.73953	2.93137	3.02885	2.53301	-0.377233	2.55819	2.93542	9.27188e-05	0.00125038
1955	sp|Q96SI1|KCD15_HUMAN	sp|Q96SI1|KCD15_HUMAN	5	sp|Q96SI1|KCD15_HUMAN BTB/POZ domain-containing protein KCTD15 OS=Homo sapiens GN=KCTD15 PE=1 SV=1	-5.2584	-2.32687	sp|Q96SI1|KCD15_HUMAN	2.93152	1.36344	4.4996	-3.30405	4.27629	0.00242001	0.0106752	-1.19317	2	141330	NA	84416	NA	1968000	1619900	1190900	2777200	-4.36072	NA	-6.15607	NA	-2.54786	-2.72797	-2.08569	-1.94596	-5.2584	-2.32687	2.93152	0.00242001	0.0106752
2179	sp|Q9H981|ARP8_HUMAN	sp|Q9H981|ARP8_HUMAN	3	sp|Q9H981|ARP8_HUMAN Actin-related protein 8 OS=Homo sapiens GN=ACTR8 PE=1 SV=2	-6.78532	-3.85499	sp|Q9H981|ARP8_HUMAN	2.93033	0.766292	5.09437	-4.58757	3.26477	0.0156635	0.043235	-2.73391	4	NA	NA	NA	355720	629540	1147900	NA	551050	NA	NA	NA	-6.78532	-4.14555	-3.20886	NA	-4.21054	-6.78532	-3.85499	2.93033	0.0156635	0.043235
1558	sp|Q86T82|UBP37_HUMAN	sp|Q86T82|UBP37_HUMAN	5	sp|Q86T82|UBP37_HUMAN Ubiquitin carboxyl-terminal hydrolase 37 OS=Homo sapiens GN=USP37 PE=1 SV=2	-3.5349	-0.606963	sp|Q86T82|UBP37_HUMAN	2.92793	1.59346	4.2624	-2.07093	5.01874	0.000890427	0.00538499	-0.242304	2	192060	719850	NA	2650400	7636500	11366000	2333200	NA	-3.90744	-3.05751	NA	-3.63974	-0.6472	-0.00783382	-1.16585	NA	-3.5349	-0.606963	2.92793	0.000890427	0.00538499
2348	sp|Q9P2N5|RBM27_HUMAN	sp|Q9P2N5|RBM27_HUMAN	43	sp|Q9P2N5|RBM27_HUMAN RNA-binding protein 27 OS=Homo sapiens GN=RBM27 PE=1 SV=2	3.59959	6.52587	sp|Q9P2N5|RBM27_HUMAN	2.92628	1.62998	4.22258	5.06273	5.00425	0.00047521	0.00344017	0.194321	0	16816000	88151000	34908000	609300000	760320000	1617300000	902960000	1080000000	2.70208	3.8914	2.92788	4.87701	5.80197	6.91431	6.98365	6.40356	3.59959	6.52587	2.92628	0.00047521	0.00344017
1628	sp|Q8IY67|RAVR1_HUMAN	sp|Q8IY67|RAVR1_HUMAN	15	sp|Q8IY67|RAVR1_HUMAN Ribonucleoprotein PTB-binding 1 OS=Homo sapiens GN=RAVER1 PE=1 SV=1	-0.651793	2.24277	sp|Q8IY67|RAVR1_HUMAN	2.89457	1.0961	4.69304	1.66386	3.76527	0.00635764	0.0218082	-1.97371	3	NA	NA	NA	17857000	63696000	73232000	21784000	52219000	NA	NA	NA	-0.651793	2.32617	2.59327	1.88956	2.1621	-0.651793	2.24277	2.89457	0.00635764	0.0218082
1350	sp|Q2TBE0|C19L2_HUMAN	sp|Q2TBE0|C19L2_HUMAN	20	sp|Q2TBE0|C19L2_HUMAN CWF19-like protein 2 OS=Homo sapiens GN=CWF19L2 PE=1 SV=4	-0.775879	2.10166	sp|Q2TBE0|C19L2_HUMAN	2.87754	1.13791	4.61716	0.66289	3.66685	0.0040722	0.0154991	-1.92606	0	622380	3017800	1749700	77021000	29024000	73602000	30602000	54716000	-2.16983	-0.985972	-1.58531	1.6376	1.22439	2.60031	2.35443	2.22751	-0.775879	2.10166	2.87754	0.0040722	0.0154991
2085	sp|Q9C005|DPY30_HUMAN	sp|Q9C005|DPY30_HUMAN	5	sp|Q9C005|DPY30_HUMAN Protein dpy-30 homolog OS=Homo sapiens GN=DPY30 PE=1 SV=1	-2.7724	0.104941	sp|Q9C005|DPY30_HUMAN	2.87735	0.169239	5.58545	-1.046	2.48566	0.0401188	0.0901718	-3.82214	3	NA	NA	279280	12642000	35678000	11312000	NA	4784300	NA	NA	-4.35207	-1.19274	1.51373	-0.0144829	NA	-1.18442	-2.7724	0.104941	2.87735	0.0401188	0.0901718
2171	sp|Q9H8E8|CSR2B_HUMAN	sp|Q9H8E8|CSR2B_HUMAN	6	sp|Q9H8E8|CSR2B_HUMAN Cysteine-rich protein 2-binding protein OS=Homo sapiens GN=CSRP2BP PE=1 SV=3	-5.49387	-2.62179	sp|Q9H8E8|CSR2B_HUMAN	2.87208	0.0932538	5.6509	-4.05783	2.36417	0.0442476	0.0966892	-4.04657	2	NA	296860	303300	172800	6871100	485540	NA	1667800	NA	-4.33777	-4.22767	-7.91618	-0.795246	-4.41018	NA	-2.65996	-5.49387	-2.62179	2.87208	0.0442476	0.0966892
432	sp|P11388|TOP2A_HUMAN	sp|P11388|TOP2A_HUMAN	63	sp|P11388|TOP2A_HUMAN DNA topoisomerase 2-alpha OS=Homo sapiens GN=TOP2A PE=1 SV=3	2.25194	5.12255	sp|P11388|TOP2A_HUMAN	2.8706	1.85971	3.8815	3.68725	6.29499	7.56904e-05	0.00113242	1.98938	0	11298000	28347000	37043000	76378000	560770000	434930000	209690000	410050000	2.11431	2.25161	3.01739	1.62447	5.37524	5.08065	4.98671	5.0476	2.25194	5.12255	2.8706	7.56904e-05	0.00113242
1884	sp|Q96G74|OTUD5_HUMAN	sp|Q96G74|OTUD5_HUMAN	2	sp|Q96G74|OTUD5_HUMAN OTU domain-containing protein 5 OS=Homo sapiens GN=OTUD5 PE=1 SV=1	-5.35942	-2.49053	sp|Q96G74|OTUD5_HUMAN	2.86889	0.157296	5.58048	-3.20776	2.55088	0.0411102	0.0918752	-3.63618	4	NA	146410	NA	NA	NA	2842800	1609600	710220	NA	-5.35942	NA	NA	NA	-1.94272	-1.67363	-3.85525	-5.35942	-2.49053	2.86889	0.0411102	0.0918752
1806	sp|Q92922|SMRC1_HUMAN	sp|Q92922|SMRC1_HUMAN	26	sp|Q92922|SMRC1_HUMAN SWI/SNF complex subunit SMARCC1 OS=Homo sapiens GN=SMARCC1 PE=1 SV=3	-0.108905	2.75984	sp|Q92922|SMRC1_HUMAN	2.86874	1.11512	4.62237	1.32547	3.62646	0.00436026	0.0163596	-1.99335	0	853130	4005700	10441000	43334000	266540000	67110000	13864000	92577000	-1.70376	-0.576662	1.10803	0.736771	4.33263	2.47139	1.27151	2.96383	-0.108905	2.75984	2.86874	0.00436026	0.0163596
1829	sp|Q96AX9|MIB2_HUMAN	sp|Q96AX9|MIB2_HUMAN	3	sp|Q96AX9|MIB2_HUMAN E3 ubiquitin-protein ligase MIB2 OS=Homo sapiens GN=MIB2 PE=1 SV=3	NA	-2.31756	sp|Q96AX9|MIB2_HUMAN	NA	NA	NA	-2.31756	NA	NA	NA	NA	4	NA	NA	NA	NA	1818200	2831400	815880	2559800	NA	NA	NA	NA	-2.65884	-1.94833	-2.60296	-2.0601	-5.18197	-2.31756	2.86441	0	0
1386	sp|Q5H9F3|BCORL_HUMAN	sp|Q5H9F3|BCORL_HUMAN	11	sp|Q5H9F3|BCORL_HUMAN BCL-6 corepressor-like protein 1 OS=Homo sapiens GN=BCORL1 PE=1 SV=1	-5.83981	-2.99255	sp|Q5H9F3|BCORL_HUMAN	2.84726	0.0920026	5.60251	-4.41618	2.29083	0.0440209	0.0966401	-4.22732	0	37947	91748	122430	847910	11476000	59790	1099100	2060100	-6.30401	-6.03493	-5.5955	-5.42481	-0.0762417	-7.33439	-2.19541	-2.36417	-5.83981	-2.99255	2.84726	0.0440209	0.0966401
684	sp|P41240|CSK_HUMAN	sp|P41240|CSK_HUMAN	2	sp|P41240|CSK_HUMAN Tyrosine-protein kinase CSK OS=Homo sapiens GN=CSK PE=1 SV=1	-2.65234	0.185775	sp|P41240|CSK_HUMAN	2.83811	-0.529845	6.20607	-0.760262	1.92755	0.0883589	0.165761	-4.6419	2	NA	107120	NA	37406000	13888000	23396000	5322500	8316300	NA	-5.81104	NA	0.506363	0.191166	1.00013	-0.0378875	-0.410306	-2.65234	0.185775	2.83811	0.0883589	0.165761
2335	sp|Q9P0M6|H2AW_HUMAN	sp|Q9P0M6|H2AW_HUMAN	15	sp|Q9P0M6|H2AW_HUMAN Core histone macro-H2A.2 OS=Homo sapiens GN=H2AFY2 PE=1 SV=3	0.113686	2.94652	sp|Q9P0M6|H2AW_HUMAN	2.83283	1.33294	4.33272	1.5301	4.18687	0.00171756	0.00835163	-1.07415	0	2755900	9878400	11833000	9752800	139810000	44194000	52239000	124970000	0.0291909	0.727959	1.29673	-1.59914	3.42817	1.88814	3.08584	3.38392	0.113686	2.94652	2.83283	0.00171756	0.00835163
2545	sp|Q9Y5A6|ZSC21_HUMAN	sp|Q9Y5A6|ZSC21_HUMAN	7	sp|Q9Y5A6|ZSC21_HUMAN Zinc finger and SCAN domain-containing protein 21 OS=Homo sapiens GN=ZSCAN21 PE=1 SV=2	-2.20215	0.630419	sp|Q9Y5A6|ZSC21_HUMAN	2.83257	0.708455	4.95668	-0.583538	2.99758	0.0143322	0.0404109	-3.05684	1	NA	493100	3131400	6256800	4209500	24652000	25959000	19757000	NA	-3.60433	-0.707732	-2.29438	-1.48208	1.07314	2.12938	0.801237	-2.20215	0.630419	2.83257	0.0143322	0.0404109
18	REV__sp|P11274|BCR_HUMAN;REV__sp|Q12979|ABR_HUMAN	REV__sp|P11274|BCR_HUMAN	2	sp|P11274|BCR_HUMAN Breakpoint cluster region protein OS=Homo sapiens GN=BCR PE=1 SV=2;sp|Q12979|ABR_HUMAN Active breakpoint cluster region-related protein OS=Homo sapiens GN=ABR PE=2 SV=2	-1.6097	1.21916	REV__sp|P11274|BCR_HUMAN	2.82887	0.483549	5.17419	0.653391	2.8218	0.0243009	0.0614686	-3.2219	3	909190	NA	NA	NA	19320000	26265000	36026000	15746000	-1.6097	NA	NA	NA	0.653906	1.16163	2.57761	0.483511	-1.6097	1.21916	2.82887	0.0243009	0.0614686
1819	sp|Q969G3|SMCE1_HUMAN	sp|Q969G3|SMCE1_HUMAN	14	sp|Q969G3|SMCE1_HUMAN SWI/SNF-related matrix-associated actin-dependent regulator of chromatin subfamily E member 1 OS=Homo sapiens GN=SMARCE1 PE=1 SV=2	-1.11984	1.70232	sp|Q969G3|SMCE1_HUMAN	2.82216	1.7218	3.92252	0.291239	5.68558	0.000175046	0.00188634	1.17433	0	968170	3141100	1636900	21670000	68750000	27983000	17028000	34293000	-1.51681	-0.928093	-1.68579	-0.348667	2.4332	1.25009	1.55266	1.57333	-1.11984	1.70232	2.82216	0.000175046	0.00188634
1462	sp|Q6MZP7|LIN54_HUMAN	sp|Q6MZP7|LIN54_HUMAN	22	sp|Q6MZP7|LIN54_HUMAN Protein lin-54 homolog OS=Homo sapiens GN=LIN54 PE=1 SV=3	0.448648	3.27044	sp|Q6MZP7|LIN54_HUMAN	2.82179	1.87618	3.7674	1.85954	6.61516	4.97019e-05	0.00088861	2.39479	0	2603000	9416000	6939100	42304000	125880000	97909000	56958000	145600000	-0.0551659	0.658668	0.491998	0.699093	3.28105	2.99873	3.20413	3.59785	0.448648	3.27044	2.82179	4.97019e-05	0.00088861
314	sp|O95551|TYDP2_HUMAN	sp|O95551|TYDP2_HUMAN	10	sp|O95551|TYDP2_HUMAN Tyrosyl-DNA phosphodiesterase 2 OS=Homo sapiens GN=TDP2 PE=1 SV=1	-1.42991	1.38972	sp|O95551|TYDP2_HUMAN	2.81963	1.4923	4.14695	-0.0200969	4.70916	0.000747589	0.00474277	-0.252444	0	1116500	2361600	1264900	14310000	11632000	51463000	30696000	25469000	-1.30615	-1.34036	-2.07452	-0.998623	-0.0573153	2.10074	2.35863	1.15681	-1.42991	1.38972	2.81963	0.000747589	0.00474277
2358	sp|Q9UBU9|NXF1_HUMAN	sp|Q9UBU9|NXF1_HUMAN	16	sp|Q9UBU9|NXF1_HUMAN Nuclear RNA export factor 1 OS=Homo sapiens GN=NXF1 PE=1 SV=1	-1.09668	1.71244	sp|Q9UBU9|NXF1_HUMAN	2.80912	1.3936	4.22464	0.307882	4.39929	0.00121908	0.00670639	-0.735407	0	1424400	5237200	1014900	15787000	31789000	87807000	8833400	46382000	-0.946204	-0.189209	-2.40653	-0.844771	1.35195	2.84669	0.654998	1.99614	-1.09668	1.71244	2.80912	0.00121908	0.00670639
2458	sp|Q9UPP1|PHF8_HUMAN	sp|Q9UPP1|PHF8_HUMAN	11	sp|Q9UPP1|PHF8_HUMAN Histone lysine demethylase PHF8 OS=Homo sapiens GN=PHF8 PE=1 SV=3	-2.66182	0.147015	sp|Q9UPP1|PHF8_HUMAN	2.80884	1.30677	4.3109	-1.05677	4.20346	0.00208839	0.00953309	-1.16756	1	NA	936410	343060	12063000	15385000	12063000	6596400	10548000	NA	-2.67737	-4.04193	-1.26617	0.33466	0.0752623	0.2556	-0.0774621	-2.66182	0.147015	2.80884	0.00208839	0.00953309
1954	sp|Q96SB8|SMC6_HUMAN	sp|Q96SB8|SMC6_HUMAN	6	sp|Q96SB8|SMC6_HUMAN Structural maintenance of chromosomes protein 6 OS=Homo sapiens GN=SMC6 PE=1 SV=2	-6.36242	-3.55498	sp|Q96SB8|SMC6_HUMAN	2.80744	1.47313	4.14175	-4.75817	4.72958	0.000955949	0.00571149	-0.399999	1	19855	NA	153040	408940	1077800	771790	311380	1179900	-7.26128	NA	-5.25902	-6.56694	-3.39185	-3.76312	-3.92043	-3.14452	-6.36242	-3.55498	2.80744	0.000955949	0.00571149
990	sp|P78406|RAE1L_HUMAN	sp|P78406|RAE1L_HUMAN	18	sp|P78406|RAE1L_HUMAN mRNA export factor OS=Homo sapiens GN=RAE1 PE=1 SV=1	1.19013	3.99735	sp|P78406|RAE1L_HUMAN	2.80722	1.62445	3.98999	2.59374	5.26143	0.000323442	0.00271062	0.57278	0	4596600	9172800	8828700	133520000	187460000	148180000	126200000	237100000	0.785237	0.620847	0.855125	2.49932	3.83928	3.5773	4.29223	4.28059	1.19013	3.99735	2.80722	0.000323442	0.00271062
418	sp|P10071|GLI3_HUMAN	sp|P10071|GLI3_HUMAN	4	sp|P10071|GLI3_HUMAN Transcriptional activator GLI3 OS=Homo sapiens GN=GLI3 PE=1 SV=6	NA	-2.3889	sp|P10071|GLI3_HUMAN	NA	NA	NA	-2.3889	NA	NA	NA	NA	4	NA	NA	NA	NA	1448300	1435300	1264000	3365800	NA	NA	NA	NA	-2.97768	-2.8969	-2.00421	-1.67682	-5.18197	-2.3889	2.79307	0	0
1656	sp|Q8N684|CPSF7_HUMAN	sp|Q8N684|CPSF7_HUMAN	18	sp|Q8N684|CPSF7_HUMAN Cleavage and polyadenylation specificity factor subunit 7 OS=Homo sapiens GN=CPSF7 PE=1 SV=1	2.58577	5.3786	sp|Q8N684|CPSF7_HUMAN	2.79283	1.74379	3.84187	3.98218	5.90174	0.000129264	0.00156443	1.47004	0	11030000	38923000	27169000	184330000	319590000	746590000	365570000	507210000	2.07883	2.70988	2.54998	3.0044	4.58707	5.83506	5.74693	5.34533	2.58577	5.3786	2.79283	0.000129264	0.00156443
610	sp|P31942|HNRH3_HUMAN	sp|P31942|HNRH3_HUMAN	12	sp|P31942|HNRH3_HUMAN Heterogeneous nuclear ribonucleoprotein H3 OS=Homo sapiens GN=HNRNPH3 PE=1 SV=2	0.6609	3.44659	sp|P31942|HNRH3_HUMAN	2.78569	1.50163	4.06975	2.05375	4.80923	0.000640223	0.00428522	-0.0994683	0	5150900	3701800	14197000	45392000	165400000	73663000	91624000	152950000	0.953501	-0.690699	1.57136	0.809444	3.66378	2.60147	3.85432	3.6668	0.6609	3.44659	2.78569	0.000640223	0.00428522
2289	sp|Q9NW64|RBM22_HUMAN	sp|Q9NW64|RBM22_HUMAN	17	sp|Q9NW64|RBM22_HUMAN Pre-mRNA-splicing factor RBM22 OS=Homo sapiens GN=RBM22 PE=1 SV=1	1.52634	4.31157	sp|Q9NW64|RBM22_HUMAN	2.78523	1.66389	3.90656	2.91895	5.50619	0.000226244	0.00215861	0.923368	0	6057900	26968000	16878000	48108000	150230000	358220000	174670000	219220000	1.1932	2.17953	1.83217	0.900464	3.52893	4.80974	4.73678	4.17081	1.52634	4.31157	2.78523	0.000226244	0.00215861
1349	sp|Q2TAY7|SMU1_HUMAN	sp|Q2TAY7|SMU1_HUMAN	7	sp|Q2TAY7|SMU1_HUMAN WD40 repeat-containing protein SMU1 OS=Homo sapiens GN=SMU1 PE=1 SV=2	-3.41038	-0.63321	sp|Q2TAY7|SMU1_HUMAN	2.77717	0.889212	4.66514	-1.74408	3.44132	0.00994244	0.0308333	-2.4724	3	NA	446590	NA	3805300	5143300	17665000	NA	4385700	NA	-3.74752	NA	-3.07325	-1.20123	0.607828	NA	-1.30622	-3.41038	-0.63321	2.77717	0.00994244	0.0308333
198	sp|O60341|KDM1A_HUMAN	sp|O60341|KDM1A_HUMAN	31	sp|O60341|KDM1A_HUMAN Lysine-specific histone demethylase 1A OS=Homo sapiens GN=KDM1A PE=1 SV=2	0.0662263	2.83597	sp|O60341|KDM1A_HUMAN	2.76975	1.41104	4.12846	1.4511	4.51899	0.00100765	0.00587171	-0.547215	0	2273200	5028300	4369000	50417000	179930000	120500000	14167000	93146000	-0.255384	-0.248042	-0.205559	0.97389	3.78181	3.2886	1.30108	2.97241	0.0662263	2.83597	2.76975	0.00100765	0.00587171
2457	sp|Q9UPN9|TRI33_HUMAN	sp|Q9UPN9|TRI33_HUMAN	21	sp|Q9UPN9|TRI33_HUMAN E3 ubiquitin-protein ligase TRIM33 OS=Homo sapiens GN=TRIM33 PE=1 SV=3	-1.29007	1.4772	sp|Q9UPN9|TRI33_HUMAN	2.76727	1.7152	3.81933	0.0935668	5.8309	0.000142667	0.00167509	1.37393	0	1215700	2442700	1830900	12815000	60979000	17974000	14975000	35831000	-1.18035	-1.29155	-1.51692	-1.17145	2.26506	0.632039	1.37694	1.63476	-1.29007	1.4772	2.76727	0.000142667	0.00167509
1061	sp|Q06330|SUH_HUMAN	sp|Q06330|SUH_HUMAN	11	sp|Q06330|SUH_HUMAN Recombining binding protein suppressor of hairless OS=Homo sapiens GN=RBPJ PE=1 SV=3	-2.43319	0.331048	sp|Q06330|SUH_HUMAN	2.76424	1.48861	4.03987	-0.590364	4.9567	0.00096505	0.00574885	-0.308494	2	NA	NA	882390	6441200	12465000	13442000	8321900	15760000	NA	NA	-2.61749	-2.24889	0.0396365	0.226387	0.573414	0.484756	-2.43319	0.331048	2.76424	0.00096505	0.00574885
1642	sp|Q8N3J3|CQ053_HUMAN	sp|Q8N3J3|CQ053_HUMAN	6	sp|Q8N3J3|CQ053_HUMAN Uncharacterized protein C17orf53 OS=Homo sapiens GN=C17orf53 PE=1 SV=1	-3.01696	-0.257917	sp|Q8N3J3|CQ053_HUMAN	2.75904	1.4341	4.08397	-1.63744	4.61627	0.000864402	0.00529867	-0.395774	0	278690	1033500	400710	5969200	3775000	16642000	4739400	13569000	-3.35724	-2.53478	-3.80773	-2.36808	-1.63479	0.524537	-0.196588	0.27517	-3.01696	-0.257917	2.75904	0.000864402	0.00529867
2393	sp|Q9UIU6|SIX4_HUMAN	sp|Q9UIU6|SIX4_HUMAN	6	sp|Q9UIU6|SIX4_HUMAN Homeobox protein SIX4 OS=Homo sapiens GN=SIX4 PE=1 SV=2	-4.8915	-2.14081	sp|Q9UIU6|SIX4_HUMAN	2.7507	0.634911	4.86648	-3.31968	2.9224	0.0162364	0.044298	-3.17794	1	NA	372100	77885	1646100	10882000	855290	474180	3964500	NA	-4.01127	-6.27748	-4.38576	-0.150742	-3.61969	-3.3452	-1.4476	-4.8915	-2.14081	2.7507	0.0162364	0.044298
1860	sp|Q96E39|RMXL1_HUMAN	sp|Q96E39|RMXL1_HUMAN	19	sp|Q96E39|RMXL1_HUMAN RNA binding motif protein, X-linked-like-1 OS=Homo sapiens GN=RBMXL1 PE=1 SV=1	-4.37005	-1.62522	sp|Q96E39|RMXL1_HUMAN	2.74484	1.06963	4.42005	-2.72315	3.83321	0.00579963	0.0202843	-1.94867	3	200280	NA	NA	1189500	5961700	3501600	1071900	NA	-3.8455	NA	NA	-4.8946	-0.99425	-1.65171	-2.22968	NA	-4.37005	-1.62522	2.74484	0.00579963	0.0202843
2004	sp|Q9BQ04|RBM4B_HUMAN	sp|Q9BQ04|RBM4B_HUMAN	15	sp|Q9BQ04|RBM4B_HUMAN RNA-binding protein 4B OS=Homo sapiens GN=RBM4B PE=1 SV=1	-4.56191	-1.83074	sp|Q9BQ04|RBM4B_HUMAN	2.73117	0.9842	4.47814	-2.37698	3.65745	0.00736551	0.0245975	-2.10987	3	NA	NA	NA	1471000	3774500	2873400	1461800	2759600	NA	NA	NA	-4.56191	-1.63497	-1.92777	-1.80536	-1.95486	-4.56191	-1.83074	2.73117	0.00736551	0.0245975
306	sp|O95391|SLU7_HUMAN	sp|O95391|SLU7_HUMAN	21	sp|O95391|SLU7_HUMAN Pre-mRNA-splicing factor SLU7 OS=Homo sapiens GN=SLU7 PE=1 SV=2	0.047106	2.77069	sp|O95391|SLU7_HUMAN	2.72359	1.10116	4.34601	1.4089	3.72137	0.00371431	0.0145611	-1.83545	0	845940	14252000	2884500	69582000	84885000	121870000	29550000	79074000	-1.71627	1.25775	-0.831564	1.47851	2.72871	3.30438	2.30659	2.74308	0.047106	2.77069	2.72359	0.00371431	0.0145611
1623	sp|Q8IXT5|RB12B_HUMAN	sp|Q8IXT5|RB12B_HUMAN	5	sp|Q8IXT5|RB12B_HUMAN RNA-binding protein 12B OS=Homo sapiens GN=RBM12B PE=1 SV=2	-3.96833	-1.25199	sp|Q8IXT5|RB12B_HUMAN	2.71633	1.14526	4.28741	-2.41613	3.88648	0.0034073	0.0137692	-1.6493	1	NA	679920	180820	2458500	4153900	10061000	2898200	1924000	NA	-3.13999	-5.00752	-3.75746	-1.50071	-0.178113	-0.869264	-2.45987	-3.96833	-1.25199	2.71633	0.0034073	0.0137692
1967	sp|Q99081|HTF4_HUMAN	sp|Q99081|HTF4_HUMAN	6	sp|Q99081|HTF4_HUMAN Transcription factor 12 OS=Homo sapiens GN=TCF12 PE=1 SV=1	-3.59862	-0.886642	sp|Q99081|HTF4_HUMAN	2.71198	0.860281	4.56368	-1.42904	3.42635	0.0101537	0.0312015	-2.40801	3	NA	NA	NA	2720900	6371900	5757100	2077300	8600000	NA	NA	NA	-3.59862	-0.900975	-0.95751	-1.32475	-0.363338	-3.59862	-0.886642	2.71198	0.0101537	0.0312015
1765	sp|Q8WYP5|ELYS_HUMAN	sp|Q8WYP5|ELYS_HUMAN	24	sp|Q8WYP5|ELYS_HUMAN Protein ELYS OS=Homo sapiens GN=AHCTF1 PE=1 SV=3	-1.37792	1.33372	sp|Q8WYP5|ELYS_HUMAN	2.71164	0.306907	5.11637	-0.0220983	2.49973	0.0306527	0.0735655	-3.88625	0	91630	3456700	4158100	38693000	57037000	44087000	13953000	11136000	-5.00115	-0.789713	-0.280158	0.559346	2.17138	1.88475	1.28026	-0.00150798	-1.37792	1.33372	2.71164	0.0306527	0.0735655
37	REV__sp|Q9HCK1|ZDBF2_HUMAN	REV__sp|Q9HCK1|ZDBF2_HUMAN	2	sp|Q9HCK1|ZDBF2_HUMAN DBF4-type zinc finger-containing protein 2 OS=Homo sapiens GN=ZDBF2 PE=1 SV=3	-0.907338	1.79447	REV__sp|Q9HCK1|ZDBF2_HUMAN	2.70181	-1.20935	6.61296	0.173385	1.61609	0.147838	0.242228	-5.02832	3	706650	NA	31615000	2864000	43751000	NA	20244000	NA	-1.98216	NA	2.77849	-3.51834	1.79966	NA	1.78928	NA	-0.907338	1.79447	2.70181	0.147838	0.242228
1358	sp|Q3ZCM7|TBB8_HUMAN	sp|Q3ZCM7|TBB8_HUMAN	11	sp|Q3ZCM7|TBB8_HUMAN Tubulin beta-8 chain OS=Homo sapiens GN=TUBB8 PE=1 SV=2	-2.24228	0.455866	sp|Q3ZCM7|TBB8_HUMAN	2.69815	-1.37913	6.77542	-0.700482	1.48753	0.169661	0.269448	-5.34884	1	NA	174000	1419500	32449000	41750000	120360000	202680	28417000	NA	-5.10989	-1.90065	0.2837	1.73404	3.28698	-4.50771	1.31017	-2.24228	0.455866	2.69815	0.169661	0.269448
65	sp|O00257|CBX4_HUMAN	sp|O00257|CBX4_HUMAN	8	sp|O00257|CBX4_HUMAN E3 SUMO-protein ligase CBX4 OS=Homo sapiens GN=CBX4 PE=1 SV=3	-2.58041	0.11201	sp|O00257|CBX4_HUMAN	2.69242	0.82653	4.55831	-0.785463	3.30065	0.0101501	0.0312015	-2.58612	2	NA	NA	382410	11937000	13280000	19624000	3677600	12046000	NA	NA	-3.87821	-1.28261	0.128415	0.754662	-0.543512	0.108474	-2.58041	0.11201	2.69242	0.0101501	0.0312015
860	sp|P55795|HNRH2_HUMAN	sp|P55795|HNRH2_HUMAN	14	sp|P55795|HNRH2_HUMAN Heterogeneous nuclear ribonucleoprotein H2 OS=Homo sapiens GN=HNRNPH2 PE=1 SV=1	-0.507252	2.18154	sp|P55795|HNRH2_HUMAN	2.6888	1.14494	4.23265	0.837145	3.86082	0.00294003	0.0121942	-1.60494	0	961740	10945000	2674300	20536000	117560000	56029000	39293000	17423000	-1.52666	0.876154	-0.945648	-0.432854	3.1852	2.21942	2.69634	0.625214	-0.507252	2.18154	2.6888	0.00294003	0.0121942
2332	sp|Q9P035|HACD3_HUMAN	sp|Q9P035|HACD3_HUMAN	3	sp|Q9P035|HACD3_HUMAN Very-long-chain (3R)-3-hydroxyacyl-CoA dehydratase 3 OS=Homo sapiens GN=HACD3 PE=1 SV=2	-6.11381	-3.42591	sp|Q9P035|HACD3_HUMAN	2.6879	0.155621	5.22018	-4.50107	2.48323	0.0402656	0.0904156	-3.82562	3	NA	155150	NA	319810	705930	3845800	167080	NA	NA	-5.27562	NA	-6.95199	-3.98502	-1.52081	-4.77189	NA	-6.11381	-3.42591	2.6879	0.0402656	0.0904156
279	sp|O94762|RECQ5_HUMAN	sp|O94762|RECQ5_HUMAN	7	sp|O94762|RECQ5_HUMAN ATP-dependent DNA helicase Q5 OS=Homo sapiens GN=RECQL5 PE=1 SV=2	-3.88925	-1.2054	sp|O94762|RECQ5_HUMAN	2.68385	-0.191618	5.55932	-1.74217	2.18356	0.0632695	0.127403	-4.10624	3	NA	NA	NA	2260100	1191200	6964700	4571400	7096500	NA	NA	NA	-3.88925	-3.25162	-0.691647	-0.245951	-0.632393	-3.88925	-1.2054	2.68385	0.0632695	0.127403
277	sp|O76064|RNF8_HUMAN	sp|O76064|RNF8_HUMAN	12	sp|O76064|RNF8_HUMAN E3 ubiquitin-protein ligase RNF8 OS=Homo sapiens GN=RNF8 PE=1 SV=1	-2.62354	0.0445066	sp|O76064|RNF8_HUMAN	2.66804	1.33344	4.00265	-1.28952	4.43168	0.00115761	0.0064321	-0.68428	0	538370	1358100	617620	4488500	3928100	20916000	6636500	17728000	-2.38413	-2.14	-3.15541	-2.81462	-1.57906	0.843684	0.26389	0.649513	-2.62354	0.0445066	2.66804	0.00115761	0.0064321
1483	sp|Q6PI98|IN80C_HUMAN	sp|Q6PI98|IN80C_HUMAN	2	sp|Q6PI98|IN80C_HUMAN INO80 complex subunit C OS=Homo sapiens GN=INO80C PE=1 SV=1	-5.62128	-2.95517	sp|Q6PI98|IN80C_HUMAN	2.6661	1.60738	3.72483	-4.09779	5.66058	0.000264372	0.00238238	0.851094	1	NA	137860	106310	753800	1491200	1701500	679820	1002900	NA	-5.44639	-5.80837	-5.60907	-2.93676	-2.65936	-2.85249	-3.37209	-5.62128	-2.95517	2.6661	0.000264372	0.00238238
2255	sp|Q9NRZ9|HELLS_HUMAN	sp|Q9NRZ9|HELLS_HUMAN	9	sp|Q9NRZ9|HELLS_HUMAN Lymphoid-specific helicase OS=Homo sapiens GN=HELLS PE=1 SV=1	-3.88254	-1.22123	sp|Q9NRZ9|HELLS_HUMAN	2.66131	-0.494983	5.81761	-2.36179	1.89534	0.0891968	0.166929	-4.78501	1	12323	1951100	NA	7243300	9820700	7854800	795620	4016800	-7.96622	-1.61634	NA	-2.06507	-0.294586	-0.523727	-2.63736	-1.42925	-3.88254	-1.22123	2.66131	0.0891968	0.166929
1429	sp|Q5VVJ2|MYSM1_HUMAN	sp|Q5VVJ2|MYSM1_HUMAN	5	sp|Q5VVJ2|MYSM1_HUMAN Histone H2A deubiquitinase MYSM1 OS=Homo sapiens GN=MYSM1 PE=1 SV=1	-5.39932	-2.74018	sp|Q5VVJ2|MYSM1_HUMAN	2.65914	0.534486	4.78379	-3.80384	2.92798	0.0207839	0.0540793	-3.18879	3	75526	NA	NA	802080	5085600	633450	NA	1341700	-5.2868	NA	NA	-5.51184	-1.21705	-4.03891	NA	-2.96459	-5.39932	-2.74018	2.65914	0.0207839	0.0540793
101	sp|O14641|DVL2_HUMAN	sp|O14641|DVL2_HUMAN	16	sp|O14641|DVL2_HUMAN Segment polarity protein dishevelled homolog DVL-2 OS=Homo sapiens GN=DVL2 PE=1 SV=1	-0.500411	2.15369	sp|O14641|DVL2_HUMAN	2.6541	1.65944	3.64877	0.826641	5.91519	0.000126876	0.00155653	1.48819	0	1928700	5084500	2672700	22002000	48925000	83680000	18801000	53301000	-0.498263	-0.231977	-0.946551	-0.324853	1.95634	2.77948	1.68814	2.19082	-0.500411	2.15369	2.6541	0.000126876	0.00155653
2305	sp|Q9NY61|AATF_HUMAN	sp|Q9NY61|AATF_HUMAN	14	sp|Q9NY61|AATF_HUMAN Protein AATF OS=Homo sapiens GN=AATF PE=1 SV=1	-2.61238	0.035984	sp|Q9NY61|AATF_HUMAN	2.64837	1.20834	4.0884	-1.2882	4.07695	0.00205572	0.00943169	-1.2517	0	292970	843500	1841600	4445700	25237000	4133000	4520700	19697000	-3.28339	-2.8284	-1.50813	-2.82963	1.02841	-1.42025	-0.261205	0.796979	-2.61238	0.035984	2.64837	0.00205572	0.00943169
2135	sp|Q9H2X6|HIPK2_HUMAN	sp|Q9H2X6|HIPK2_HUMAN	3	sp|Q9H2X6|HIPK2_HUMAN Homeodomain-interacting protein kinase 2 OS=Homo sapiens GN=HIPK2 PE=1 SV=2	NA	-2.5366	sp|Q9H2X6|HIPK2_HUMAN	NA	NA	NA	-2.5366	NA	NA	NA	NA	4	NA	NA	NA	NA	1095800	1870300	1460100	1946600	NA	NA	NA	NA	-3.36863	-2.52729	-1.80696	-2.44352	-5.18197	-2.5366	2.64537	0	0
338	sp|O95983|MBD3_HUMAN	sp|O95983|MBD3_HUMAN	8	sp|O95983|MBD3_HUMAN Methyl-CpG-binding domain protein 3 OS=Homo sapiens GN=MBD3 PE=1 SV=1	-2.10382	0.532029	sp|O95983|MBD3_HUMAN	2.63585	0.390369	4.88134	-0.597622	2.63864	0.0260571	0.0647314	-3.63416	1	114620	NA	1734500	26345000	23643000	23613000	3524500	19457000	-4.6703	NA	-1.59847	-0.0426971	0.936956	1.01302	-0.60167	0.779813	-2.10382	0.532029	2.63585	0.0260571	0.0647314
2129	sp|Q9H2H8|PPIL3_HUMAN	sp|Q9H2H8|PPIL3_HUMAN	6	sp|Q9H2H8|PPIL3_HUMAN Peptidyl-prolyl cis-trans isomerase-like 3 OS=Homo sapiens GN=PPIL3 PE=1 SV=1	-1.13783	1.49222	sp|Q9H2H8|PPIL3_HUMAN	2.63004	1.20612	4.05397	0.177197	4.09452	0.0019973	0.00931549	-1.22323	0	1003700	2779200	978090	36770000	24196000	55896000	13535000	33600000	-1.46355	-1.10502	-2.46224	0.479503	0.969364	2.21611	1.23866	1.54475	-1.13783	1.49222	2.63004	0.0019973	0.00931549
139	sp|O15379|HDAC3_HUMAN	sp|O15379|HDAC3_HUMAN	5	sp|O15379|HDAC3_HUMAN Histone deacetylase 3 OS=Homo sapiens GN=HDAC3 PE=1 SV=2	-4.73096	-2.11983	sp|O15379|HDAC3_HUMAN	2.61113	0.342001	4.88027	-2.64206	2.69206	0.0294585	0.0712316	-3.40113	3	NA	NA	NA	1320500	4796800	1532700	630900	4042100	NA	NA	NA	-4.73096	-1.299	-2.80523	-2.95463	-1.42045	-4.73096	-2.11983	2.61113	0.0294585	0.0712316
2182	sp|Q9H9F9|ARP5_HUMAN	sp|Q9H9F9|ARP5_HUMAN	4	sp|Q9H9F9|ARP5_HUMAN Actin-related protein 5 OS=Homo sapiens GN=ACTR5 PE=1 SV=2	-4.52986	-1.92939	sp|Q9H9F9|ARP5_HUMAN	2.60047	1.16753	4.03342	-2.79622	4.15112	0.00288721	0.012049	-1.36419	2	NA	203730	NA	1879800	2956000	5000000	920200	2405400	NA	-4.8819	NA	-4.17783	-1.9776	-1.15437	-2.43839	-2.1472	-4.52986	-1.92939	2.60047	0.00288721	0.012049
1670	sp|Q8NBM4|UBAC2_HUMAN	sp|Q8NBM4|UBAC2_HUMAN	5	sp|Q8NBM4|UBAC2_HUMAN Ubiquitin-associated domain-containing protein 2 OS=Homo sapiens GN=UBAC2 PE=1 SV=1	-4.76411	-2.16901	sp|Q8NBM4|UBAC2_HUMAN	2.59509	0.658213	4.53198	-2.68803	3.13448	0.0153889	0.0427772	-2.79562	3	NA	NA	212500	NA	2359300	4195000	856760	1942000	NA	NA	-4.76411	NA	-2.29366	-1.39946	-2.53609	-2.44683	-4.76411	-2.16901	2.59509	0.0153889	0.0427772
1870	sp|Q96EV2|RBM33_HUMAN	sp|Q96EV2|RBM33_HUMAN	28	sp|Q96EV2|RBM33_HUMAN RNA-binding protein 33 OS=Homo sapiens GN=RBM33 PE=1 SV=3	3.45916	6.03404	sp|Q96EV2|RBM33_HUMAN	2.57488	1.46896	3.68079	4.7466	5.16136	0.000375255	0.00295044	0.426738	0	28313000	65841000	31018000	381880000	492660000	1088800000	584820000	927900000	3.47204	3.46964	2.74974	4.14524	5.19372	6.36186	6.38955	6.19103	3.45916	6.03404	2.57488	0.000375255	0.00295044
2519	sp|Q9Y3C6|PPIL1_HUMAN	sp|Q9Y3C6|PPIL1_HUMAN	7	sp|Q9Y3C6|PPIL1_HUMAN Peptidyl-prolyl cis-trans isomerase-like 1 OS=Homo sapiens GN=PPIL1 PE=1 SV=1	1.15444	3.72928	sp|Q9Y3C6|PPIL1_HUMAN	2.57484	0.899305	4.25038	2.44186	3.40662	0.00634287	0.0217892	-2.36166	0	2912800	17255000	5493100	165220000	106380000	316960000	166900000	69312000	0.111023	1.53411	0.13966	2.83297	3.04512	4.63889	4.67455	2.55859	1.15444	3.72928	2.57484	0.00634287	0.0217892
1747	sp|Q8WUQ7|CATIN_HUMAN	sp|Q8WUQ7|CATIN_HUMAN	17	sp|Q8WUQ7|CATIN_HUMAN Cactin OS=Homo sapiens GN=CACTIN PE=1 SV=3	0.00748334	2.57875	sp|Q8WUQ7|CATIN_HUMAN	2.57126	1.41106	3.73147	1.29311	4.91291	0.00054603	0.00380127	0.0574509	0	2050900	6440800	3690400	44766000	56580000	152420000	29811000	54407000	-0.407473	0.109785	-0.460072	0.787693	2.16011	3.61669	2.31861	2.21958	0.00748334	2.57875	2.57126	0.00054603	0.00380127
818	sp|P52747|ZN143_HUMAN	sp|P52747|ZN143_HUMAN	3	sp|P52747|ZN143_HUMAN Zinc finger protein 143 OS=Homo sapiens GN=ZNF143 PE=1 SV=2	-4.86041	-2.29014	sp|P52747|ZN143_HUMAN	2.57027	0.407332	4.7332	-3.1469	2.71817	0.0252015	0.063205	-3.46494	2	142470	NA	NA	877000	713780	1509300	3535600	3155900	-4.34885	NA	NA	-5.37197	-3.96951	-2.82671	-0.597369	-1.76698	-4.86041	-2.29014	2.57027	0.0252015	0.063205
2549	sp|Q9Y5B9|SP16H_HUMAN	sp|Q9Y5B9|SP16H_HUMAN	50	sp|Q9Y5B9|SP16H_HUMAN FACT complex subunit SPT16 OS=Homo sapiens GN=SUPT16H PE=1 SV=1	2.6579	5.21752	sp|Q9Y5B9|SP16H_HUMAN	2.55963	1.55581	3.56345	3.93771	5.65261	0.000183436	0.00194129	1.12859	0	16347000	38473000	41548000	102670000	635140000	443980000	174750000	555820000	2.66027	2.69307	3.19044	2.08781	5.5498	5.10941	4.73741	5.47348	2.6579	5.21752	2.55963	0.000183436	0.00194129
307	sp|O95400|CD2B2_HUMAN	sp|O95400|CD2B2_HUMAN	2	sp|O95400|CD2B2_HUMAN CD2 antigen cytoplasmic tail-binding protein 2 OS=Homo sapiens GN=CD2BP2 PE=1 SV=1	-6.15938	-3.60715	sp|O95400|CD2B2_HUMAN	2.55224	0.265118	4.83936	-4.88327	2.6905	0.0338751	0.0794683	-3.53706	4	NA	125710	NA	366390	1834400	433680	NA	NA	NA	-5.57974	NA	-6.73903	-2.64641	-4.56789	NA	NA	-6.15938	-3.60715	2.55224	0.0338751	0.0794683
2095	sp|Q9GZR1|SENP6_HUMAN	sp|Q9GZR1|SENP6_HUMAN	6	sp|Q9GZR1|SENP6_HUMAN Sentrin-specific protease 6 OS=Homo sapiens GN=SENP6 PE=1 SV=2	-3.57548	-1.02532	sp|Q9GZR1|SENP6_HUMAN	2.55015	-0.0330104	5.13332	-1.87538	2.25817	0.0523805	0.11074	-4.15912	2	NA	NA	124350	9879500	4943300	3011500	7555300	4033400	NA	NA	-5.57204	-1.57892	-1.25683	-1.86223	0.441235	-1.42347	-3.57548	-1.02532	2.55015	0.0523805	0.11074
2117	sp|Q9H0U3|MAGT1_HUMAN	sp|Q9H0U3|MAGT1_HUMAN	8	sp|Q9H0U3|MAGT1_HUMAN Magnesium transporter protein 1 OS=Homo sapiens GN=MAGT1 PE=1 SV=1	-0.274153	2.27501	sp|Q9H0U3|MAGT1_HUMAN	2.54916	0.648426	4.4499	1.00043	2.97306	0.0134287	0.0380911	-3.09365	0	1062800	7025500	4581300	30390000	12350000	296060000	23679000	67722000	-1.37899	0.235377	-0.134017	0.181021	0.0266441	4.54365	2.00364	2.5261	-0.274153	2.27501	2.54916	0.0134287	0.0380911
1262	sp|Q15185|TEBP_HUMAN	sp|Q15185|TEBP_HUMAN	2	sp|Q15185|TEBP_HUMAN Prostaglandin E synthase 3 OS=Homo sapiens GN=PTGES3 PE=1 SV=1	-2.99959	-0.456704	sp|Q15185|TEBP_HUMAN	2.54288	1.38669	3.69907	-1.72814	4.87556	0.000578143	0.00393204	0.0011146	0	306980	1038400	406350	5595300	7099300	11703000	5964400	4637100	-3.21435	-2.52794	-3.78665	-2.4694	-0.749448	0.0329611	0.117849	-1.22818	-2.99959	-0.456704	2.54288	0.000578143	0.00393204
676	sp|P40763|STAT3_HUMAN	sp|P40763|STAT3_HUMAN	15	sp|P40763|STAT3_HUMAN Signal transducer and activator of transcription 3 OS=Homo sapiens GN=STAT3 PE=1 SV=2	-1.18035	1.35833	sp|P40763|STAT3_HUMAN	2.53869	1.21463	3.86274	0.0889918	4.25042	0.00154916	0.00789634	-0.972177	0	1397600	4873600	791880	17614000	30867000	35376000	19763000	19583000	-0.974275	-0.293208	-2.78067	-0.673253	1.31069	1.57741	1.75639	0.788851	-1.18035	1.35833	2.53869	0.00154916	0.00789634
1344	sp|Q2M1P5|KIF7_HUMAN	sp|Q2M1P5|KIF7_HUMAN	34	sp|Q2M1P5|KIF7_HUMAN Kinesin-like protein KIF7 OS=Homo sapiens GN=KIF7 PE=1 SV=2	-0.441954	2.08518	sp|Q2M1P5|KIF7_HUMAN	2.52713	1.23822	3.81604	0.821611	4.34642	0.0013269	0.00710088	-0.819147	0	1850600	2028000	3563500	47026000	50176000	32190000	27300000	76956000	-0.559354	-1.56047	-0.512831	0.864834	1.99173	1.44564	2.19827	2.70507	-0.441954	2.08518	2.52713	0.0013269	0.00710088
2172	sp|Q9H8G1|ZN430_HUMAN;sp|O95780|ZN682_HUMAN;sp|Q9P255|ZN492_HUMAN;sp|Q8IYN0|ZN100_HUMAN;sp|Q96ND8|ZN583_HUMAN;sp|A6NK75|ZNF98_HUMAN;sp|A8MTY0|ZN724_HUMAN;sp|Q6ECI4|ZN470_HUMAN;sp|Q8NHY6|ZFP28_HUMAN;sp|Q05481|ZNF91_HUMAN	sp|Q9H8G1|ZN430_HUMAN	2	sp|Q9H8G1|ZN430_HUMAN Zinc finger protein 430 OS=Homo sapiens GN=ZNF430 PE=1 SV=3;sp|O95780|ZN682_HUMAN Zinc finger protein 682 OS=Homo sapiens GN=ZNF682 PE=2 SV=1;sp|Q9P255|ZN492_HUMAN Zinc finger protein 492 OS=Homo sapiens GN=ZNF492 PE=2 SV=2;sp|Q8IYN0|	-0.910308	1.61428	sp|Q9H8G1|ZN430_HUMAN	2.52459	1.26383	3.78535	0.532316	4.5012	0.00133549	0.00711457	-0.728018	1	2014200	4699500	1372900	NA	31090000	34245000	18448000	44626000	-0.434159	-0.345785	-1.95098	NA	1.32078	1.53204	1.66221	1.9421	-0.910308	1.61428	2.52459	0.00133549	0.00711457
1213	sp|Q14676|MDC1_HUMAN	sp|Q14676|MDC1_HUMAN	40	sp|Q14676|MDC1_HUMAN Mediator of DNA damage checkpoint protein 1 OS=Homo sapiens GN=MDC1 PE=1 SV=3	1.12186	3.64414	sp|Q14676|MDC1_HUMAN	2.52228	1.52781	3.51676	2.383	5.62248	0.000191481	0.00196476	1.08663	0	5467600	10988000	8224700	86294000	194300000	115540000	77977000	171050000	1.04168	0.881821	0.748275	1.81565	3.88951	3.22991	3.63373	3.82341	1.12186	3.64414	2.52228	0.000191481	0.00196476
839	sp|P54198|HIRA_HUMAN	sp|P54198|HIRA_HUMAN	16	sp|P54198|HIRA_HUMAN Protein HIRA OS=Homo sapiens GN=HIRA PE=1 SV=2	-2.34777	0.17274	sp|P54198|HIRA_HUMAN	2.52051	0.79052	4.25051	-0.907481	3.27501	0.0090761	0.0287919	-2.6113	1	NA	1542100	350720	13600000	27477000	9667500	3496500	14726000	NA	-1.95636	-4.00864	-1.07833	1.14761	-0.233816	-0.612579	0.38974	-2.34777	0.17274	2.52051	0.0090761	0.0287919
1279	sp|Q15424|SAFB1_HUMAN	sp|Q15424|SAFB1_HUMAN	25	sp|Q15424|SAFB1_HUMAN Scaffold attachment factor B1 OS=Homo sapiens GN=SAFB PE=1 SV=4	2.12268	4.60812	sp|Q15424|SAFB1_HUMAN	2.48543	1.37234	3.59853	3.3654	4.94992	0.000516075	0.00365747	0.113054	0	16529000	29649000	24925000	53868000	418610000	230120000	202120000	247160000	2.67663	2.31651	2.42	1.07759	4.9654	4.19186	4.93642	4.33878	2.12268	4.60812	2.48543	0.000516075	0.00365747
1415	sp|Q5TCQ9|MAGI3_HUMAN	sp|Q5TCQ9|MAGI3_HUMAN	6	sp|Q5TCQ9|MAGI3_HUMAN Membrane-associated guanylate kinase, WW and PDZ domain-containing protein 3 OS=Homo sapiens GN=MAGI3 PE=1 SV=2	-0.183469	2.29854	sp|Q5TCQ9|MAGI3_HUMAN	2.48201	-0.754411	5.71843	1.05754	1.70007	0.118807	0.2052	-5.12915	0	25153000	31098000	276960	7304700	44379000	44124000	60347000	53860000	3.29714	2.38548	-4.36465	-2.05185	1.81964	1.88592	3.28318	2.20543	-0.183469	2.29854	2.48201	0.118807	0.2052
1764	sp|Q8WYL5|SSH1_HUMAN	sp|Q8WYL5|SSH1_HUMAN	2	sp|Q8WYL5|SSH1_HUMAN Protein phosphatase Slingshot homolog 1 OS=Homo sapiens GN=SSH1 PE=1 SV=2	NA	-2.70861	sp|Q8WYL5|SSH1_HUMAN	NA	NA	NA	-2.70861	NA	NA	NA	NA	4	NA	NA	NA	NA	4660300	721230	626570	1652100	NA	NA	NA	NA	-1.33947	-3.85772	-2.96405	-2.6732	-5.18197	-2.70861	2.47336	0	0
1852	sp|Q96CX2|KCD12_HUMAN	sp|Q96CX2|KCD12_HUMAN	5	sp|Q96CX2|KCD12_HUMAN BTB/POZ domain-containing protein KCTD12 OS=Homo sapiens GN=KCTD12 PE=1 SV=1	-4.50512	-2.03323	sp|Q96CX2|KCD12_HUMAN	2.47188	0.0863223	4.85744	-2.8572	2.37017	0.0438262	0.0966084	-3.99156	2	NA	66688	944950	NA	4461900	1972400	822360	3340800	NA	-6.49603	-2.51421	NA	-1.40045	-2.45308	-2.59214	-1.68726	-4.50512	-2.03323	2.47188	0.0438262	0.0966084
1773	sp|Q92567|F168A_HUMAN	sp|Q92567|F168A_HUMAN	2	sp|Q92567|F168A_HUMAN Protein FAM168A OS=Homo sapiens GN=FAM168A PE=1 SV=2	-3.8399	-1.3699	sp|Q92567|F168A_HUMAN	2.47	-0.347589	5.28759	-1.8639	2.05085	0.0773001	0.148316	-4.28793	3	NA	NA	392250	NA	2426000	11841000	3684900	1582400	NA	NA	-3.8399	NA	-2.25458	0.0493284	-0.5408	-2.73355	-3.8399	-1.3699	2.47	0.0773001	0.148316
1157	sp|Q13501|SQSTM_HUMAN	sp|Q13501|SQSTM_HUMAN	5	sp|Q13501|SQSTM_HUMAN Sequestosome-1 OS=Homo sapiens GN=SQSTM1 PE=1 SV=1	-5.05885	-2.59023	sp|Q13501|SQSTM_HUMAN	2.46862	-0.182677	5.11993	-3.82454	2.1298	0.0642265	0.12878	-4.39709	2	145760	25220	NA	4090700	2962700	1639400	573550	NA	-4.31511	-7.90147	NA	-2.95997	-1.97443	-2.71127	-3.08498	NA	-5.05885	-2.59023	2.46862	0.0642265	0.12878
2070	sp|Q9BY77|PDIP3_HUMAN	sp|Q9BY77|PDIP3_HUMAN	27	sp|Q9BY77|PDIP3_HUMAN Polymerase delta-interacting protein 3 OS=Homo sapiens GN=POLDIP3 PE=1 SV=2	2.849	5.30245	sp|Q9BY77|PDIP3_HUMAN	2.45345	1.24545	3.66146	4.07572	4.50232	0.00103461	0.00596987	-0.5733	0	14709000	49772000	18828000	312160000	317580000	773220000	353130000	410170000	2.50423	3.06524	1.99702	3.82949	4.57823	5.88399	5.69958	5.04801	2.849	5.30245	2.45345	0.00103461	0.00596987
105	sp|O14735|CDIPT_HUMAN	sp|O14735|CDIPT_HUMAN	4	sp|O14735|CDIPT_HUMAN CDP-diacylglycerol--inositol 3-phosphatidyltransferase OS=Homo sapiens GN=CDIPT PE=1 SV=1	-2.92871	-0.478833	sp|O14735|CDIPT_HUMAN	2.44987	0.250274	4.64947	-1.70377	2.46904	0.0323326	0.0768429	-3.93683	0	581840	1533900	72738	13406000	7371200	11987000	2701900	8871500	-2.26937	-1.96406	-6.38057	-1.10083	-0.696764	0.0664382	-0.965189	-0.319819	-2.92871	-0.478833	2.44987	0.0323326	0.0768429
251	sp|O75528|TADA3_HUMAN	sp|O75528|TADA3_HUMAN	13	sp|O75528|TADA3_HUMAN Transcriptional adapter 3 OS=Homo sapiens GN=TADA3 PE=1 SV=1	-1.58618	0.855392	sp|O75528|TADA3_HUMAN	2.44157	1.2152	3.66794	-0.365394	4.41343	0.00119183	0.00657177	-0.713066	0	910950	2417700	1223000	11759000	49648000	26391000	4572100	16186000	-1.60685	-1.30642	-2.12531	-1.30614	1.9769	1.16831	-0.245741	0.5221	-1.58618	0.855392	2.44157	0.00119183	0.00657177
1426	sp|Q5VUA4|ZN318_HUMAN	sp|Q5VUA4|ZN318_HUMAN	47	sp|Q5VUA4|ZN318_HUMAN Zinc finger protein 318 OS=Homo sapiens GN=ZNF318 PE=1 SV=2	0.926674	3.36211	sp|Q5VUA4|ZN318_HUMAN	2.43544	1.44349	3.42738	2.14439	5.44273	0.00024801	0.00227745	0.833367	0	4802600	14765000	7088900	52043000	212890000	98945000	54881000	114720000	0.850028	1.30886	0.524201	1.02361	4.01759	3.01343	3.15332	3.2641	0.926674	3.36211	2.43544	0.00024801	0.00227745
1365	sp|Q4VC44|FWCH1_HUMAN	sp|Q4VC44|FWCH1_HUMAN	2	sp|Q4VC44|FWCH1_HUMAN FLYWCH-type zinc finger-containing protein 1 OS=Homo sapiens GN=FLYWCH1 PE=1 SV=2	-5.2888	-2.85629	sp|Q4VC44|FWCH1_HUMAN	2.43251	0.272394	4.59263	-3.34279	2.63447	0.0321004	0.0763679	-3.48097	3	NA	NA	NA	924830	1431600	961510	1548100	1095800	NA	NA	NA	-5.2888	-2.99393	-3.45625	-1.72691	-3.24805	-5.2888	-2.85629	2.43251	0.0321004	0.0763679
97	sp|O14578|CTRO_HUMAN	sp|O14578|CTRO_HUMAN	8	sp|O14578|CTRO_HUMAN Citron Rho-interacting kinase OS=Homo sapiens GN=CIT PE=1 SV=2	-4.03244	-1.60291	sp|O14578|CTRO_HUMAN	2.42953	0.0188553	4.8402	-2.99121	2.26544	0.0485616	0.104376	-4.22473	1	151180	150110	125570	14408000	1916100	3574900	3527200	NA	-4.26115	-5.32335	-5.55732	-0.987933	-2.58533	-1.62279	-0.600623	NA	-4.03244	-1.60291	2.42953	0.0485616	0.104376
714	sp|P46109|CRKL_HUMAN	sp|P46109|CRKL_HUMAN	19	sp|P46109|CRKL_HUMAN Crk-like protein OS=Homo sapiens GN=CRKL PE=1 SV=1	2.96419	5.39187	sp|P46109|CRKL_HUMAN	2.42769	1.36429	3.49108	4.17803	5.06089	0.000436249	0.00324778	0.278553	0	29611000	27696000	26753000	265130000	661030000	503270000	245700000	555950000	3.53829	2.21803	2.52671	3.57373	5.60581	5.28442	5.20347	5.4738	2.96419	5.39187	2.42769	0.000436249	0.00324778
1476	sp|Q6P2H3|CEP85_HUMAN	sp|Q6P2H3|CEP85_HUMAN	19	sp|Q6P2H3|CEP85_HUMAN Centrosomal protein of 85 kDa OS=Homo sapiens GN=CEP85 PE=1 SV=1	-0.88674	1.53585	sp|Q6P2H3|CEP85_HUMAN	2.42259	1.37852	3.46666	0.324553	5.14372	0.000385267	0.00300076	0.400841	0	1564300	3575700	1898400	19226000	21150000	33517000	23768000	41839000	-0.807744	-0.740792	-1.46233	-0.536096	0.780763	1.50204	2.00877	1.85181	-0.88674	1.53585	2.42259	0.000385267	0.00300076
1010	sp|P84243|H33_HUMAN	sp|P84243|H33_HUMAN	12	sp|P84243|H33_HUMAN Histone H3.3 OS=Homo sapiens GN=H3F3A PE=1 SV=2	-5.17019	-2.7515	sp|P84243|H33_HUMAN	2.41869	0.375645	4.46173	-3.96085	2.85432	0.0270665	0.066608	-3.32061	4	NA	180820	150320	NA	951410	NA	NA	2796400	NA	-5.05432	-5.28606	NA	-3.56669	NA	NA	-1.93632	-5.17019	-2.7515	2.41869	0.0270665	0.066608
713	sp|P46108|CRK_HUMAN	sp|P46108|CRK_HUMAN	22	sp|P46108|CRK_HUMAN Adapter molecule crk OS=Homo sapiens GN=CRK PE=1 SV=2	3.15136	5.56072	sp|P46108|CRK_HUMAN	2.40936	1.29859	3.52012	4.35604	4.80847	0.000640967	0.00428522	-0.100615	0	21607000	44632000	29135000	341430000	349800000	667640000	433120000	738490000	3.07256	2.90769	2.65531	3.96987	4.71368	5.67901	5.97884	5.87135	3.15136	5.56072	2.40936	0.000640967	0.00428522
724	sp|P46937|YAP1_HUMAN	sp|P46937|YAP1_HUMAN	19	sp|P46937|YAP1_HUMAN Transcriptional coactivator YAP1 OS=Homo sapiens GN=YAP1 PE=1 SV=2	2.2068	4.61548	sp|P46937|YAP1_HUMAN	2.40867	1.17326	3.64409	3.41114	4.32209	0.00137987	0.00722059	-0.857823	0	10551000	15077000	20581000	228910000	180270000	297830000	245160000	375680000	2.01322	1.33908	2.13125	3.34366	3.78445	4.55197	5.20046	4.92502	2.2068	4.61548	2.40867	0.00137987	0.00722059
1674	sp|Q8NC96|NECP1_HUMAN	sp|Q8NC96|NECP1_HUMAN	6	sp|Q8NC96|NECP1_HUMAN Adaptin ear-binding coat-associated protein 1 OS=Homo sapiens GN=NECAP1 PE=1 SV=2	-1.73539	0.673256	sp|Q8NC96|NECP1_HUMAN	2.40864	0.627332	4.18996	-0.35902	3.03949	0.0133714	0.0380128	-2.98937	1	NA	1246200	3542800	5773600	16334000	5653500	19421000	33125000	NA	-2.26428	-0.521615	-2.42027	0.418563	-0.982864	1.73251	1.52481	-1.73539	0.673256	2.40864	0.0133714	0.0380128
2391	sp|Q9UIG0|BAZ1B_HUMAN	sp|Q9UIG0|BAZ1B_HUMAN	41	sp|Q9UIG0|BAZ1B_HUMAN Tyrosine-protein kinase BAZ1B OS=Homo sapiens GN=BAZ1B PE=1 SV=2	0.502078	2.90642	sp|Q9UIG0|BAZ1B_HUMAN	2.40435	1.31418	3.49451	1.70425	4.88914	0.000566247	0.00388472	0.0216122	0	3543200	5573800	8465300	48562000	150910000	55376000	35931000	118830000	0.400563	-0.0991776	0.79175	0.915175	3.53526	2.20306	2.574	3.31338	0.502078	2.90642	2.40435	0.000566247	0.00388472
1198	sp|Q14191|WRN_HUMAN	sp|Q14191|WRN_HUMAN	3	sp|Q14191|WRN_HUMAN Werner syndrome ATP-dependent helicase OS=Homo sapiens GN=WRN PE=1 SV=2	-7.76541	-5.36132	sp|Q14191|WRN_HUMAN	2.40409	-0.302654	5.11084	-5.96234	2.14143	0.0732017	0.142983	-4.17097	4	NA	NA	NA	190260	536190	309370	NA	94864	NA	NA	NA	-7.76541	-4.37054	-5.03948	NA	-6.67395	-7.76541	-5.36132	2.40409	0.0732017	0.142983
1226	sp|Q14781|CBX2_HUMAN	sp|Q14781|CBX2_HUMAN	8	sp|Q14781|CBX2_HUMAN Chromobox protein homolog 2 OS=Homo sapiens GN=CBX2 PE=1 SV=2	-2.68394	-0.285218	sp|Q14781|CBX2_HUMAN	2.39872	0.851663	3.94579	-1.48458	3.43717	0.00601942	0.0208958	-2.3103	0	215030	540310	1300200	10456000	21902000	3373600	4896300	10270000	-3.74048	-3.47218	-2.03301	-1.49009	0.829737	-1.70371	-0.152042	-0.114859	-2.68394	-0.285218	2.39872	0.00601942	0.0208958
2274	sp|Q9NV06|DCA13_HUMAN	sp|Q9NV06|DCA13_HUMAN	15	sp|Q9NV06|DCA13_HUMAN DDB1- and CUL4-associated factor 13 OS=Homo sapiens GN=DCAF13 PE=1 SV=2	-0.680286	1.71253	sp|Q9NV06|DCA13_HUMAN	2.39281	1.19991	3.58572	0.516121	4.44663	0.00113035	0.00634241	-0.660741	0	1025100	2774400	6256600	19460000	65160000	32142000	23292000	23894000	-1.43237	-1.10752	0.335889	-0.517148	2.35802	1.44356	1.9811	1.06743	-0.680286	1.71253	2.39281	0.00113035	0.00634241
1590	sp|Q86Y91|KI18B_HUMAN	sp|Q86Y91|KI18B_HUMAN	3	sp|Q86Y91|KI18B_HUMAN Kinesin-like protein KIF18B OS=Homo sapiens GN=KIF18B PE=1 SV=3	-4.11173	-1.73158	sp|Q86Y91|KI18B_HUMAN	2.38015	1.00146	3.75883	-2.75164	3.88068	0.00343837	0.0138474	-1.65824	1	137460	235400	NA	3376800	6622000	2750800	807610	3891100	-4.40176	-4.67306	NA	-3.26036	-0.847008	-1.98865	-2.6169	-1.47376	-4.11173	-1.73158	2.38015	0.00343837	0.0138474
288	sp|O94913|PCF11_HUMAN	sp|O94913|PCF11_HUMAN	27	sp|O94913|PCF11_HUMAN Pre-mRNA cleavage complex 2 protein Pcf11 OS=Homo sapiens GN=PCF11 PE=1 SV=3	-0.136341	2.23576	sp|O94913|PCF11_HUMAN	2.3721	1.24968	3.49452	1.04971	4.68496	0.00077631	0.00490632	-0.289655	0	1288800	4292800	5914200	44384000	70463000	53733000	27931000	49415000	-1.09405	-0.476614	0.25103	0.77427	2.46769	2.16101	2.22952	2.08483	-0.136341	2.23576	2.3721	0.00077631	0.00490632
2416	sp|Q9UKV8|AGO2_HUMAN	sp|Q9UKV8|AGO2_HUMAN	23	sp|Q9UKV8|AGO2_HUMAN Protein argonaute-2 OS=Homo sapiens GN=AGO2 PE=1 SV=3	-0.460386	1.90993	sp|Q9UKV8|AGO2_HUMAN	2.37031	1.35666	3.38396	0.72477	5.18376	0.000362934	0.00290347	0.459564	0	2033200	3349000	3611800	25508000	31612000	37258000	25295000	68980000	-0.420283	-0.835462	-0.492532	-0.0932663	1.34412	1.64978	2.09394	2.55187	-0.460386	1.90993	2.37031	0.000362934	0.00290347
1310	sp|Q15906|VPS72_HUMAN	sp|Q15906|VPS72_HUMAN	8	sp|Q15906|VPS72_HUMAN Vacuolar protein sorting-associated protein 72 homolog OS=Homo sapiens GN=VPS72 PE=1 SV=1	-0.30234	2.06318	sp|Q15906|VPS72_HUMAN	2.36552	1.37643	3.3546	0.880418	5.30178	0.000304757	0.00261537	0.631223	0	1668600	5511600	4799500	22102000	38126000	77737000	20886000	51304000	-0.712352	-0.115397	-0.0638615	-0.31775	1.60675	2.67662	1.83198	2.13735	-0.30234	2.06318	2.36552	0.000304757	0.00261537
22	REV__sp|Q13576|IQGA2_HUMAN	REV__sp|Q13576|IQGA2_HUMAN	3	sp|Q13576|IQGA2_HUMAN Ras GTPase-activating-like protein IQGAP2 OS=Homo sapiens GN=IQGAP2 PE=1 SV=4	-1.4378	0.925549	REV__sp|Q13576|IQGA2_HUMAN	2.36335	-0.603265	5.32996	0.45288	1.86373	0.102402	0.184891	-4.53965	3	NA	NA	NA	10811000	21959000	5940800	12943000	71647000	NA	NA	NA	-1.4378	0.83338	-0.913656	1.17749	2.60498	-1.4378	0.925549	2.36335	0.102402	0.184891
414	sp|P09874|PARP1_HUMAN	sp|P09874|PARP1_HUMAN	74	sp|P09874|PARP1_HUMAN Poly [ADP-ribose] polymerase 1 OS=Homo sapiens GN=PARP1 PE=1 SV=4	6.08284	8.44347	sp|P09874|PARP1_HUMAN	2.36063	1.33193	3.38934	7.26316	5.08707	0.000419403	0.00316306	0.317315	0	170730000	245420000	482140000	1205700000	4274600000	5280000000	2733700000	4781000000	6.12745	5.37133	6.88659	5.94599	8.22238	8.56623	8.49873	8.48656	6.08284	8.44347	2.36063	0.000419403	0.00316306
1472	sp|Q6P1N0|C2D1A_HUMAN	sp|Q6P1N0|C2D1A_HUMAN	18	sp|Q6P1N0|C2D1A_HUMAN Coiled-coil and C2 domain-containing protein 1A OS=Homo sapiens GN=CC2D1A PE=1 SV=1	-1.23249	1.12535	sp|Q6P1N0|C2D1A_HUMAN	2.35784	0.72505	3.99063	-0.0535717	3.20119	0.00903647	0.0287801	-2.70808	0	700270	3186000	1720100	20761000	6177100	70489000	14217000	34953000	-1.99556	-0.907578	-1.61104	-0.415786	-0.944498	2.53997	1.3059	1.60002	-1.23249	1.12535	2.35784	0.00903647	0.0287801
1593	sp|Q86YT6|MIB1_HUMAN	sp|Q86YT6|MIB1_HUMAN	4	sp|Q86YT6|MIB1_HUMAN E3 ubiquitin-protein ligase MIB1 OS=Homo sapiens GN=MIB1 PE=1 SV=1	-4.23706	-1.89166	sp|Q86YT6|MIB1_HUMAN	2.3454	0.830596	3.8602	-3.2989	3.62223	0.00773106	0.0254113	-2.22779	3	NA	254890	257280	2587600	3320100	NA	1297400	NA	NA	-4.55809	-4.47578	-3.6773	-1.81478	NA	-1.96854	NA	-4.23706	-1.89166	2.3454	0.00773106	0.0254113
1875	sp|Q96F45|ZN503_HUMAN	sp|Q96F45|ZN503_HUMAN	6	sp|Q96F45|ZN503_HUMAN Zinc finger protein 503 OS=Homo sapiens GN=ZNF503 PE=1 SV=1	-1.73485	0.603118	sp|Q96F45|ZN503_HUMAN	2.33796	1.02905	3.64688	-0.398867	4.01509	0.00278894	0.011799	-1.45222	1	NA	2730800	895600	10530000	18259000	10455000	8709600	28751000	NA	-1.13041	-2.59508	-1.47905	0.574731	-0.12448	0.635694	1.32653	-1.73485	0.603118	2.33796	0.00278894	0.011799
1112	sp|Q12972|PP1R8_HUMAN	sp|Q12972|PP1R8_HUMAN	15	sp|Q12972|PP1R8_HUMAN Nuclear inhibitor of protein phosphatase 1 OS=Homo sapiens GN=PPP1R8 PE=1 SV=2	0.268522	2.60576	sp|Q12972|PP1R8_HUMAN	2.33724	0.533482	4.14099	1.43714	2.87246	0.0160025	0.0439477	-3.26342	0	1122500	15184000	4580000	56686000	22007000	243830000	42148000	67508000	-1.29822	1.3493	-0.134445	1.15746	0.836441	4.27266	2.79227	2.52166	0.268522	2.60576	2.33724	0.0160025	0.0439477
447	sp|P13056|NR2C1_HUMAN	sp|P13056|NR2C1_HUMAN	18	sp|P13056|NR2C1_HUMAN Nuclear receptor subfamily 2 group C member 1 OS=Homo sapiens GN=NR2C1 PE=1 SV=2	-0.871484	1.46274	sp|P13056|NR2C1_HUMAN	2.33423	1.1682	3.50025	0.29563	4.43775	0.00114646	0.00639633	-0.674718	0	1399800	3359800	1367300	32248000	34689000	34564000	15829000	29846000	-0.971951	-0.830808	-1.95714	0.273967	1.47432	1.54499	1.4528	1.37886	-0.871484	1.46274	2.33423	0.00114646	0.00639633
2082	sp|Q9BZJ0|CRNL1_HUMAN	sp|Q9BZJ0|CRNL1_HUMAN	15	sp|Q9BZJ0|CRNL1_HUMAN Crooked neck-like protein 1 OS=Homo sapiens GN=CRNKL1 PE=1 SV=4	-1.13635	1.19115	sp|Q9BZJ0|CRNL1_HUMAN	2.3275	0.963683	3.69132	0.0274016	3.78322	0.00334759	0.0136448	-1.73299	0	2086500	2833900	4133800	4537800	40239000	29350000	8626000	25220000	-0.38204	-1.07685	-0.288995	-2.79751	1.68236	1.31668	0.622502	1.14306	-1.13635	1.19115	2.3275	0.00334759	0.0136448
141	sp|O15391|TYY2_HUMAN	sp|O15391|TYY2_HUMAN	3	sp|O15391|TYY2_HUMAN Transcription factor YY2 OS=Homo sapiens GN=YY2 PE=2 SV=1	-3.67488	-1.34827	sp|O15391|TYY2_HUMAN	2.3266	1.14313	3.51008	-2.51158	4.49683	0.0017831	0.00860557	-0.917145	2	214910	407410	NA	3082700	NA	4332600	1919200	4541300	-3.74131	-3.88024	NA	-3.40309	NA	-1.3544	-1.43302	-1.25741	-3.67488	-1.34827	2.3266	0.0017831	0.00860557
2581	sp|Q9Y6V7|DDX49_HUMAN	sp|Q9Y6V7|DDX49_HUMAN	8	sp|Q9Y6V7|DDX49_HUMAN Probable ATP-dependent RNA helicase DDX49 OS=Homo sapiens GN=DDX49 PE=1 SV=1	-1.54585	0.776756	sp|Q9Y6V7|DDX49_HUMAN	2.32261	0.0539958	4.59122	-0.384548	2.26957	0.0456636	0.0991409	-4.26155	0	98933	7894300	1863700	23686000	11229000	38734000	11462000	15915000	-4.88782	0.403897	-1.49014	-0.209339	-0.106741	1.70402	1.01129	0.498459	-1.54585	0.776756	2.32261	0.0456636	0.0991409
528	sp|P22670|RFX1_HUMAN	sp|P22670|RFX1_HUMAN	7	sp|P22670|RFX1_HUMAN MHC class II regulatory factor RFX1 OS=Homo sapiens GN=RFX1 PE=1 SV=2	-3.90654	-1.59106	sp|P22670|RFX1_HUMAN	2.31547	0.15614	4.47481	-2.7488	2.3771	0.0379236	0.0864731	-4.08742	0	122890	215100	157650	13927000	11908000	1091400	1688200	3951900	-4.56734	-4.80341	-5.21428	-1.04111	-0.0244435	-3.27933	-1.60842	-1.45205	-3.90654	-1.59106	2.31547	0.0379236	0.0864731
2420	sp|Q9UL18|AGO1_HUMAN	sp|Q9UL18|AGO1_HUMAN	13	sp|Q9UL18|AGO1_HUMAN Protein argonaute-1 OS=Homo sapiens GN=AGO1 PE=1 SV=3	-6.23876	-3.9263	sp|Q9UL18|AGO1_HUMAN	2.31245	-0.88094	5.50585	-4.85129	1.69409	0.131801	0.222656	-4.92675	3	135120	NA	NA	158610	250860	NA	210020	2901700	-4.42713	NA	NA	-8.05039	-5.43529	NA	-4.45905	-1.88456	-6.23876	-3.9263	2.31245	0.131801	0.222656
1706	sp|Q8NI77|KI18A_HUMAN	sp|Q8NI77|KI18A_HUMAN	3	sp|Q8NI77|KI18A_HUMAN Kinesin-like protein KIF18A OS=Homo sapiens GN=KIF18A PE=1 SV=2	NA	-2.87053	sp|Q8NI77|KI18A_HUMAN	NA	NA	NA	-2.87053	NA	NA	NA	NA	4	NA	NA	NA	NA	1053100	997520	983850	2147600	NA	NA	NA	NA	-3.42435	-3.40491	-2.34692	-2.30593	-5.18197	-2.87053	2.31144	0	0
1122	sp|Q13112|CAF1B_HUMAN	sp|Q13112|CAF1B_HUMAN	13	sp|Q13112|CAF1B_HUMAN Chromatin assembly factor 1 subunit B OS=Homo sapiens GN=CHAF1B PE=1 SV=1	-0.357742	1.95321	sp|Q13112|CAF1B_HUMAN	2.31095	0.920882	3.70102	0.797735	3.68538	0.00394673	0.0152443	-1.89524	0	1485200	1747700	6435700	46597000	39968000	64285000	28975000	31377000	-0.88443	-1.77546	0.378444	0.85048	1.67289	2.41134	2.27971	1.4489	-0.357742	1.95321	2.31095	0.00394673	0.0152443
630	sp|P35240|MERL_HUMAN	sp|P35240|MERL_HUMAN	4	sp|P35240|MERL_HUMAN Merlin OS=Homo sapiens GN=NF2 PE=1 SV=1	-4.1071	-1.80085	sp|P35240|MERL_HUMAN	2.30624	-0.113249	4.72573	-3.1846	2.22996	0.0589878	0.120217	-4.18793	3	NA	233840	174040	5235600	NA	7179600	631890	NA	NA	-4.68267	-5.06514	-2.57347	NA	-0.649218	-2.95249	NA	-4.1071	-1.80085	2.30624	0.0589878	0.120217
237	sp|O75367|H2AY_HUMAN	sp|O75367|H2AY_HUMAN	17	sp|O75367|H2AY_HUMAN Core histone macro-H2A.1 OS=Homo sapiens GN=H2AFY PE=1 SV=4	2.7909	5.08799	sp|O75367|H2AY_HUMAN	2.29709	1.28716	3.30703	3.93945	5.04212	0.000448772	0.00332007	0.250689	0	15428000	41102000	50794000	118080000	631020000	356130000	220180000	384150000	2.57476	2.78861	3.4934	2.30684	5.54068	4.80157	5.05347	4.95624	2.7909	5.08799	2.29709	0.000448772	0.00332007
2054	sp|Q9BWG6|SCNM1_HUMAN	sp|Q9BWG6|SCNM1_HUMAN	2	sp|Q9BWG6|SCNM1_HUMAN Sodium channel modifier 1 OS=Homo sapiens GN=SCNM1 PE=1 SV=1	-3.64239	-1.34711	sp|Q9BWG6|SCNM1_HUMAN	2.29528	0.885589	3.70498	-2.49475	3.60943	0.00448793	0.0167322	-2.02176	0	215850	988390	432090	1490400	2877400	12625000	1156000	4144200	-3.73486	-2.59928	-3.69405	-4.54139	-2.01538	0.138839	-2.12637	-1.38553	-3.64239	-1.34711	2.29528	0.00448793	0.0167322
2047	sp|Q9BVJ6|UT14A_HUMAN	sp|Q9BVJ6|UT14A_HUMAN	22	sp|Q9BVJ6|UT14A_HUMAN U3 small nucleolar RNA-associated protein 14 homolog A OS=Homo sapiens GN=UTP14A PE=1 SV=1	0.225223	2.51748	sp|Q9BVJ6|UT14A_HUMAN	2.29226	0.711711	3.87281	1.37135	3.21502	0.00882292	0.0282909	-2.68473	0	1570900	2361200	15390000	64101000	103260000	65501000	34437000	50424000	-0.801522	-1.3406	1.69301	1.35	3.00339	2.4375	2.51591	2.11313	0.225223	2.51748	2.29226	0.00882292	0.0282909
1119	sp|Q13085|ACACA_HUMAN	sp|Q13085|ACACA_HUMAN	145	sp|Q13085|ACACA_HUMAN Acetyl-CoA carboxylase 1 OS=Homo sapiens GN=ACACA PE=1 SV=2	4.52902	6.81959	sp|Q13085|ACACA_HUMAN	2.29057	0.60692	3.97422	5.6743	3.01592	0.0124633	0.0361258	-3.02124	0	53611000	86143000	103380000	786840000	7935700000	865880000	287430000	1362300000	4.41557	3.8581	4.56488	5.27752	9.08961	6.04202	5.41802	6.7287	4.52902	6.81959	2.29057	0.0124633	0.0361258
706	sp|P45973|CBX5_HUMAN	sp|P45973|CBX5_HUMAN	10	sp|P45973|CBX5_HUMAN Chromobox protein homolog 5 OS=Homo sapiens GN=CBX5 PE=1 SV=1	0.572823	2.8618	sp|P45973|CBX5_HUMAN	2.28897	1.2951	3.28285	1.71731	5.10548	0.000407967	0.00311587	0.344518	0	3280400	13685000	7679000	30000000	86210000	104380000	54331000	65022000	0.28667	1.19907	0.644762	0.160791	2.75043	3.08809	3.13955	2.46913	0.572823	2.8618	2.28897	0.000407967	0.00311587
1813	sp|Q92997|DVL3_HUMAN	sp|Q92997|DVL3_HUMAN	18	sp|Q92997|DVL3_HUMAN Segment polarity protein dishevelled homolog DVL-3 OS=Homo sapiens GN=DVL3 PE=1 SV=2	1.56826	3.85239	sp|Q92997|DVL3_HUMAN	2.28413	1.00361	3.56466	2.71033	3.95422	0.0025171	0.0109803	-1.45166	0	7054700	9414800	10777000	188620000	129260000	169850000	125410000	199650000	1.41833	0.658484	1.15579	3.04044	3.31819	3.76786	4.28364	4.03988	1.56826	3.85239	2.28413	0.0025171	0.0109803
2124	sp|Q9H1D9|RPC6_HUMAN	sp|Q9H1D9|RPC6_HUMAN	3	sp|Q9H1D9|RPC6_HUMAN DNA-directed RNA polymerase III subunit RPC6 OS=Homo sapiens GN=POLR3F PE=1 SV=1	-5.19744	-2.91697	sp|Q9H1D9|RPC6_HUMAN	2.28047	0.0135986	4.54734	-3.37307	2.35349	0.0489527	0.10493	-3.87128	3	NA	NA	159420	NA	700080	2979800	754740	1231400	NA	NA	-5.19744	NA	-3.99668	-1.87701	-2.7095	-3.0847	-5.19744	-2.91697	2.28047	0.0489527	0.10493
358	sp|P04792|HSPB1_HUMAN	sp|P04792|HSPB1_HUMAN	3	sp|P04792|HSPB1_HUMAN Heat shock protein beta-1 OS=Homo sapiens GN=HSPB1 PE=1 SV=2	-2.415	-0.138085	sp|P04792|HSPB1_HUMAN	2.27691	-0.666979	5.22081	-1.27654	1.86477	0.108483	0.192347	-4.63798	4	NA	1453800	787820	NA	NA	35860000	NA	2926700	NA	-2.04158	-2.78842	NA	NA	1.59638	NA	-1.87255	-2.415	-0.138085	2.27691	0.108483	0.192347
301	sp|O95251|KAT7_HUMAN	sp|O95251|KAT7_HUMAN	8	sp|O95251|KAT7_HUMAN Histone acetyltransferase KAT7 OS=Homo sapiens GN=KAT7 PE=1 SV=1	-2.93919	-0.662852	sp|O95251|KAT7_HUMAN	2.27634	1.10666	3.44601	-1.63843	4.37462	0.00161257	0.00804581	-0.913266	1	NA	1262700	571910	3290400	7559200	5338200	3163900	9819500	NA	-2.24527	-3.27134	-3.30096	-0.661462	-1.06299	-0.749293	-0.177666	-2.93919	-0.662852	2.27634	0.00161257	0.00804581
1297	sp|Q15651|HMGN3_HUMAN	sp|Q15651|HMGN3_HUMAN	4	sp|Q15651|HMGN3_HUMAN High mobility group nucleosome-binding domain-containing protein 3 OS=Homo sapiens GN=HMGN3 PE=1 SV=2	-3.7529	-1.48085	sp|Q15651|HMGN3_HUMAN	2.27204	0.65323	3.89086	-2.84408	3.28349	0.0124283	0.0361098	-2.68947	3	221660	399640	443420	NA	2559300	NA	3088900	NA	-3.69561	-3.90807	-3.65502	NA	-2.1796	NA	-0.782105	NA	-3.7529	-1.48085	2.27204	0.0124283	0.0361098
2253	sp|Q9NRX1|PNO1_HUMAN	sp|Q9NRX1|PNO1_HUMAN	3	sp|Q9NRX1|PNO1_HUMAN RNA-binding protein PNO1 OS=Homo sapiens GN=PNO1 PE=1 SV=1	-3.45241	-1.18112	sp|Q9NRX1|PNO1_HUMAN	2.27129	0.34359	4.19899	-2.69531	2.69511	0.0261397	0.0648682	-3.49997	2	340410	536230	1103500	1123100	8279900	NA	NA	3020400	-3.06158	-3.48313	-2.28034	-4.98457	-0.533811	NA	NA	-1.82843	-3.45241	-1.18112	2.27129	0.0261397	0.0648682
626	sp|P33993|MCM7_HUMAN	sp|P33993|MCM7_HUMAN	12	sp|P33993|MCM7_HUMAN DNA replication licensing factor MCM7 OS=Homo sapiens GN=MCM7 PE=1 SV=4	-1.7647	0.505165	sp|P33993|MCM7_HUMAN	2.26986	1.29514	3.24458	-0.629765	5.16236	0.000374695	0.00295044	0.428207	0	719020	1569300	1704800	10085000	27962000	15884000	5949000	13565000	-1.95651	-1.93108	-1.62451	-1.54668	1.17214	0.459451	0.114313	0.274757	-1.7647	0.505165	2.26986	0.000374695	0.00295044
2413	sp|Q9UKM9|RALY_HUMAN	sp|Q9UKM9|RALY_HUMAN	10	sp|Q9UKM9|RALY_HUMAN RNA-binding protein Raly OS=Homo sapiens GN=RALY PE=1 SV=1	0.419975	2.68941	sp|Q9UKM9|RALY_HUMAN	2.26944	0.938662	3.60021	1.55469	3.78043	0.00336328	0.0136851	-1.7376	0	2148100	9555200	17487000	19098000	125340000	59085000	38651000	67199000	-0.33904	0.679879	1.88562	-0.546558	3.27502	2.29357	2.67381	2.51524	0.419975	2.68941	2.26944	0.00336328	0.0136851
241	sp|O75390|CISY_HUMAN	sp|O75390|CISY_HUMAN	5	sp|O75390|CISY_HUMAN Citrate synthase, mitochondrial OS=Homo sapiens GN=CS PE=1 SV=2	-5.68883	-3.42256	sp|O75390|CISY_HUMAN	2.26627	0.0970998	4.43544	-4.71758	2.34848	0.0422967	0.0942589	-4.09491	1	128450	93350	93602	502850	3027800	NA	69407	2080600	-4.50195	-6.00991	-6.00032	-6.24316	-1.94396	NA	-5.97342	-2.35031	-5.68883	-3.42256	2.26627	0.0422967	0.0942589
1930	sp|Q96P70|IPO9_HUMAN	sp|Q96P70|IPO9_HUMAN	6	sp|Q96P70|IPO9_HUMAN Importin-9 OS=Homo sapiens GN=IPO9 PE=1 SV=3	-5.57659	-3.31693	sp|Q96P70|IPO9_HUMAN	2.25966	-0.523162	5.04248	-4.07015	1.85738	0.0986043	0.179968	-4.74116	2	124270	61959	NA	NA	8681000	388300	245420	722110	-4.55084	-6.60233	NA	NA	-0.4675	-4.72221	-4.24601	-3.83201	-5.57659	-3.31693	2.25966	0.0986043	0.179968
1034	sp|Q02241|KIF23_HUMAN	sp|Q02241|KIF23_HUMAN	21	sp|Q02241|KIF23_HUMAN Kinesin-like protein KIF23 OS=Homo sapiens GN=KIF23 PE=1 SV=3	-0.32188	1.93488	sp|Q02241|KIF23_HUMAN	2.25676	1.03363	3.47989	0.806498	4.09016	0.00201163	0.00935772	-1.23029	0	1519000	3934200	3217800	46081000	95898000	35759000	16176000	39321000	-0.851174	-0.602694	-0.666693	0.833039	2.89971	1.59244	1.48246	1.7649	-0.32188	1.93488	2.25676	0.00201163	0.00935772
2096	sp|Q9GZR2|REXO4_HUMAN	sp|Q9GZR2|REXO4_HUMAN	7	sp|Q9GZR2|REXO4_HUMAN RNA exonuclease 4 OS=Homo sapiens GN=REXO4 PE=1 SV=2	-2.32744	-0.0725726	sp|Q9GZR2|REXO4_HUMAN	2.25487	-0.180297	4.69004	-1.36107	2.08143	0.0658296	0.131548	-4.50761	1	91580	898040	5377100	9277100	25605000	NA	4064900	6032400	-5.00196	-2.73784	0.107479	-1.67746	1.0487	NA	-0.406563	-0.859858	-2.32744	-0.0725726	2.25487	0.0658296	0.131548
823	sp|P52948|NUP98_HUMAN	sp|P52948|NUP98_HUMAN	25	sp|P52948|NUP98_HUMAN Nuclear pore complex protein Nup98-Nup96 OS=Homo sapiens GN=NUP98 PE=1 SV=4	1.50696	3.73865	sp|P52948|NUP98_HUMAN	2.23169	1.03579	3.42759	2.6228	4.13682	0.00186366	0.00888534	-1.15481	0	6271300	12610000	9827100	150420000	102990000	152510000	111910000	225360000	1.24437	1.08083	1.01666	2.68598	2.99972	3.61751	4.12787	4.20949	1.50696	3.73865	2.23169	0.00186366	0.00888534
739	sp|P49005|DPOD2_HUMAN	sp|P49005|DPOD2_HUMAN	2	sp|P49005|DPOD2_HUMAN DNA polymerase delta subunit 2 OS=Homo sapiens GN=POLD2 PE=1 SV=1	-4.50024	-2.27147	sp|P49005|DPOD2_HUMAN	2.22877	0.190469	4.26707	-3.16298	2.55807	0.0359875	0.082537	-3.71814	3	NA	293680	NA	1393100	3482700	4506700	NA	756290	NA	-4.35334	NA	-4.64713	-1.74776	-1.29939	NA	-3.76725	-4.50024	-2.27147	2.22877	0.0359875	0.082537
2231	sp|Q9NQ50|RM40_HUMAN	sp|Q9NQ50|RM40_HUMAN	2	sp|Q9NQ50|RM40_HUMAN 39S ribosomal protein L40, mitochondrial OS=Homo sapiens GN=MRPL40 PE=1 SV=1	-6.50052	-4.28111	sp|Q9NQ50|RM40_HUMAN	2.21941	0.488864	3.94996	-5.16888	3.00034	0.0186963	0.0496324	-3.08618	3	NA	NA	102490	284090	375330	862880	NA	493330	NA	NA	-5.86355	-7.1375	-4.87052	-3.60735	NA	-4.36546	-6.50052	-4.28111	2.21941	0.0186963	0.0496324
308	sp|O95429|BAG4_HUMAN	sp|O95429|BAG4_HUMAN	4	sp|O95429|BAG4_HUMAN BAG family molecular chaperone regulator 4 OS=Homo sapiens GN=BAG4 PE=1 SV=1	-4.19903	-1.98349	sp|O95429|BAG4_HUMAN	2.21554	0.199975	4.23111	-2.42659	2.57157	0.0352669	0.0811999	-3.56829	3	NA	326770	NA	NA	4448100	3906700	937060	1720100	NA	-4.19903	NA	NA	-1.40479	-1.49887	-2.41356	-2.61672	-4.19903	-1.98349	2.21554	0.0352669	0.0811999
2268	sp|Q9NUL3|STAU2_HUMAN	sp|Q9NUL3|STAU2_HUMAN	10	sp|Q9NUL3|STAU2_HUMAN Double-stranded RNA-binding protein Staufen homolog 2 OS=Homo sapiens GN=STAU2 PE=1 SV=1	-2.00376	0.21136	sp|Q9NUL3|STAU2_HUMAN	2.21512	0.141278	4.28896	-0.737976	2.40099	0.0387523	0.0879954	-4.01226	1	NA	838000	2184700	7931600	2307900	36580000	11709000	15994000	NA	-2.83785	-1.25054	-1.92288	-2.32454	1.62414	1.04045	0.505392	-2.00376	0.21136	2.21512	0.0387523	0.0879954
1534	sp|Q7Z3K3|POGZ_HUMAN	sp|Q7Z3K3|POGZ_HUMAN	18	sp|Q7Z3K3|POGZ_HUMAN Pogo transposable element with ZNF domain OS=Homo sapiens GN=POGZ PE=1 SV=2	-1.58257	0.630645	sp|Q7Z3K3|POGZ_HUMAN	2.21321	0.943441	3.48299	-0.475962	3.86389	0.00292499	0.0121531	-1.59988	0	984370	1469600	1015700	20882000	36953000	13721000	5773400	17498000	-1.49229	-2.02596	-2.40535	-0.406684	1.56295	0.25507	0.0733333	0.631228	-1.58257	0.630645	2.21321	0.00292499	0.0121531
1491	sp|Q6UVJ0|SAS6_HUMAN	sp|Q6UVJ0|SAS6_HUMAN	13	sp|Q6UVJ0|SAS6_HUMAN Spindle assembly abnormal protein 6 homolog OS=Homo sapiens GN=SASS6 PE=1 SV=1	-2.48793	-0.276851	sp|Q6UVJ0|SAS6_HUMAN	2.21108	-0.0585483	4.48071	-1.38239	2.15962	0.0551462	0.115275	-4.43692	0	623880	191000	1005700	21105000	25763000	1877600	4147700	18859000	-2.16627	-4.97516	-2.42026	-0.390047	1.05733	-2.52185	-0.378983	0.736105	-2.48793	-0.276851	2.21108	0.0551462	0.115275
653	sp|P36873|PP1G_HUMAN	sp|P36873|PP1G_HUMAN	18	sp|P36873|PP1G_HUMAN Serine/threonine-protein phosphatase PP1-gamma catalytic subunit OS=Homo sapiens GN=PPP1CC PE=1 SV=1	-0.108884	2.09847	sp|P36873|PP1G_HUMAN	2.20736	0.421336	3.99338	0.994794	2.73977	0.0201716	0.0528358	-3.48656	0	9395200	1429100	2287900	50292000	44424000	71200000	22788000	48813000	1.84175	-2.06635	-1.18094	0.970002	1.82106	2.55398	1.95118	2.06766	-0.108884	2.09847	2.20736	0.0201716	0.0528358
1287	sp|Q15528|MED22_HUMAN	sp|Q15528|MED22_HUMAN	3	sp|Q15528|MED22_HUMAN Mediator of RNA polymerase II transcription subunit 22 OS=Homo sapiens GN=MED22 PE=1 SV=2	-4.42157	-2.21542	sp|Q15528|MED22_HUMAN	2.20615	0.68447	3.72783	-3.31849	3.21395	0.00883922	0.0283047	-2.68653	0	58128	262220	901180	1178100	1965700	1361000	1895100	2888900	-5.67375	-4.51711	-2.58572	-4.90969	-2.5495	-2.97111	-1.4503	-1.89075	-4.42157	-2.21542	2.20615	0.00883922	0.0283047
2560	sp|Q9Y5Z7|HCFC2_HUMAN	sp|Q9Y5Z7|HCFC2_HUMAN	5	sp|Q9Y5Z7|HCFC2_HUMAN Host cell factor 2 OS=Homo sapiens GN=HCFC2 PE=1 SV=1	-5.23333	-3.03455	sp|Q9Y5Z7|HCFC2_HUMAN	2.19878	1.05006	3.3475	-4.13394	4.24321	0.00156736	0.00793771	-0.983722	0	76840	216890	122340	927680	663020	2585300	652550	1234200	-5.26131	-4.79143	-5.59661	-5.28398	-4.07292	-2.07529	-2.90848	-3.08152	-5.23333	-3.03455	2.19878	0.00156736	0.00793771
2440	sp|Q9UM82|SPAT2_HUMAN	sp|Q9UM82|SPAT2_HUMAN	6	sp|Q9UM82|SPAT2_HUMAN Spermatogenesis-associated protein 2 OS=Homo sapiens GN=SPATA2 PE=1 SV=2	-3.50484	-1.3063	sp|Q9UM82|SPAT2_HUMAN	2.19854	0.627491	3.76959	-2.18572	3.27386	0.0126	0.0364411	-2.70281	3	NA	507070	NA	2999900	2895700	5326700	NA	6090600	NA	-3.56395	NA	-3.44573	-2.00649	-1.066	NA	-0.846414	-3.50484	-1.3063	2.19854	0.0126	0.0364411
1683	sp|Q8NDD1|CA131_HUMAN	sp|Q8NDD1|CA131_HUMAN	8	sp|Q8NDD1|CA131_HUMAN Uncharacterized protein C1orf131 OS=Homo sapiens GN=C1orf131 PE=1 SV=3	-1.63137	0.56712	sp|Q8NDD1|CA131_HUMAN	2.19849	0.977539	3.41945	-0.532126	3.99166	0.00236584	0.0105147	-1.39047	0	1156300	2710100	1942600	4822900	8958400	23422000	12612000	16490000	-1.25438	-1.14141	-1.42763	-2.70207	-0.423408	1.00168	1.14206	0.548153	-1.63137	0.56712	2.19849	0.00236584	0.0105147
2093	sp|Q9GZL7|WDR12_HUMAN	sp|Q9GZL7|WDR12_HUMAN	8	sp|Q9GZL7|WDR12_HUMAN Ribosome biogenesis protein WDR12 OS=Homo sapiens GN=WDR12 PE=1 SV=2	-1.02756	1.17084	sp|Q9GZL7|WDR12_HUMAN	2.1984	0.787444	3.60936	-0.0853863	3.50237	0.00627409	0.0215843	-2.24948	1	1757100	2482200	3899900	8421200	35057000	NA	22411000	11931000	-0.635975	-1.26837	-0.376818	-1.82907	1.48912	NA	1.92837	0.0950426	-1.02756	1.17084	2.1984	0.00627409	0.0215843
1868	sp|Q96ES7|SGF29_HUMAN	sp|Q96ES7|SGF29_HUMAN	9	sp|Q96ES7|SGF29_HUMAN SAGA-associated factor 29 OS=Homo sapiens GN=SGF29 PE=1 SV=1	-2.77298	-0.575567	sp|Q96ES7|SGF29_HUMAN	2.19741	0.956268	3.43855	-1.67427	3.9248	0.002643	0.0113203	-1.49984	0	344070	1033500	472020	7792600	7759600	16248000	1970700	6424100	-3.04578	-2.53478	-3.56078	-1.95058	-0.624784	0.491085	-1.3968	-0.771772	-2.77298	-0.575567	2.19741	0.002643	0.0113203
1821	sp|Q969X6|UTP4_HUMAN	sp|Q969X6|UTP4_HUMAN	15	sp|Q969X6|UTP4_HUMAN U3 small nucleolar RNA-associated protein 4 homolog OS=Homo sapiens GN=UTP4 PE=1 SV=1	-0.708359	1.48358	sp|Q969X6|UTP4_HUMAN	2.19194	0.216682	4.16719	0.387609	2.45999	0.0328452	0.0775964	-3.95172	0	393280	2938000	8992100	29922000	107190000	11762000	9888500	47492000	-2.84822	-1.02471	0.882776	0.156713	3.05575	0.0399822	0.809322	2.02925	-0.708359	1.48358	2.19194	0.0328452	0.0775964
218	sp|O60885|BRD4_HUMAN	sp|O60885|BRD4_HUMAN	41	sp|O60885|BRD4_HUMAN Bromodomain-containing protein 4 OS=Homo sapiens GN=BRD4 PE=1 SV=2	3.05642	5.24825	sp|O60885|BRD4_HUMAN	2.19183	1.17286	3.2108	4.15234	4.76841	0.000681895	0.00445782	-0.161678	0	28398000	56511000	21513000	222960000	543590000	597160000	223000000	415850000	3.47647	3.24877	2.19803	3.30241	5.33162	5.52325	5.07088	5.06726	3.05642	5.24825	2.19183	0.000681895	0.00445782
191	sp|O60264|SMCA5_HUMAN	sp|O60264|SMCA5_HUMAN	50	sp|O60264|SMCA5_HUMAN SWI/SNF-related matrix-associated actin-dependent regulator of chromatin subfamily A member 5 OS=Homo sapiens GN=SMARCA5 PE=1 SV=1	2.75304	4.94462	sp|O60264|SMCA5_HUMAN	2.19158	1.2094	3.17376	3.84883	4.94647	0.000518793	0.00366572	0.107879	0	12835000	58165000	38570000	120650000	425500000	430650000	170850000	401130000	2.30282	3.29047	3.0783	2.34056	4.98829	5.06685	4.70654	5.0168	2.75304	4.94462	2.19158	0.000518793	0.00366572
183	sp|O43809|CPSF5_HUMAN	sp|O43809|CPSF5_HUMAN	21	sp|O43809|CPSF5_HUMAN Cleavage and polyadenylation specificity factor subunit 5 OS=Homo sapiens GN=NUDT21 PE=1 SV=1	4.36104	6.54186	sp|O43809|CPSF5_HUMAN	2.18082	1.20435	3.15729	5.45145	4.95096	0.000515257	0.00365747	0.114616	0	45000000	133940000	82017000	502590000	785950000	1502300000	833070000	1273400000	4.15681	4.49605	4.21585	4.57544	5.84844	6.81132	6.87347	6.63421	4.36104	6.54186	2.18082	0.000515257	0.00365747
1330	sp|Q16649|NFIL3_HUMAN	sp|Q16649|NFIL3_HUMAN	2	sp|Q16649|NFIL3_HUMAN Nuclear factor interleukin-3-regulated protein OS=Homo sapiens GN=NFIL3 PE=1 SV=2	NA	-3.00284	sp|Q16649|NFIL3_HUMAN	NA	NA	NA	-3.00284	NA	NA	NA	NA	4	NA	NA	NA	NA	1870900	1958200	361800	1122600	NA	NA	NA	NA	-2.61879	-2.46317	-3.71516	-3.21422	-5.18197	-3.00284	2.17914	0	0
193	sp|O60281|ZN292_HUMAN	sp|O60281|ZN292_HUMAN	4	sp|O60281|ZN292_HUMAN Zinc finger protein 292 OS=Homo sapiens GN=ZNF292 PE=1 SV=3	NA	-3.00763	sp|O60281|ZN292_HUMAN	NA	NA	NA	-3.00763	NA	NA	NA	NA	4	NA	NA	NA	NA	2130500	511730	441060	3054300	NA	NA	NA	NA	-2.43665	-4.33683	-3.44423	-1.8128	-5.18197	-3.00763	2.17434	0	0
1555	sp|Q7Z7F0|K0907_HUMAN	sp|Q7Z7F0|K0907_HUMAN	10	sp|Q7Z7F0|K0907_HUMAN UPF0469 protein KIAA0907 OS=Homo sapiens GN=KIAA0907 PE=1 SV=1	-1.26456	0.90132	sp|Q7Z7F0|K0907_HUMAN	2.16588	0.0893187	4.24243	-0.181619	2.31216	0.0424305	0.0943788	-4.19287	0	363140	5472900	2189900	17100000	3558600	50981000	31620000	20254000	-2.96606	-0.125582	-1.24695	-0.719639	-1.71754	2.0876	2.39919	0.836023	-1.26456	0.90132	2.16588	0.0424305	0.0943788
2225	sp|Q9NPF5|DMAP1_HUMAN	sp|Q9NPF5|DMAP1_HUMAN	16	sp|Q9NPF5|DMAP1_HUMAN DNA methyltransferase 1-associated protein 1 OS=Homo sapiens GN=DMAP1 PE=1 SV=1	-0.155789	2.00192	sp|Q9NPF5|DMAP1_HUMAN	2.15771	0.84497	3.47045	0.923067	3.6437	0.00423484	0.0159144	-1.96462	0	818870	7484900	5495200	41632000	63834000	53059000	25406000	31071000	-1.76433	0.326927	0.140237	0.674013	2.3292	2.14338	2.09993	1.43518	-0.155789	2.00192	2.15771	0.00423484	0.0159144
1886	sp|Q96GD4|AURKB_HUMAN	sp|Q96GD4|AURKB_HUMAN	11	sp|Q96GD4|AURKB_HUMAN Aurora kinase B OS=Homo sapiens GN=AURKB PE=1 SV=3	-1.43769	0.718826	sp|Q96GD4|AURKB_HUMAN	2.15652	0.816188	3.49685	-0.359433	3.56672	0.00482555	0.0176017	-2.09311	0	502230	2113400	2053400	20717000	16666000	39516000	11332000	9003900	-2.48682	-1.50085	-1.34399	-0.419109	0.446769	1.73193	0.995686	-0.299077	-1.43769	0.718826	2.15652	0.00482555	0.0176017
333	sp|O95816|BAG2_HUMAN	sp|O95816|BAG2_HUMAN	4	sp|O95816|BAG2_HUMAN BAG family molecular chaperone regulator 2 OS=Homo sapiens GN=BAG2 PE=1 SV=1	-1.82182	0.330005	sp|O95816|BAG2_HUMAN	2.15182	0.593083	3.71057	-0.745907	3.06028	0.0115381	0.0341481	-2.94627	0	719580	1167000	1138000	16892000	44409000	23046000	2243200	9258800	-1.95536	-2.35919	-2.23392	-0.738808	1.82058	0.979084	-1.21966	-0.259989	-1.82182	0.330005	2.15182	0.0115381	0.0341481
67	sp|O00267|SPT5H_HUMAN	sp|O00267|SPT5H_HUMAN	10	sp|O00267|SPT5H_HUMAN Transcription elongation factor SPT5 OS=Homo sapiens GN=SUPT5H PE=1 SV=1	-2.84444	-0.701423	sp|O00267|SPT5H_HUMAN	2.14301	0.361079	3.92495	-1.13003	2.81351	0.0246005	0.0619607	-3.23332	3	NA	834190	NA	NA	7169400	8414100	3512600	5319200	NA	-2.84444	NA	NA	-0.735675	-0.427692	-0.606296	-1.03603	-2.84444	-0.701423	2.14301	0.0246005	0.0619607
1615	sp|Q8IWZ8|SUGP1_HUMAN	sp|Q8IWZ8|SUGP1_HUMAN	28	sp|Q8IWZ8|SUGP1_HUMAN SURP and G-patch domain-containing protein 1 OS=Homo sapiens GN=SUGP1 PE=1 SV=2	1.8875	4.02266	sp|Q8IWZ8|SUGP1_HUMAN	2.13516	0.930064	3.34025	2.95508	3.92769	0.00263034	0.0113203	-1.4951	0	8246600	32506000	7910200	157900000	247150000	264340000	86027000	157780000	1.64904	2.44948	0.689488	2.762	4.22676	4.38542	3.76811	3.71034	1.8875	4.02266	2.13516	0.00263034	0.0113203
1248	sp|Q15032|R3HD1_HUMAN	sp|Q15032|R3HD1_HUMAN	4	sp|Q15032|R3HD1_HUMAN R3H domain-containing protein 1 OS=Homo sapiens GN=R3HDM1 PE=1 SV=3	-2.8758	-0.742626	sp|Q15032|R3HD1_HUMAN	2.13317	0.696474	3.56987	-1.45368	3.39627	0.00877083	0.0281964	-2.4442	2	NA	608590	NA	5659900	8479000	10468000	2413200	4639300	NA	-3.30018	NA	-2.45142	-0.500503	-0.122745	-1.11974	-1.22751	-2.8758	-0.742626	2.13317	0.00877083	0.0281964
586	sp|P29375|KDM5A_HUMAN	sp|P29375|KDM5A_HUMAN	2	sp|P29375|KDM5A_HUMAN Lysine-specific demethylase 5A OS=Homo sapiens GN=KDM5A PE=1 SV=3	-7.05633	-4.92529	sp|P29375|KDM5A_HUMAN	2.13105	-0.161769	4.42386	-5.45805	2.24091	0.0635677	0.127892	-4.04103	4	NA	NA	46464	NA	349110	580470	NA	198100	NA	NA	-7.05633	NA	-4.97203	-4.16086	NA	-5.64298	-7.05633	-4.92529	2.13105	0.0635677	0.127892
1259	sp|Q15149|PLEC_HUMAN	sp|Q15149|PLEC_HUMAN	4	sp|Q15149|PLEC_HUMAN Plectin OS=Homo sapiens GN=PLEC PE=1 SV=3	-3.8909	-1.76584	sp|Q15149|PLEC_HUMAN	2.12506	-0.288621	4.53875	-2.82837	2.12272	0.075174	0.145897	-4.2971	4	NA	947210	NA	1029400	4168500	2659300	NA	NA	NA	-2.66079	NA	-5.12102	-1.4958	-2.03589	NA	NA	-3.8909	-1.76584	2.12506	0.075174	0.145897
1013	sp|P98175|RBM10_HUMAN	sp|P98175|RBM10_HUMAN	42	sp|P98175|RBM10_HUMAN RNA-binding protein 10 OS=Homo sapiens GN=RBM10 PE=1 SV=3	3.44132	5.54978	sp|P98175|RBM10_HUMAN	2.10846	0.687832	3.52909	4.49555	3.29013	0.00774975	0.0254373	-2.55793	0	12025000	74931000	34352000	658470000	358830000	826270000	435230000	561450000	2.20648	3.65656	2.90368	4.99856	4.74941	5.97664	5.98548	5.48759	3.44132	5.54978	2.10846	0.00774975	0.0254373
1227	sp|Q14789|GOGB1_HUMAN	sp|Q14789|GOGB1_HUMAN	18	sp|Q14789|GOGB1_HUMAN Golgin subfamily B member 1 OS=Homo sapiens GN=GOLGB1 PE=1 SV=2	-1.72616	0.369767	sp|Q14789|GOGB1_HUMAN	2.09593	-0.265273	4.45714	-1.02752	2.03042	0.0751582	0.145897	-4.49408	2	229440	3269400	976710	28393000	NA	10456000	NA	20661000	-3.64462	-0.87023	-2.46437	0.0745603	NA	-0.124346	NA	0.86388	-1.72616	0.369767	2.09593	0.0751582	0.145897
1737	sp|Q8WTS6|SETD7_HUMAN	sp|Q8WTS6|SETD7_HUMAN	4	sp|Q8WTS6|SETD7_HUMAN Histone-lysine N-methyltransferase SETD7 OS=Homo sapiens GN=SETD7 PE=1 SV=1	-2.69487	-0.605584	sp|Q8WTS6|SETD7_HUMAN	2.08929	0.111868	4.06671	-1.65023	2.41681	0.0406888	0.0911587	-3.96691	2	492150	2237700	NA	1914000	NA	18220000	2417500	4249300	-2.51679	-1.41825	NA	-4.14959	NA	0.651018	-1.11731	-1.35046	-2.69487	-0.605584	2.08929	0.0406888	0.0911587
317	sp|O95619|YETS4_HUMAN	sp|O95619|YETS4_HUMAN	9	sp|O95619|YETS4_HUMAN YEATS domain-containing protein 4 OS=Homo sapiens GN=YEATS4 PE=1 SV=1	-1.35945	0.721883	sp|O95619|YETS4_HUMAN	2.08133	0.348316	3.81435	-0.170117	2.69965	0.0235327	0.0599752	-3.53633	1	NA	5472200	1178300	8738500	30641000	41061000	2920000	17870000	NA	-0.125767	-2.18145	-1.77114	1.30039	1.78547	-0.859015	0.660683	-1.35945	0.721883	2.08133	0.0235327	0.0599752
2033	sp|Q9BT92|TCHP_HUMAN	sp|Q9BT92|TCHP_HUMAN	15	sp|Q9BT92|TCHP_HUMAN Trichoplein keratin filament-binding protein OS=Homo sapiens GN=TCHP PE=1 SV=1	-0.792652	1.27907	sp|Q9BT92|TCHP_HUMAN	2.07172	0.245112	3.89833	0.243209	2.51428	0.0298865	0.0721188	-3.86222	0	2327000	3992300	1002000	28086000	6868500	88572000	20960000	26577000	-0.220814	-0.581505	-2.42582	0.0575328	-0.795777	2.8588	1.83682	1.21644	-0.792652	1.27907	2.07172	0.0298865	0.0721188
1976	sp|Q99549|MPP8_HUMAN	sp|Q99549|MPP8_HUMAN	6	sp|Q99549|MPP8_HUMAN M-phase phosphoprotein 8 OS=Homo sapiens GN=MPHOSPH8 PE=1 SV=2	-2.8931	-0.821622	sp|Q99549|MPP8_HUMAN	2.07148	0.614359	3.52859	-1.85736	3.15147	0.00984902	0.0306935	-2.79211	0	107520	872020	1653200	6013900	7050000	7254400	1993600	7736300	-4.76481	-2.78033	-1.67085	-2.3564	-0.759216	-0.634748	-1.381	-0.511529	-2.8931	-0.821622	2.07148	0.00984902	0.0306935
657	sp|P37231|PPARG_HUMAN	sp|P37231|PPARG_HUMAN	3	sp|P37231|PPARG_HUMAN Peroxisome proliferator-activated receptor gamma OS=Homo sapiens GN=PPARG PE=1 SV=3	NA	-3.11069	sp|P37231|PPARG_HUMAN	NA	NA	NA	-3.11069	NA	NA	NA	NA	4	NA	NA	NA	NA	731500	3125000	498500	968980	NA	NA	NA	NA	-3.93514	-1.81058	-3.27679	-3.42027	-5.18197	-3.11069	2.07128	0	0
1197	sp|Q14186|TFDP1_HUMAN	sp|Q14186|TFDP1_HUMAN	10	sp|Q14186|TFDP1_HUMAN Transcription factor Dp-1 OS=Homo sapiens GN=TFDP1 PE=1 SV=1	-0.928112	1.14084	sp|Q14186|TFDP1_HUMAN	2.06895	0.749886	3.38802	0.106365	3.47705	0.00562243	0.0198637	-2.24332	0	579830	2455200	3823800	31814000	26409000	24666000	9102100	37578000	-2.27448	-1.28418	-0.40653	0.252745	1.09204	1.07393	0.695982	1.70141	-0.928112	1.14084	2.06895	0.00562243	0.0198637
2159	sp|Q9H6R4|NOL6_HUMAN	sp|Q9H6R4|NOL6_HUMAN	17	sp|Q9H6R4|NOL6_HUMAN Nucleolar protein 6 OS=Homo sapiens GN=NOL6 PE=1 SV=2	-0.152792	1.91491	sp|Q9H6R4|NOL6_HUMAN	2.0677	0.73386	3.40154	0.881058	3.43646	0.00602669	0.0208958	-2.31149	0	1027700	6534800	9921900	21729000	61881000	24210000	32100000	43500000	-1.42863	0.130727	1.03114	-0.344409	2.28564	1.04788	2.4198	1.90632	-0.152792	1.91491	2.0677	0.00602669	0.0208958
1222	sp|Q14692|BMS1_HUMAN	sp|Q14692|BMS1_HUMAN	22	sp|Q14692|BMS1_HUMAN Ribosome biogenesis protein BMS1 homolog OS=Homo sapiens GN=BMS1 PE=1 SV=1	-0.979459	1.08652	sp|Q14692|BMS1_HUMAN	2.06598	-0.267466	4.39943	0.0535322	1.96271	0.0769976	0.147976	-4.74266	0	196390	2746800	6838000	39933000	77511000	5692400	12724000	34063000	-3.87449	-1.12197	0.469868	0.608753	2.60133	-0.97329	1.15415	1.56391	-0.979459	1.08652	2.06598	0.0769976	0.147976
708	sp|P46013|KI67_HUMAN	sp|P46013|KI67_HUMAN	98	sp|P46013|KI67_HUMAN Antigen KI-67 OS=Homo sapiens GN=MKI67 PE=1 SV=2	2.28422	4.34148	sp|P46013|KI67_HUMAN	2.05726	0.896706	3.21781	3.31285	3.92964	0.00262184	0.0113118	-1.49191	0	5165500	37053000	30647000	162700000	279870000	283600000	137600000	204100000	0.957684	2.63871	2.7316	2.8089	4.40104	4.48362	4.41051	4.07075	2.28422	4.34148	2.05726	0.00262184	0.0113118
11	CON__Q3ZBS7	CON__Q3ZBS7	4		-5.50004	-3.44679	CON__Q3ZBS7	2.05325	-0.53824	4.64474	-4.67874	1.85356	0.103971	0.187021	-4.71327	3	NA	212970	293750	239270	2134800	NA	NA	461200	NA	-4.81779	-4.27591	-7.40642	-2.43382	NA	NA	-4.45976	-5.50004	-3.44679	2.05325	0.103971	0.187021
2308	sp|Q9NYH9|UTP6_HUMAN	sp|Q9NYH9|UTP6_HUMAN	11	sp|Q9NYH9|UTP6_HUMAN U3 small nucleolar RNA-associated protein 6 homolog OS=Homo sapiens GN=UTP6 PE=2 SV=2	-2.25589	-0.207282	sp|Q9NYH9|UTP6_HUMAN	2.0486	0.515091	3.58212	-1.23158	2.96141	0.013704	0.0388253	-3.11333	0	314970	1296200	2145600	5992500	24328000	2735600	6953300	10106000	-3.17638	-2.20743	-1.27776	-2.36198	0.976991	-1.99639	0.327669	-0.137399	-2.25589	-0.207282	2.0486	0.013704	0.0388253
2196	sp|Q9HBM6|TAF9B_HUMAN	sp|Q9HBM6|TAF9B_HUMAN	10	sp|Q9HBM6|TAF9B_HUMAN Transcription initiation factor TFIID subunit 9B OS=Homo sapiens GN=TAF9B PE=1 SV=1	-0.544086	1.5041	sp|Q9HBM6|TAF9B_HUMAN	2.04818	0.588334	3.50803	0.480006	3.1102	0.0105798	0.0321048	-2.86187	0	475040	7311600	4608900	31248000	32939000	44592000	14590000	29714000	-2.56908	0.293069	-0.124961	0.224629	1.40176	1.90065	1.34132	1.37266	-0.544086	1.5041	2.04818	0.0105798	0.0321048
545	sp|P24941|CDK2_HUMAN	sp|P24941|CDK2_HUMAN	10	sp|P24941|CDK2_HUMAN Cyclin-dependent kinase 2 OS=Homo sapiens GN=CDK2 PE=1 SV=2	-1.35354	0.691536	sp|P24941|CDK2_HUMAN	2.04507	0.421006	3.66914	-0.331001	2.79147	0.0184312	0.0491111	-3.39975	0	426010	3572700	1036400	35691000	12146000	36427000	9408700	14869000	-2.73008	-0.742006	-2.37493	0.432854	0.00329635	1.61828	0.741295	0.403271	-1.35354	0.691536	2.04507	0.0184312	0.0491111
1044	sp|Q03164|KMT2A_HUMAN	sp|Q03164|KMT2A_HUMAN	44	sp|Q03164|KMT2A_HUMAN Histone-lysine N-methyltransferase 2A OS=Homo sapiens GN=KMT2A PE=1 SV=5	-0.458404	1.58503	sp|Q03164|KMT2A_HUMAN	2.04344	0.376845	3.71003	0.563315	2.71806	0.0209504	0.0543927	-3.52294	0	570790	6227400	3676600	47143000	106790000	19007000	14848000	26536000	-2.29771	0.0610857	-0.46572	0.868726	3.05051	0.710059	1.36529	1.21428	-0.458404	1.58503	2.04344	0.0209504	0.0543927
1327	sp|Q16630|CPSF6_HUMAN	sp|Q16630|CPSF6_HUMAN	15	sp|Q16630|CPSF6_HUMAN Cleavage and polyadenylation specificity factor subunit 6 OS=Homo sapiens GN=CPSF6 PE=1 SV=2	4.25073	6.29261	sp|Q16630|CPSF6_HUMAN	2.04188	1.03471	3.04904	5.27167	4.49426	0.00104793	0.00600658	-0.585934	0	38830000	110070000	69865000	609550000	714830000	1106100000	710220000	1089500000	3.93886	4.21236	3.97406	4.87765	5.71549	6.38387	6.65526	6.41582	4.25073	6.29261	2.04188	0.00104793	0.00600658
1681	sp|Q8ND82|Z280C_HUMAN	sp|Q8ND82|Z280C_HUMAN	18	sp|Q8ND82|Z280C_HUMAN Zinc finger protein 280C OS=Homo sapiens GN=ZNF280C PE=1 SV=1	0.685461	2.71877	sp|Q8ND82|Z280C_HUMAN	2.03331	0.729531	3.3371	1.70212	3.45722	0.00581636	0.0203056	-2.27662	0	4054400	4406100	8422500	85270000	107150000	41532000	36952000	126970000	0.599741	-0.438961	0.784107	1.79696	3.05523	1.8014	2.61232	3.40615	0.685461	2.71877	2.03331	0.00581636	0.0203056
2355	sp|Q9UBL3|ASH2L_HUMAN	sp|Q9UBL3|ASH2L_HUMAN	15	sp|Q9UBL3|ASH2L_HUMAN Set1/Ash2 histone methyltransferase complex subunit ASH2 OS=Homo sapiens GN=ASH2L PE=1 SV=1	-1.71571	0.316412	sp|Q9UBL3|ASH2L_HUMAN	2.03213	0.0120808	4.05217	-0.554499	2.2613	0.0488965	0.104905	-4.23117	1	NA	3895300	638440	10902000	53322000	17844000	1831400	11668000	NA	-0.617056	-3.10542	-1.42467	2.07697	0.621904	-1.49706	0.0638331	-1.71571	0.316412	2.03213	0.0488965	0.104905
2292	sp|Q9NWH9|SLTM_HUMAN	sp|Q9NWH9|SLTM_HUMAN	12	sp|Q9NWH9|SLTM_HUMAN SAFB-like transcription modulator OS=Homo sapiens GN=SLTM PE=1 SV=2	-1.46329	0.564024	sp|Q9NWH9|SLTM_HUMAN	2.02732	0.0637356	3.9909	-0.449635	2.28876	0.0441782	0.0966401	-4.23065	0	528580	759530	6736000	15151000	49266000	4793000	6111300	29285000	-2.41125	-2.97995	0.447208	-0.909176	1.96607	-1.2134	0.151127	1.35229	-1.46329	0.564024	2.02732	0.0441782	0.0966401
502	sp|P18754|RCC1_HUMAN	sp|P18754|RCC1_HUMAN	17	sp|P18754|RCC1_HUMAN Regulator of chromosome condensation OS=Homo sapiens GN=RCC1 PE=1 SV=1	2.09077	4.11182	sp|P18754|RCC1_HUMAN	2.02106	0.545516	3.4966	3.1013	3.03637	0.0120277	0.0352957	-2.98667	0	6101200	22634000	62918000	66898000	344260000	142530000	65392000	353540000	1.20373	1.9263	3.81614	1.4169	4.6913	3.52302	3.39299	4.83998	2.09077	4.11182	2.02106	0.0120277	0.0352957
1809	sp|Q92979|NEP1_HUMAN	sp|Q92979|NEP1_HUMAN	12	sp|Q92979|NEP1_HUMAN Ribosomal RNA small subunit methyltransferase NEP1 OS=Homo sapiens GN=EMG1 PE=1 SV=4	-0.282385	1.73801	sp|Q92979|NEP1_HUMAN	2.0204	0.390218	3.65058	0.727814	2.74745	0.0199031	0.0521905	-3.47368	0	911710	2627100	17232000	23812000	54308000	35384000	11941000	53820000	-1.60561	-1.18637	1.86347	-0.20103	2.10266	1.57772	1.06728	2.20439	-0.282385	1.73801	2.0204	0.0199031	0.0521905
1607	sp|Q8IWA0|WDR75_HUMAN	sp|Q8IWA0|WDR75_HUMAN	24	sp|Q8IWA0|WDR75_HUMAN WD repeat-containing protein 75 OS=Homo sapiens GN=WDR75 PE=1 SV=1	-0.523985	1.48908	sp|Q8IWA0|WDR75_HUMAN	2.01307	0.200193	3.82594	0.482548	2.46161	0.0327529	0.0775295	-3.94906	0	954070	1594300	10030000	32858000	100210000	11042000	15144000	36246000	-1.53849	-1.90824	1.04748	0.303318	2.96136	-0.0482119	1.39229	1.65088	-0.523985	1.48908	2.01307	0.0327529	0.0775295
1812	sp|Q92993|KAT5_HUMAN	sp|Q92993|KAT5_HUMAN	9	sp|Q92993|KAT5_HUMAN Histone acetyltransferase KAT5 OS=Homo sapiens GN=KAT5 PE=1 SV=2	-3.71521	-1.70641	sp|Q92993|KAT5_HUMAN	2.0088	0.427083	3.59052	-2.71081	2.81537	0.0176782	0.0474098	-3.35955	0	222380	1024000	273440	1809000	14544000	2141100	802380	2457500	-3.69081	-2.54812	-4.38393	-4.23796	0.255862	-2.3385	-2.62578	-2.1172	-3.71521	-1.70641	2.0088	0.0176782	0.0474098
152	sp|O43159|RRP8_HUMAN	sp|O43159|RRP8_HUMAN	7	sp|O43159|RRP8_HUMAN Ribosomal RNA-processing protein 8 OS=Homo sapiens GN=RRP8 PE=1 SV=2	-3.94139	-1.9384	sp|O43159|RRP8_HUMAN	2.00299	-0.573733	4.57971	-2.79682	1.74735	0.113119	0.198336	-4.9976	1	NA	636010	1503000	358480	10106000	2087200	491370	3020100	NA	-3.23648	-1.81447	-6.77321	-0.254444	-2.3741	-3.2965	-1.82856	-3.94139	-1.9384	2.00299	0.113119	0.198336
2099	sp|Q9GZS3|WDR61_HUMAN	sp|Q9GZS3|WDR61_HUMAN	4	sp|Q9GZS3|WDR61_HUMAN WD repeat-containing protein 61 OS=Homo sapiens GN=WDR61 PE=1 SV=1	-4.49208	-2.48946	sp|Q9GZS3|WDR61_HUMAN	2.00262	-0.404222	4.40947	-3.49077	1.8445	0.0937726	0.173913	-4.92001	0	262290	1281500	39123	1125000	4175000	5964200	335160	773210	-3.44687	-2.22391	-7.31562	-4.98192	-1.49361	-0.908168	-3.81977	-3.73627	-4.49208	-2.48946	2.00262	0.0937726	0.173913
2459	sp|Q9UPQ9|TNR6B_HUMAN	sp|Q9UPQ9|TNR6B_HUMAN	49	sp|Q9UPQ9|TNR6B_HUMAN Trinucleotide repeat-containing gene 6B protein OS=Homo sapiens GN=TNRC6B PE=1 SV=4	1.51373	3.51591	sp|Q9UPQ9|TNR6B_HUMAN	2.00218	0.987214	3.01715	2.51482	4.373	0.0012715	0.00691413	-0.777	0	6722000	22045000	8994100	93227000	183560000	97934000	77055000	149760000	1.34694	1.88819	0.883111	1.93669	3.8098	2.99909	3.61746	3.63729	1.51373	3.51591	2.00218	0.0012715	0.00691413
2267	sp|Q9NU19|TB22B_HUMAN	sp|Q9NU19|TB22B_HUMAN	6	sp|Q9NU19|TB22B_HUMAN TBC1 domain family member 22B OS=Homo sapiens GN=TBC1D22B PE=1 SV=3	-2.10457	-0.10277	sp|Q9NU19|TB22B_HUMAN	2.0018	0.300118	3.70347	-1.4373	2.69082	0.0263178	0.0652416	-3.50648	2	1395800	881260	663020	9571500	NA	12761000	4207700	NA	-0.97618	-2.7651	-3.04846	-1.62853	NA	0.153799	-0.35934	NA	-2.10457	-0.10277	2.0018	0.0263178	0.0652416
1392	sp|Q5JSZ5|PRC2B_HUMAN	sp|Q5JSZ5|PRC2B_HUMAN	73	sp|Q5JSZ5|PRC2B_HUMAN Protein PRRC2B OS=Homo sapiens GN=PRRC2B PE=1 SV=2	2.39627	4.39583	sp|Q5JSZ5|PRC2B_HUMAN	1.99956	0.940759	3.05836	3.39605	4.18647	0.00171868	0.00835163	-1.07479	0	12564000	34390000	14026000	212860000	316390000	250920000	142830000	229690000	2.27128	2.53091	1.55308	3.2298	4.57297	4.31268	4.46154	4.23614	2.39627	4.39583	1.99956	0.00171868	0.00835163
1230	sp|Q14814|MEF2D_HUMAN	sp|Q14814|MEF2D_HUMAN	13	sp|Q14814|MEF2D_HUMAN Myocyte-specific enhancer factor 2D OS=Homo sapiens GN=MEF2D PE=1 SV=1	1.44525	3.43977	sp|Q14814|MEF2D_HUMAN	1.99452	0.803815	3.18522	2.44251	3.71332	0.00376503	0.0147354	-1.84881	0	6843500	10881000	15513000	87361000	62778000	224630000	105340000	113570000	1.37341	0.867677	1.70502	1.8349	2.30582	4.15815	4.04512	3.24999	1.44525	3.43977	1.99452	0.00376503	0.0147354
1925	sp|Q96MX3|ZNF48_HUMAN	sp|Q96MX3|ZNF48_HUMAN	3	sp|Q96MX3|ZNF48_HUMAN Zinc finger protein 48 OS=Homo sapiens GN=ZNF48 PE=1 SV=2	-6.59117	-4.59947	sp|Q96MX3|ZNF48_HUMAN	1.9917	-0.509843	4.49324	-5.39615	1.86265	0.102567	0.184919	-4.7009	3	NA	36827	104930	NA	117730	1128100	279220	NA	NA	-7.35427	-5.82807	NA	-6.49572	-3.23316	-4.06953	NA	-6.59117	-4.59947	1.9917	0.102567	0.184919
2237	sp|Q9NQC7|CYLD_HUMAN	sp|Q9NQC7|CYLD_HUMAN	10	sp|Q9NQC7|CYLD_HUMAN Ubiquitin carboxyl-terminal hydrolase CYLD OS=Homo sapiens GN=CYLD PE=1 SV=1	-2.13694	-0.149243	sp|Q9NQC7|CYLD_HUMAN	1.9877	0.312126	3.66326	-0.811808	2.7135	0.0253887	0.0635391	-3.47203	2	1115800	NA	NA	4072900	9588900	13958000	2574900	15742000	-1.30707	NA	NA	-2.9668	-0.328068	0.27898	-1.03104	0.483156	-2.13694	-0.149243	1.9877	0.0253887	0.0635391
2200	sp|Q9HC52|CBX8_HUMAN	sp|Q9HC52|CBX8_HUMAN	8	sp|Q9HC52|CBX8_HUMAN Chromobox protein homolog 8 OS=Homo sapiens GN=CBX8 PE=1 SV=3	-2.0703	-0.0946408	sp|Q9HC52|CBX8_HUMAN	1.97566	0.175098	3.77622	-1.08247	2.43238	0.0344578	0.0801411	-3.99704	0	693000	584850	642320	30443000	12969000	21291000	1969800	11596000	-2.01098	-3.35769	-3.09628	0.18375	0.0951978	0.868495	-1.39742	0.0551664	-2.0703	-0.0946408	1.97566	0.0344578	0.0801411
20	REV__sp|P63010|AP2B1_HUMAN	REV__sp|P63010|AP2B1_HUMAN	2	sp|P63010|AP2B1_HUMAN AP-2 complex subunit beta OS=Homo sapiens GN=AP2B1 PE=1 SV=1	-3.50886	-1.53976	REV__sp|P63010|AP2B1_HUMAN	1.9691	-0.0312187	3.96941	-1.93358	2.30295	0.0528321	0.111424	-3.94135	3	NA	NA	NA	2881400	2607900	2812800	2479100	5594500	NA	NA	NA	-3.50886	-2.15323	-1.95753	-1.08289	-0.965375	-3.50886	-1.53976	1.9691	0.0528321	0.111424
2481	sp|Q9Y253|POLH_HUMAN	sp|Q9Y253|POLH_HUMAN	14	sp|Q9Y253|POLH_HUMAN DNA polymerase eta OS=Homo sapiens GN=POLH PE=1 SV=1	-1.57911	0.387939	sp|Q9Y253|POLH_HUMAN	1.96705	0.18177	3.75234	-0.455084	2.47672	0.0341512	0.0798779	-3.89241	1	334060	1535200	NA	33102000	22922000	17112000	4105200	15795000	-3.08941	-1.96284	NA	0.314906	0.893543	0.563421	-0.39307	0.487862	-1.57911	0.387939	1.96705	0.0341512	0.0798779
1514	sp|Q71UI9|H2AV_HUMAN;sp|P0C0S5|H2AZ_HUMAN	sp|Q71UI9|H2AV_HUMAN	6	sp|Q71UI9|H2AV_HUMAN Histone H2A.V OS=Homo sapiens GN=H2AFV PE=1 SV=3;sp|P0C0S5|H2AZ_HUMAN Histone H2A.Z OS=Homo sapiens GN=H2AFZ PE=1 SV=2	3.61576	5.58209	sp|Q71UI9|H2AV_HUMAN	1.96632	0.833587	3.09906	4.59892	3.84817	0.00300279	0.0124326	-1.62578	0	54961000	41268000	78207000	192480000	713610000	592840000	248590000	744490000	4.45233	2.79443	4.14413	3.07217	5.71309	5.51311	5.21946	5.88268	3.61576	5.58209	1.96632	0.00300279	0.0124326
2025	sp|Q9BSC4|NOL10_HUMAN	sp|Q9BSC4|NOL10_HUMAN	14	sp|Q9BSC4|NOL10_HUMAN Nucleolar protein 10 OS=Homo sapiens GN=NOL10 PE=1 SV=1	-1.09679	0.868125	sp|Q9BSC4|NOL10_HUMAN	1.96491	0.0176559	3.91217	-0.114332	2.23691	0.0483032	0.103993	-4.31395	0	340620	1241700	9894200	25661000	39606000	9370700	10698000	25761000	-3.06067	-2.26951	1.02692	-0.0838997	1.66014	-0.277352	0.916941	1.17277	-1.09679	0.868125	1.96491	0.0483032	0.103993
1686	sp|Q8NDV7|TNR6A_HUMAN	sp|Q8NDV7|TNR6A_HUMAN	39	sp|Q8NDV7|TNR6A_HUMAN Trinucleotide repeat-containing gene 6A protein OS=Homo sapiens GN=TNRC6A PE=1 SV=2	0.293278	2.25599	sp|Q8NDV7|TNR6A_HUMAN	1.96271	0.424759	3.50066	1.27463	2.82905	0.0172611	0.0463967	-3.33653	0	8307000	2583800	4677700	45883000	68858000	23533000	46718000	73841000	1.65982	-1.21039	-0.102619	0.826295	2.4354	1.00828	2.93307	2.64721	0.293278	2.25599	1.96271	0.0172611	0.0463967
1080	sp|Q09472|EP300_HUMAN	sp|Q09472|EP300_HUMAN	58	sp|Q09472|EP300_HUMAN Histone acetyltransferase p300 OS=Homo sapiens GN=EP300 PE=1 SV=2	0.0991037	2.05795	sp|Q09472|EP300_HUMAN	1.95884	0.598992	3.31869	1.21844	3.238	0.00964299	0.0302224	-2.67055	1	3329200	6744600	4421400	NA	133450000	38892000	13448000	44221000	0.308494	0.176401	-0.187583	NA	3.36291	1.7097	1.22984	1.92933	0.0991037	2.05795	1.95884	0.00964299	0.0302224
780	sp|P50750|CDK9_HUMAN	sp|P50750|CDK9_HUMAN	20	sp|P50750|CDK9_HUMAN Cyclin-dependent kinase 9 OS=Homo sapiens GN=CDK9 PE=1 SV=3	2.24098	4.19222	sp|P50750|CDK9_HUMAN	1.95124	0.755016	3.14747	3.2166	3.61598	0.00443841	0.0165738	-2.01084	0	16262000	34335000	9925600	156800000	138540000	310790000	132330000	255450000	2.65257	2.5286	1.0317	2.75105	3.41538	4.61144	4.3571	4.38497	2.24098	4.19222	1.95124	0.00443841	0.0165738
1977	sp|Q99550|MPP9_HUMAN	sp|Q99550|MPP9_HUMAN	6	sp|Q99550|MPP9_HUMAN M-phase phosphoprotein 9 OS=Homo sapiens GN=MPHOSPH9 PE=1 SV=4	-4.73378	-2.78351	sp|Q99550|MPP9_HUMAN	1.95027	-0.646924	4.54746	-3.56362	1.75673	0.120117	0.206917	-4.84375	3	183360	NA	NA	812510	550180	NA	519310	6317300	-3.97595	NA	NA	-5.4916	-4.33443	NA	-3.22086	-0.795245	-4.73378	-2.78351	1.95027	0.120117	0.206917
1601	sp|Q8IVF2|AHNK2_HUMAN	sp|Q8IVF2|AHNK2_HUMAN	4	sp|Q8IVF2|AHNK2_HUMAN Protein AHNAK2 OS=Homo sapiens GN=AHNAK2 PE=1 SV=2	-1.70045	0.241533	sp|Q8IVF2|AHNK2_HUMAN	1.94198	0.178169	3.70579	-0.729457	2.65457	0.0355986	0.0817245	-3.58484	4	NA	NA	1976900	7552200	13759000	NA	NA	13861000	NA	NA	-1.40124	-1.99966	0.178085	NA	NA	0.304981	-1.70045	0.241533	1.94198	0.0355986	0.0817245
807	sp|P52272|HNRPM_HUMAN	sp|P52272|HNRPM_HUMAN	35	sp|P52272|HNRPM_HUMAN Heterogeneous nuclear ribonucleoprotein M OS=Homo sapiens GN=HNRNPM PE=1 SV=3	3.05074	4.98868	sp|P52272|HNRPM_HUMAN	1.93794	0.777963	3.09792	4.01971	3.70356	0.00382752	0.0148754	-1.86503	0	24979000	63084000	49076000	101300000	817680000	322480000	153610000	350220000	3.28688	3.40781	3.44152	2.06677	5.90392	4.66299	4.56105	4.82677	3.05074	4.98868	1.93794	0.00382752	0.0148754
1910	sp|Q96JN0|LCOR_HUMAN	sp|Q96JN0|LCOR_HUMAN	7	sp|Q96JN0|LCOR_HUMAN Ligand-dependent corepressor OS=Homo sapiens GN=LCOR PE=1 SV=2	-2.74285	-0.805307	sp|Q96JN0|LCOR_HUMAN	1.93754	-0.0827994	3.95788	-1.58032	2.24358	0.0577864	0.118815	-4.16855	3	NA	732820	983450	NA	NA	18296000	1863400	3557200	NA	-3.0317	-2.454	NA	NA	0.65683	-1.47337	-1.59938	-2.74285	-0.805307	1.93754	0.0577864	0.118815
1136	sp|Q13242|SRSF9_HUMAN	sp|Q13242|SRSF9_HUMAN	17	sp|Q13242|SRSF9_HUMAN Serine/arginine-rich splicing factor 9 OS=Homo sapiens GN=SRSF9 PE=1 SV=1	1.39604	3.33257	sp|Q13242|SRSF9_HUMAN	1.93653	0.530142	3.34291	2.3643	3.05244	0.0116963	0.0344611	-2.95951	0	3111800	10903000	27566000	93009000	151570000	62211000	119350000	110170000	0.208691	0.870597	2.57185	1.93302	3.54138	2.36555	4.2159	3.20743	1.39604	3.33257	1.93653	0.0116963	0.0344611
1961	sp|Q96T37|RBM15_HUMAN	sp|Q96T37|RBM15_HUMAN	22	sp|Q96T37|RBM15_HUMAN Putative RNA-binding protein 15 OS=Homo sapiens GN=RBM15 PE=1 SV=2	0.690973	2.62706	sp|Q96T37|RBM15_HUMAN	1.93609	0.883167	2.98901	1.65902	4.07622	0.00205819	0.00943169	-1.25289	0	2834900	15758000	5430400	57056000	74411000	76189000	39467000	72069000	0.0709598	1.40293	0.122351	1.16765	2.54411	2.64854	2.70238	2.6132	0.690973	2.62706	1.93609	0.00205819	0.00943169
2576	sp|Q9Y6K0|CEPT1_HUMAN	sp|Q9Y6K0|CEPT1_HUMAN	3	sp|Q9Y6K0|CEPT1_HUMAN Choline/ethanolaminephosphotransferase 1 OS=Homo sapiens GN=CEPT1 PE=1 SV=1	-3.48866	-1.55312	sp|Q9Y6K0|CEPT1_HUMAN	1.93554	0.745464	3.12561	-2.38264	3.65592	0.00490491	0.0177691	-2.00765	1	NA	736760	508170	2115900	5001300	5017000	1023800	3738200	NA	-3.02395	-3.44951	-3.99251	-1.24048	-1.14963	-2.29248	-1.52989	-3.48866	-1.55312	1.93554	0.00490491	0.0177691
1488	sp|Q6RFH5|WDR74_HUMAN	sp|Q6RFH5|WDR74_HUMAN	8	sp|Q6RFH5|WDR74_HUMAN WD repeat-containing protein 74 OS=Homo sapiens GN=WDR74 PE=1 SV=1	-3.30299	-1.37258	sp|Q6RFH5|WDR74_HUMAN	1.93041	-0.66502	4.52584	-2.01605	1.70131	0.125537	0.214066	-4.95648	2	NA	153110	2098500	NA	10721000	1649900	1959600	4691600	NA	-5.29475	-1.31123	NA	-0.171636	-2.70235	-1.40452	-1.21182	-3.30299	-1.37258	1.93041	0.125537	0.214066
1729	sp|Q8TED0|UTP15_HUMAN	sp|Q8TED0|UTP15_HUMAN	14	sp|Q8TED0|UTP15_HUMAN U3 small nucleolar RNA-associated protein 15 homolog OS=Homo sapiens GN=UTP15 PE=1 SV=3	-1.18174	0.745556	sp|Q8TED0|UTP15_HUMAN	1.9273	-0.238166	4.09276	-0.218092	1.97299	0.075679	0.146276	-4.727	0	1064500	633150	11401000	11449000	47911000	4314800	16260000	21596000	-1.37663	-3.243	1.24065	-1.34799	1.92698	-1.36015	1.48954	0.925852	-1.18174	0.745556	1.9273	0.075679	0.146276
1947	sp|Q96RR1|PEO1_HUMAN	sp|Q96RR1|PEO1_HUMAN	4	sp|Q96RR1|PEO1_HUMAN Twinkle protein, mitochondrial OS=Homo sapiens GN=PEO1 PE=1 SV=1	-5.61921	-3.69194	sp|Q96RR1|PEO1_HUMAN	1.92726	-1.29657	5.15109	-4.17376	1.44135	0.196626	0.297842	-5.04813	4	NA	NA	NA	748940	244240	2260100	NA	1026100	NA	NA	NA	-5.61921	-5.47278	-2.26298	NA	-3.34007	-5.61921	-3.69194	1.92726	0.196626	0.297842
440	sp|P12268|IMDH2_HUMAN	sp|P12268|IMDH2_HUMAN	5	sp|P12268|IMDH2_HUMAN Inosine-5-monophosphate dehydrogenase 2 OS=Homo sapiens GN=IMPDH2 PE=1 SV=2	-5.19664	-3.275	sp|P12268|IMDH2_HUMAN	1.92164	-0.736951	4.58023	-3.75541	1.74269	0.128979	0.218755	-4.68291	4	NA	NA	NA	980880	2898300	561550	389960	NA	NA	NA	NA	-5.19664	-2.00524	-4.20712	-3.61265	NA	-5.19664	-3.275	1.92164	0.128979	0.218755
1377	sp|Q53HL2|BOREA_HUMAN	sp|Q53HL2|BOREA_HUMAN	8	sp|Q53HL2|BOREA_HUMAN Borealin OS=Homo sapiens GN=CDCA8 PE=1 SV=2	-0.572859	1.3455	sp|Q53HL2|BOREA_HUMAN	1.91836	0.648285	3.18844	0.386322	3.34833	0.00701071	0.0237038	-2.4598	0	2032300	3846600	2611900	23020000	11670000	56806000	24537000	25233000	-0.420937	-0.63524	-0.981247	-0.254011	-0.0527434	2.23865	2.05232	1.14378	-0.572859	1.3455	1.91836	0.00701071	0.0237038
1265	sp|Q15269|PWP2_HUMAN	sp|Q15269|PWP2_HUMAN	17	sp|Q15269|PWP2_HUMAN Periodic tryptophan protein 2 homolog OS=Homo sapiens GN=PWP2 PE=2 SV=2	-1.02365	0.892502	sp|Q15269|PWP2_HUMAN	1.91615	0.243762	3.58854	-0.0655726	2.53992	0.028582	0.0696833	-3.8198	0	795340	4064600	6252200	7237000	59589000	6338700	12935000	22508000	-1.80742	-0.555564	0.334829	-2.06643	2.23274	-0.823142	1.17664	0.983766	-1.02365	0.892502	1.91615	0.028582	0.0696833
9	CON__Q3SX09	CON__Q3SX09	5		-2.1929	-0.276953	CON__Q3SX09	1.91594	0.214829	3.61706	-0.915601	2.57627	0.0315674	0.0754039	-3.68033	2	NA	NA	1908900	4165000	21599000	6978800	2651600	9403300	NA	NA	-1.45401	-2.93178	0.810209	-0.688824	-0.990891	-0.238306	-2.1929	-0.276953	1.91594	0.0315674	0.0754039
1818	sp|Q93077|H2A1C_HUMAN;sp|Q7L7L0|H2A3_HUMAN;sp|P04908|H2A1B_HUMAN	sp|Q93077|H2A1C_HUMAN	8	sp|Q93077|H2A1C_HUMAN Histone H2A type 1-C OS=Homo sapiens GN=HIST1H2AC PE=1 SV=3;sp|Q7L7L0|H2A3_HUMAN Histone H2A type 3 OS=Homo sapiens GN=HIST3H2A PE=1 SV=3;sp|P04908|H2A1B_HUMAN Histone H2A type 1-B/E OS=Homo sapiens GN=HIST1H2AB PE=1 SV=2	2.34631	4.26216	sp|Q93077|H2A1C_HUMAN	1.91586	0.978659	2.85305	3.30423	4.53168	0.000987607	0.00581235	-0.527373	0	14086000	25747000	25679000	122740000	253900000	194140000	105950000	337900000	2.44027	2.11256	2.46493	2.36746	4.26453	3.95448	4.05301	4.77662	2.34631	4.26216	1.91586	0.000987607	0.00581235
2168	sp|Q9H7E2|TDRD3_HUMAN	sp|Q9H7E2|TDRD3_HUMAN	12	sp|Q9H7E2|TDRD3_HUMAN Tudor domain-containing protein 3 OS=Homo sapiens GN=TDRD3 PE=1 SV=1	-0.697411	1.2152	sp|Q9H7E2|TDRD3_HUMAN	1.91262	0.28603	3.5392	0.258896	2.60663	0.025446	0.063615	-3.70906	0	803910	3087900	2334900	54819000	15985000	13723000	23114000	55469000	-1.79158	-0.952782	-1.15028	1.105	0.388288	0.255273	1.97061	2.24664	-0.697411	1.2152	1.91262	0.025446	0.063615
188	sp|O60216|RAD21_HUMAN	sp|O60216|RAD21_HUMAN	10	sp|O60216|RAD21_HUMAN Double-strand-break repair protein rad21 homolog OS=Homo sapiens GN=RAD21 PE=1 SV=2	-2.42781	-0.51561	sp|O60216|RAD21_HUMAN	1.9122	0.049171	3.77523	-1.47171	2.27532	0.0452139	0.0985271	-4.25231	0	421870	1458300	2349100	2410300	38811000	2347800	2697300	7707200	-2.74451	-2.03711	-1.14114	-3.78847	1.63171	-2.20983	-0.967519	-0.516805	-2.42781	-0.51561	1.9122	0.0452139	0.0985271
1192	sp|Q14151|SAFB2_HUMAN	sp|Q14151|SAFB2_HUMAN	24	sp|Q14151|SAFB2_HUMAN Scaffold attachment factor B2 OS=Homo sapiens GN=SAFB2 PE=1 SV=1	-0.323475	1.586	sp|Q14151|SAFB2_HUMAN	1.90947	0.927137	2.89181	0.631262	4.30905	0.00140916	0.00735755	-0.87858	0	2353200	3693400	5306600	19886000	51844000	29433000	20656000	25691000	-0.204268	-0.693983	0.0875795	-0.48323	2.03757	1.32062	1.81683	1.16896	-0.323475	1.586	1.90947	0.00140916	0.00735755
2181	sp|Q9H9B1|EHMT1_HUMAN	sp|Q9H9B1|EHMT1_HUMAN	20	sp|Q9H9B1|EHMT1_HUMAN Histone-lysine N-methyltransferase EHMT1 OS=Homo sapiens GN=EHMT1 PE=1 SV=4	-1.1621	0.746365	sp|Q9H9B1|EHMT1_HUMAN	1.90846	0.631833	3.1851	-0.207868	3.31395	0.007438	0.0246887	-2.51774	0	1563800	2423100	1887600	13707000	49458000	23563000	3522600	17189000	-0.808217	-1.3032	-1.47093	-1.06605	1.97153	1.01006	-0.602408	0.606282	-1.1621	0.746365	1.90846	0.007438	0.0246887
1428	sp|Q5VV52|ZN691_HUMAN	sp|Q5VV52|ZN691_HUMAN	4	sp|Q5VV52|ZN691_HUMAN Zinc finger protein 691 OS=Homo sapiens GN=ZNF691 PE=1 SV=1	-2.92723	-1.0226	sp|Q5VV52|ZN691_HUMAN	1.90463	0.221202	3.58806	-2.16538	2.64686	0.0315118	0.0753475	-3.59064	3	563160	987060	386320	NA	NA	5713000	2489900	NA	-2.3176	-2.60123	-3.86287	NA	NA	-0.968246	-1.07695	NA	-2.92723	-1.0226	1.90463	0.0315118	0.0753475
185	sp|O43818|U3IP2_HUMAN	sp|O43818|U3IP2_HUMAN	8	sp|O43818|U3IP2_HUMAN U3 small nucleolar RNA-interacting protein 2 OS=Homo sapiens GN=RRP9 PE=1 SV=1	-1.11036	0.793156	sp|O43818|U3IP2_HUMAN	1.90352	-0.0441232	3.85115	-0.022636	2.19693	0.0544043	0.11423	-4.33089	1	436500	NA	4670300	19277000	33805000	5078300	17607000	27589000	-2.69413	NA	-0.105006	-0.531946	1.43814	-1.13267	1.5984	1.26876	-1.11036	0.793156	1.90352	0.0544043	0.11423
2460	sp|Q9UPR3|SMG5_HUMAN	sp|Q9UPR3|SMG5_HUMAN	8	sp|Q9UPR3|SMG5_HUMAN Protein SMG5 OS=Homo sapiens GN=SMG5 PE=1 SV=3	-3.76551	-1.86667	sp|Q9UPR3|SMG5_HUMAN	1.89884	0.240847	3.55683	-2.81609	2.53883	0.0286363	0.0697438	-3.82161	0	82038	729720	300820	5083700	7498400	3195200	412690	3876100	-5.16457	-3.03783	-4.24005	-2.61959	-0.672782	-1.77956	-3.53516	-1.47917	-3.76551	-1.86667	1.89884	0.0286363	0.0697438
2260	sp|Q9NSY1|BMP2K_HUMAN	sp|Q9NSY1|BMP2K_HUMAN	7	sp|Q9NSY1|BMP2K_HUMAN BMP-2-inducible protein kinase OS=Homo sapiens GN=BMP2K PE=1 SV=2	-2.80903	-0.915636	sp|Q9NSY1|BMP2K_HUMAN	1.89339	0.295152	3.49163	-1.86233	2.62619	0.0245926	0.0619607	-3.67647	0	400890	2391900	359590	3685600	4138600	3058600	9292600	5302600	-2.8199	-1.32193	-3.97098	-3.12331	-1.50589	-1.84057	0.724312	-1.04041	-2.80903	-0.915636	1.89339	0.0245926	0.0619607
1464	sp|Q6N043|Z280D_HUMAN	sp|Q6N043|Z280D_HUMAN	4	sp|Q6N043|Z280D_HUMAN Zinc finger protein 280D OS=Homo sapiens GN=ZNF280D PE=1 SV=3	-3.59024	-1.70042	sp|Q6N043|Z280D_HUMAN	1.88982	-0.0541791	3.83382	-2.33036	2.22365	0.0553361	0.115282	-4.21044	2	436560	NA	NA	1543500	2050100	1653800	3263600	5840200	-2.69392	NA	NA	-4.48656	-2.49057	-2.69906	-0.706859	-0.905195	-3.59024	-1.70042	1.88982	0.0553361	0.115282
2423	sp|Q9ULG1|INO80_HUMAN	sp|Q9ULG1|INO80_HUMAN	3	sp|Q9ULG1|INO80_HUMAN DNA helicase INO80 OS=Homo sapiens GN=INO80 PE=1 SV=2	-4.19357	-2.30554	sp|Q9ULG1|INO80_HUMAN	1.88803	-0.562184	4.33824	-2.77755	1.85783	0.109558	0.19382	-4.53737	4	NA	NA	NA	1861000	1680700	4707200	NA	1396100	NA	NA	NA	-4.19357	-2.76907	-1.23862	NA	-2.90894	-4.19357	-2.30554	1.88803	0.109558	0.19382
1024	sp|Q01085|TIAR_HUMAN;sp|P31483|TIA1_HUMAN	sp|Q01085|TIAR_HUMAN	4	sp|Q01085|TIAR_HUMAN Nucleolysin TIAR OS=Homo sapiens GN=TIAL1 PE=1 SV=1;sp|P31483|TIA1_HUMAN Nucleolysin TIA-1 isoform p40 OS=Homo sapiens GN=TIA1 PE=1 SV=3	-3.7421	-1.86431	sp|Q01085|TIAR_HUMAN	1.87779	-0.240734	3.99632	-2.66908	1.99243	0.0761688	0.147025	-4.64154	1	74778	NA	1255800	2333200	1017200	9834800	936700	4219500	-5.30151	NA	-2.0854	-3.83939	-3.47297	-0.209861	-2.41409	-1.36031	-3.7421	-1.86431	1.87779	0.0761688	0.147025
217	sp|O60884|DNJA2_HUMAN	sp|O60884|DNJA2_HUMAN	9	sp|O60884|DNJA2_HUMAN DnaJ homolog subfamily A member 2 OS=Homo sapiens GN=DNAJA2 PE=1 SV=1	-1.67835	0.19792	sp|O60884|DNJA2_HUMAN	1.87627	0.863508	2.88904	-0.740217	4.10691	0.00195715	0.00916441	-1.20316	0	833050	1913100	1454600	10619000	10418000	24472000	5393400	10837000	-1.73896	-1.64477	-1.86382	-1.46586	-0.211823	1.06291	-0.0197885	-0.0396159	-1.67835	0.19792	1.87627	0.00195715	0.00916441
514	sp|P20585|MSH3_HUMAN	sp|P20585|MSH3_HUMAN	6	sp|P20585|MSH3_HUMAN DNA mismatch repair protein Msh3 OS=Homo sapiens GN=MSH3 PE=1 SV=4	-4.05785	-2.18354	sp|P20585|MSH3_HUMAN	1.87432	0.322767	3.42586	-3.12069	2.67797	0.0224688	0.0578491	-3.59005	0	230690	317510	399910	1488400	5541600	4212800	232410	2822300	-3.63659	-4.24058	-3.81074	-4.54349	-1.09668	-1.39355	-4.3205	-1.92341	-4.05785	-2.18354	1.87432	0.0224688	0.0578491
1162	sp|Q13547|HDAC1_HUMAN	sp|Q13547|HDAC1_HUMAN	17	sp|Q13547|HDAC1_HUMAN Histone deacetylase 1 OS=Homo sapiens GN=HDAC1 PE=1 SV=1	2.151	4.02325	sp|Q13547|HDAC1_HUMAN	1.87225	0.892477	2.85203	3.08712	4.2361	0.00158554	0.00797841	-0.995117	0	11986000	26025000	19428000	112420000	281780000	246490000	59568000	212800000	2.20168	2.12808	2.04432	2.2299	4.41057	4.28781	3.26541	4.1292	2.151	4.02325	1.87225	0.00158554	0.00797841
247	sp|O75475|PSIP1_HUMAN	sp|O75475|PSIP1_HUMAN	28	sp|O75475|PSIP1_HUMAN PC4 and SFRS1-interacting protein OS=Homo sapiens GN=PSIP1 PE=1 SV=1	1.96596	3.835	sp|O75475|PSIP1_HUMAN	1.86904	0.733923	3.00416	2.90048	3.65011	0.00418914	0.0158436	-1.95394	0	7002800	13876000	32834000	125460000	195160000	144720000	74556000	245200000	1.40742	1.2191	2.83553	2.40179	3.8957	3.54431	3.57237	4.32763	1.96596	3.835	1.86904	0.00418914	0.0158436
1796	sp|Q92794|KAT6A_HUMAN	sp|Q92794|KAT6A_HUMAN	9	sp|Q92794|KAT6A_HUMAN Histone acetyltransferase KAT6A OS=Homo sapiens GN=KAT6A PE=1 SV=2	-3.45689	-1.59267	sp|Q92794|KAT6A_HUMAN	1.86422	-1.33873	5.06716	-2.52478	1.40329	0.207198	0.30929	-5.21315	4	NA	1779300	NA	1001400	8243900	NA	NA	1685200	NA	-1.74956	NA	-5.16421	-0.539918	NA	NA	-2.64542	-3.45689	-1.59267	1.86422	0.207198	0.30929
1361	sp|Q49AJ0|F135B_HUMAN;sp|Q9P2D6|F135A_HUMAN	sp|Q49AJ0|F135B_HUMAN	2	sp|Q49AJ0|F135B_HUMAN Protein FAM135B OS=Homo sapiens GN=FAM135B PE=2 SV=2;sp|Q9P2D6|F135A_HUMAN Protein FAM135A OS=Homo sapiens GN=FAM135A PE=1 SV=2	-4.83289	-2.9692	sp|Q49AJ0|F135B_HUMAN	1.86369	0.522726	3.20465	-3.90104	3.17906	0.0122397	0.0357497	-2.80522	2	NA	120950	237330	1777300	1315600	1296000	729630	NA	NA	-5.63553	-4.59748	-4.26565	-3.11238	-3.03944	-2.75578	NA	-4.83289	-2.9692	1.86369	0.0122397	0.0357497
2092	sp|Q9C0J8|WDR33_HUMAN	sp|Q9C0J8|WDR33_HUMAN	26	sp|Q9C0J8|WDR33_HUMAN pre-mRNA 3 end processing protein WDR33 OS=Homo sapiens GN=WDR33 PE=1 SV=2	-0.378754	1.48454	sp|Q9C0J8|WDR33_HUMAN	1.8633	0.313326	3.41327	0.552894	2.66493	0.0229856	0.0588351	-3.61183	0	829760	4539800	3545200	56278000	95147000	23597000	13411000	19900000	-1.74481	-0.395755	-0.520594	1.14614	2.88869	1.01207	1.22607	0.811335	-0.378754	1.48454	1.8633	0.0229856	0.0588351
961	sp|P63151|2ABA_HUMAN	sp|P63151|2ABA_HUMAN	14	sp|P63151|2ABA_HUMAN Serine/threonine-protein phosphatase 2A 55 kDa regulatory subunit B alpha isoform OS=Homo sapiens GN=PPP2R2A PE=1 SV=1	0.659643	2.51993	sp|P63151|2ABA_HUMAN	1.86029	0.479277	3.24129	1.58979	2.98615	0.0131262	0.0375034	-3.07155	0	3594700	23129000	4498300	35415000	64497000	172250000	27855000	38156000	0.42189	1.95757	-0.161584	0.420695	2.34368	3.78745	2.22579	1.72279	0.659643	2.51993	1.86029	0.0131262	0.0375034
228	sp|O75151|PHF2_HUMAN	sp|O75151|PHF2_HUMAN	8	sp|O75151|PHF2_HUMAN Lysine-specific demethylase PHF2 OS=Homo sapiens GN=PHF2 PE=1 SV=4	-1.47118	0.386228	sp|O75151|PHF2_HUMAN	1.85741	0.00170407	3.71312	0.0147465	2.34161	0.0498382	0.106538	-3.88776	3	NA	NA	NA	10583000	15938000	18613000	8883600	9783500	NA	NA	NA	-1.47118	0.38416	0.680813	0.662749	-0.182809	-1.47118	0.386228	1.85741	0.0498382	0.106538
490	sp|P17844|DDX5_HUMAN	sp|P17844|DDX5_HUMAN	45	sp|P17844|DDX5_HUMAN Probable ATP-dependent RNA helicase DDX5 OS=Homo sapiens GN=DDX5 PE=1 SV=1	5.2527	7.10643	sp|P17844|DDX5_HUMAN	1.85373	0.760959	2.9465	6.17956	3.7605	0.00347774	0.0139346	-1.77059	0	56160000	198030000	195980000	1198100000	1230400000	2404600000	1264100000	1698000000	4.48422	5.06122	5.52925	5.93609	6.47671	7.46807	7.44381	7.03712	5.2527	7.10643	1.85373	0.00347774	0.0139346
2435	sp|Q9ULW0|TPX2_HUMAN	sp|Q9ULW0|TPX2_HUMAN	42	sp|Q9ULW0|TPX2_HUMAN Targeting protein for Xklp2 OS=Homo sapiens GN=TPX2 PE=1 SV=2	3.62463	5.47269	sp|Q9ULW0|TPX2_HUMAN	1.84806	0.705151	2.99096	4.54866	3.58454	0.00468165	0.0172636	-2.06334	0	23796000	44689000	60421000	516670000	374550000	624620000	356110000	693900000	3.21518	2.90954	3.75508	4.61872	4.80951	5.58602	5.71107	5.78415	3.62463	5.47269	1.84806	0.00468165	0.0172636
2132	sp|Q9H2P0|ADNP_HUMAN	sp|Q9H2P0|ADNP_HUMAN	43	sp|Q9H2P0|ADNP_HUMAN Activity-dependent neuroprotector homeobox protein OS=Homo sapiens GN=ADNP PE=1 SV=1	2.85404	4.69635	sp|Q9H2P0|ADNP_HUMAN	1.84231	0.838278	2.84634	3.77519	4.06764	0.00208739	0.00953309	-1.26681	0	12067000	44657000	31987000	252920000	421270000	326510000	132910000	335750000	2.21163	2.9085	2.79613	3.49988	4.97428	4.68033	4.36308	4.76769	2.85404	4.69635	1.84231	0.00208739	0.00953309
2077	sp|Q9BZ95|NSD3_HUMAN	sp|Q9BZ95|NSD3_HUMAN	12	sp|Q9BZ95|NSD3_HUMAN Histone-lysine N-methyltransferase NSD3 OS=Homo sapiens GN=WHSC1L1 PE=1 SV=1	-1.64951	0.190602	sp|Q9BZ95|NSD3_HUMAN	1.84011	0.456902	3.22333	-0.598019	2.99037	0.0145046	0.0407995	-3.06847	1	514660	NA	1267400	20622000	10945000	10162000	9300600	14250000	-2.45069	NA	-2.07154	-0.426308	-0.14265	-0.164167	0.725489	0.343734	-1.64951	0.190602	1.84011	0.0145046	0.0407995
1014	sp|P98179|RBM3_HUMAN	sp|P98179|RBM3_HUMAN	4	sp|P98179|RBM3_HUMAN RNA-binding protein 3 OS=Homo sapiens GN=RBM3 PE=1 SV=1	-1.11333	0.725742	sp|P98179|RBM3_HUMAN	1.83907	-0.379554	4.05769	-0.193792	1.83756	0.0948552	0.175026	-4.93026	0	719580	458120	10977000	27583000	30676000	6728300	8427900	38908000	-1.95536	-3.71068	1.18351	0.0292278	1.30199	-0.739861	0.590725	1.75011	-1.11333	0.725742	1.83907	0.0948552	0.175026
2310	sp|Q9NYK5|RM39_HUMAN	sp|Q9NYK5|RM39_HUMAN	6	sp|Q9NYK5|RM39_HUMAN 39S ribosomal protein L39, mitochondrial OS=Homo sapiens GN=MRPL39 PE=1 SV=3	-3.56946	-1.73256	sp|Q9NYK5|RM39_HUMAN	1.83691	-0.700381	4.3742	-2.34486	1.656	0.134549	0.225842	-5.01739	2	NA	NA	162010	7717300	2865200	13329000	692950	2161100	NA	NA	-5.17314	-1.96579	-2.02134	0.214601	-2.82633	-2.29716	-3.56946	-1.73256	1.83691	0.134549	0.225842
2235	sp|Q9NQB0|TF7L2_HUMAN	sp|Q9NQB0|TF7L2_HUMAN	7	sp|Q9NQB0|TF7L2_HUMAN Transcription factor 7-like 2 OS=Homo sapiens GN=TCF7L2 PE=1 SV=2	-0.923269	0.903332	sp|Q9NQB0|TF7L2_HUMAN	1.8266	-0.355307	4.00851	0.446681	2.0184	0.0871938	0.164359	-4.33093	4	NA	3151600	NA	NA	17323000	NA	17354000	17488000	NA	-0.923269	NA	NA	0.500967	NA	1.5786	0.630428	-0.923269	0.903332	1.8266	0.0871938	0.164359
2494	sp|Q9Y2R4|DDX52_HUMAN	sp|Q9Y2R4|DDX52_HUMAN	11	sp|Q9Y2R4|DDX52_HUMAN Probable ATP-dependent RNA helicase DDX52 OS=Homo sapiens GN=DDX52 PE=1 SV=3	-2.20863	-0.387313	sp|Q9Y2R4|DDX52_HUMAN	1.82131	0.379443	3.26319	-1.29797	2.80018	0.0181531	0.0485729	-3.3851	0	231450	2371100	1673800	6577700	18894000	11270000	1830200	6986500	-3.63173	-1.33455	-1.65218	-2.21604	0.622652	-0.0196764	-1.49796	-0.654266	-2.20863	-0.387313	1.82131	0.0181531	0.0485729
431	sp|P11387|TOP1_HUMAN	sp|P11387|TOP1_HUMAN	34	sp|P11387|TOP1_HUMAN DNA topoisomerase 1 OS=Homo sapiens GN=TOP1 PE=1 SV=2	3.4282	5.24665	sp|P11387|TOP1_HUMAN	1.81845	0.81005	2.82685	4.33743	3.99757	0.00234285	0.0104323	-1.38083	0	19831000	55823000	80015000	230920000	588790000	376970000	243050000	555800000	2.9458	3.23107	4.17859	3.35735	5.44358	4.88097	5.18864	5.47342	3.4282	5.24665	1.81845	0.00234285	0.0104323
1915	sp|Q96KQ4|ASPP1_HUMAN	sp|Q96KQ4|ASPP1_HUMAN	8	sp|Q96KQ4|ASPP1_HUMAN Apoptosis-stimulating of p53 protein 1 OS=Homo sapiens GN=PPP1R13B PE=1 SV=3	-3.78154	-1.96497	sp|Q96KQ4|ASPP1_HUMAN	1.81656	-1.15955	4.79268	-2.41911	1.47164	0.188567	0.291051	-5.01273	4	NA	NA	NA	2421000	5797300	862860	NA	4552100	NA	NA	NA	-3.78154	-1.03345	-3.60739	NA	-1.25408	-3.78154	-1.96497	1.81656	0.188567	0.291051
2477	sp|Q9Y221|NIP7_HUMAN	sp|Q9Y221|NIP7_HUMAN	7	sp|Q9Y221|NIP7_HUMAN 60S ribosome subunit biogenesis protein NIP7 homolog OS=Homo sapiens GN=NIP7 PE=1 SV=1	-1.8546	-0.0382964	sp|Q9Y221|NIP7_HUMAN	1.8163	-0.0629154	3.69552	-0.946446	2.14259	0.0567745	0.11774	-4.46381	0	195220	1157100	2555500	24610000	26048000	6440800	2328500	18959000	-3.88332	-2.3715	-1.01416	-0.1494	1.07275	-0.800832	-1.16861	0.74351	-1.8546	-0.0382964	1.8163	0.0567745	0.11774
127	sp|O15164|TIF1A_HUMAN	sp|O15164|TIF1A_HUMAN	29	sp|O15164|TIF1A_HUMAN Transcription intermediary factor 1-alpha OS=Homo sapiens GN=TRIM24 PE=1 SV=3	0.938199	2.74952	sp|O15164|TIF1A_HUMAN	1.81132	0.857262	2.76537	1.84386	4.20871	0.00165762	0.00819912	-1.03905	0	5211700	14171000	8886200	41460000	108170000	55178000	42670000	89878000	0.970844	1.24951	0.864913	0.667529	3.06851	2.19806	2.80911	2.9224	0.938199	2.74952	1.81132	0.00165762	0.00819912
409	sp|P09234|RU1C_HUMAN	sp|P09234|RU1C_HUMAN	2	sp|P09234|RU1C_HUMAN U1 small nuclear ribonucleoprotein C OS=Homo sapiens GN=SNRPC PE=1 SV=1	-3.3842	-1.58293	sp|P09234|RU1C_HUMAN	1.80127	-1.47569	5.07823	-2.03325	1.32528	0.230481	0.335316	-5.18041	4	NA	574220	NA	NA	15336000	NA	1031200	1513000	NA	-3.3842	NA	NA	0.330189	NA	-2.28263	-2.79635	-3.3842	-1.58293	1.80127	0.230481	0.335316
215	sp|O60870|KIN17_HUMAN	sp|O60870|KIN17_HUMAN	3	sp|O60870|KIN17_HUMAN DNA/RNA-binding protein KIN17 OS=Homo sapiens GN=KIN PE=1 SV=2	-3.54366	-1.74509	sp|O60870|KIN17_HUMAN	1.79857	-0.294717	3.89186	-2.64438	1.9047	0.084847	0.160417	-4.83034	0	151250	1998000	319560	1873300	1182800	12978000	463310	7693800	-4.26047	-1.58201	-4.14893	-4.18325	-3.26154	0.177341	-3.37692	-0.519242	-3.54366	-1.74509	1.79857	0.084847	0.160417
1942	sp|Q96RE7|NACC1_HUMAN	sp|Q96RE7|NACC1_HUMAN	10	sp|Q96RE7|NACC1_HUMAN Nucleus accumbens-associated protein 1 OS=Homo sapiens GN=NACC1 PE=1 SV=1	-1.74267	0.0551464	sp|Q96RE7|NACC1_HUMAN	1.79782	-0.611032	4.20667	-0.304418	1.74603	0.122042	0.20962	-4.69417	3	NA	1787800	NA	NA	26823000	14400000	2111800	11858000	NA	-1.74267	NA	NA	1.11385	0.322507	-1.30222	0.0864494	-1.74267	0.0551464	1.79782	0.122042	0.20962
2534	sp|Q9Y4C1|KDM3A_HUMAN	sp|Q9Y4C1|KDM3A_HUMAN	15	sp|Q9Y4C1|KDM3A_HUMAN Lysine-specific demethylase 3A OS=Homo sapiens GN=KDM3A PE=1 SV=4	-3.34813	-1.55106	sp|Q9Y4C1|KDM3A_HUMAN	1.79707	-0.833116	4.42725	-2.15009	1.56286	0.154955	0.250739	-5.14001	2	NA	573110	NA	3273000	21079000	758000	982750	6103000	NA	-3.387	NA	-3.30927	0.776049	-3.78829	-2.34845	-0.843567	-3.34813	-1.55106	1.79707	0.154955	0.250739
88	sp|O00716|E2F3_HUMAN	sp|O00716|E2F3_HUMAN	6	sp|O00716|E2F3_HUMAN Transcription factor E2F3 OS=Homo sapiens GN=E2F3 PE=1 SV=1	-3.26468	-1.46769	sp|O00716|E2F3_HUMAN	1.79699	0.620324	2.97365	-2.36618	3.38548	0.00657716	0.0224632	-2.39723	0	291200	410100	778810	3765100	1990400	3430800	2776000	6617000	-3.29234	-3.87072	-2.80576	-3.08988	-2.532	-1.68023	-0.928184	-0.730348	-3.26468	-1.46769	1.79699	0.00657716	0.0224632
250	sp|O75496|GEMI_HUMAN	sp|O75496|GEMI_HUMAN	3	sp|O75496|GEMI_HUMAN Geminin OS=Homo sapiens GN=GMNN PE=1 SV=1	-2.37916	-0.582234	sp|O75496|GEMI_HUMAN	1.79693	0.033109	3.56074	-1.301	2.38337	0.0467963	0.101227	-3.96886	3	NA	NA	552230	10836000	NA	8109900	3302900	7382300	NA	NA	-3.32414	-1.43418	NA	-0.479104	-0.690487	-0.57711	-2.37916	-0.582234	1.79693	0.0467963	0.101227
221	sp|O60942|MCE1_HUMAN	sp|O60942|MCE1_HUMAN	6	sp|O60942|MCE1_HUMAN mRNA-capping enzyme OS=Homo sapiens GN=RNGTT PE=1 SV=1	-2.30043	-0.505725	sp|O60942|MCE1_HUMAN	1.79471	0.0934941	3.49592	-1.27488	2.37139	0.0407124	0.0911587	-4.05889	1	575230	NA	628040	10491000	2286600	12488000	7213900	9754500	-2.28626	NA	-3.13018	-1.48486	-2.33753	0.123606	0.377992	-0.186965	-2.30043	-0.505725	1.79471	0.0407124	0.0911587
2539	sp|Q9Y4P8|WIPI2_HUMAN	sp|Q9Y4P8|WIPI2_HUMAN	6	sp|Q9Y4P8|WIPI2_HUMAN WD repeat domain phosphoinositide-interacting protein 2 OS=Homo sapiens GN=WIPI2 PE=1 SV=1	-1.44271	0.345984	sp|Q9Y4P8|WIPI2_HUMAN	1.78869	-0.201233	3.77862	-0.548363	1.99263	0.0732195	0.142983	-4.69698	0	1634100	375380	1436500	46692000	25934000	14696000	4191300	14122000	-0.743229	-3.99858	-1.8827	0.85367	1.0666	0.350915	-0.364681	0.331101	-1.44271	0.345984	1.78869	0.0732195	0.142983
1919	sp|Q96L91|EP400_HUMAN	sp|Q96L91|EP400_HUMAN	68	sp|Q96L91|EP400_HUMAN E1A-binding protein p400 OS=Homo sapiens GN=EP400 PE=1 SV=4	1.57248	3.35762	sp|Q96L91|EP400_HUMAN	1.78515	0.415511	3.15478	2.46505	2.88933	0.0155385	0.0430408	-3.23498	0	5041800	26769000	8823600	120990000	345280000	64584000	62279000	94387000	0.921862	2.16882	0.854254	2.34497	4.69545	2.41782	3.32628	2.99094	1.57248	3.35762	1.78515	0.0155385	0.0430408
1267	sp|Q15291|RBBP5_HUMAN	sp|Q15291|RBBP5_HUMAN	11	sp|Q15291|RBBP5_HUMAN Retinoblastoma-binding protein 5 OS=Homo sapiens GN=RBBP5 PE=1 SV=2	-2.93326	-1.15099	sp|Q15291|RBBP5_HUMAN	1.78226	0.618631	2.9459	-2.04212	3.39534	0.00646679	0.0221183	-2.38064	0	311980	1274000	494070	4478200	11648000	3642800	1852800	3899100	-3.19047	-2.23239	-3.49194	-2.81822	-0.0553884	-1.59652	-1.48117	-1.47089	-2.93326	-1.15099	1.78226	0.00646679	0.0221183
830	sp|P53680|AP2S1_HUMAN	sp|P53680|AP2S1_HUMAN	3	sp|P53680|AP2S1_HUMAN AP-2 complex subunit sigma OS=Homo sapiens GN=AP2S1 PE=1 SV=2	-2.14228	-0.363666	sp|P53680|AP2S1_HUMAN	1.77862	0.350246	3.20699	-1.25298	2.76038	0.0194588	0.051196	-3.45197	0	211150	3970800	1451600	6055900	11367000	6780900	4093400	9398300	-3.76739	-0.58931	-1.86693	-2.3455	-0.0896193	-0.728988	-0.397007	-0.239051	-2.14228	-0.363666	1.77862	0.0194588	0.051196
2239	sp|Q9NQS7|INCE_HUMAN	sp|Q9NQS7|INCE_HUMAN	14	sp|Q9NQS7|INCE_HUMAN Inner centromere protein OS=Homo sapiens GN=INCENP PE=1 SV=3	-0.180649	1.59409	sp|Q9NQS7|INCE_HUMAN	1.77474	0.706134	2.84335	0.706721	3.68167	0.00397152	0.01529	-1.90141	0	1589600	4401100	4549800	40906000	29489000	28636000	24879000	39638000	-0.784033	-0.440602	-0.14442	0.646459	1.24667	1.2823	2.07126	1.77614	-0.180649	1.59409	1.77474	0.00397152	0.01529
1597	sp|Q8IUE6|H2A2B_HUMAN	sp|Q8IUE6|H2A2B_HUMAN	5	sp|Q8IUE6|H2A2B_HUMAN Histone H2A type 2-B OS=Homo sapiens GN=HIST2H2AB PE=1 SV=3	0.71794	2.48968	sp|Q8IUE6|H2A2B_HUMAN	1.77174	0.210452	3.33303	1.60381	2.59573	0.0306059	0.0735539	-3.6946	2	4121000	10625000	7948300	NA	96611000	126990000	13130000	NA	0.623821	0.833266	0.696733	NA	2.91009	3.36184	1.19711	NA	0.71794	2.48968	1.77174	0.0306059	0.0735539
1366	sp|Q4VCS5|AMOT_HUMAN	sp|Q4VCS5|AMOT_HUMAN	54	sp|Q4VCS5|AMOT_HUMAN Angiomotin OS=Homo sapiens GN=AMOT PE=1 SV=1	4.30422	6.07319	sp|Q4VCS5|AMOT_HUMAN	1.76896	0.730242	2.80769	5.1887	3.77527	0.00339256	0.0137332	-1.74614	0	57599000	125900000	59169000	499310000	1089700000	535790000	434360000	1271100000	4.52161	4.40658	3.72351	4.56519	6.30648	5.37184	5.98275	6.63168	4.30422	6.07319	1.76896	0.00339256	0.0137332
2248	sp|Q9NRA8|4ET_HUMAN	sp|Q9NRA8|4ET_HUMAN	17	sp|Q9NRA8|4ET_HUMAN Eukaryotic translation initiation factor 4E transporter OS=Homo sapiens GN=EIF4ENIF1 PE=1 SV=2	0.276568	2.04176	sp|Q9NRA8|4ET_HUMAN	1.7652	0.588168	2.94222	1.15917	3.32456	0.00730339	0.0244482	-2.49986	0	3043200	5440400	3676000	71939000	45054000	44129000	22087000	67995000	0.175746	-0.13419	-0.465966	1.53068	1.8408	1.88608	1.90845	2.53173	0.276568	2.04176	1.7652	0.00730339	0.0244482
509	sp|P19784|CSK22_HUMAN	sp|P19784|CSK22_HUMAN	14	sp|P19784|CSK22_HUMAN Casein kinase II subunit alpha OS=Homo sapiens GN=CSNK2A2 PE=1 SV=1	0.308183	2.07312	sp|P19784|CSK22_HUMAN	1.76494	0.767417	2.76246	1.19065	3.92225	0.00265421	0.0113477	-1.50402	0	2960600	6918900	4519200	52556000	56985000	61353000	19753000	47197000	0.135078	0.213278	-0.154595	1.03897	2.1701	2.34616	1.7557	2.02053	0.308183	2.07312	1.76494	0.00265421	0.0113477
1797	sp|Q92804|RBP56_HUMAN	sp|Q92804|RBP56_HUMAN	7	sp|Q92804|RBP56_HUMAN TATA-binding protein-associated factor 2N OS=Homo sapiens GN=TAF15 PE=1 SV=1	1.28667	3.04557	sp|Q92804|RBP56_HUMAN	1.75889	0.768771	2.74902	2.16612	3.93802	0.0025856	0.011217	-1.47817	0	6212800	9489500	12472000	89354000	82031000	111110000	56824000	103890000	1.23052	0.669907	1.37603	1.87023	2.68077	3.17533	3.20091	3.12525	1.28667	3.04557	1.75889	0.0025856	0.011217
1343	sp|Q2KHR3|QSER1_HUMAN	sp|Q2KHR3|QSER1_HUMAN	24	sp|Q2KHR3|QSER1_HUMAN Glutamine and serine-rich protein 1 OS=Homo sapiens GN=QSER1 PE=1 SV=3	-1.13517	0.623232	sp|Q2KHR3|QSER1_HUMAN	1.7584	0.258127	3.25868	-0.255968	2.59822	0.0258218	0.0643501	-3.72305	0	883140	3969700	1735400	17309000	76862000	8873500	5746700	12767000	-1.65267	-0.58971	-1.59769	-0.700612	2.58954	-0.35347	0.0669934	0.189866	-1.13517	0.623232	1.7584	0.0258218	0.0643501
177	sp|O43670|ZN207_HUMAN	sp|O43670|ZN207_HUMAN	8	sp|O43670|ZN207_HUMAN BUB3-interacting and GLEBS motif-containing protein ZNF207 OS=Homo sapiens GN=ZNF207 PE=1 SV=1	0.867744	2.62399	sp|O43670|ZN207_HUMAN	1.75624	0.397698	3.11479	1.74587	2.86575	0.0161907	0.0442875	-3.27472	0	1797900	9096300	14577000	88382000	47174000	101990000	47769000	69952000	-0.602051	0.608742	1.61118	1.8531	1.90525	3.05575	2.9635	2.57146	0.867744	2.62399	1.75624	0.0161907	0.0442875
367	sp|P05204|HMGN2_HUMAN	sp|P05204|HMGN2_HUMAN	5	sp|P05204|HMGN2_HUMAN Non-histone chromosomal protein HMG-17 OS=Homo sapiens GN=HMGN2 PE=1 SV=3	2.19441	3.94294	sp|P05204|HMGN2_HUMAN	1.74852	0.495704	3.00134	3.06868	3.09393	0.0108829	0.032595	-2.88937	0	16784000	15555000	40106000	73159000	217480000	116630000	83709000	331650000	2.69926	1.38419	3.13718	1.55702	4.04749	3.24302	3.73075	4.75048	2.19441	3.94294	1.74852	0.0108829	0.032595
2156	sp|Q9H6F5|CCD86_HUMAN	sp|Q9H6F5|CCD86_HUMAN	9	sp|Q9H6F5|CCD86_HUMAN Coiled-coil domain-containing protein 86 OS=Homo sapiens GN=CCDC86 PE=1 SV=1	0.294986	2.04347	sp|Q9H6F5|CCD86_HUMAN	1.74849	0.204838	3.29213	1.29412	2.54614	0.0304121	0.0732372	-3.78198	1	NA	2854900	12179000	39989000	80813000	25212000	27194000	54293000	NA	-1.06618	1.34019	0.610948	2.6598	1.1045	2.19295	2.21664	0.294986	2.04347	1.74849	0.0304121	0.0732372
2147	sp|Q9H4I2|ZHX3_HUMAN	sp|Q9H4I2|ZHX3_HUMAN	14	sp|Q9H4I2|ZHX3_HUMAN Zinc fingers and homeoboxes protein 3 OS=Homo sapiens GN=ZHX3 PE=1 SV=3	-1.07359	0.667648	sp|Q9H4I2|ZHX3_HUMAN	1.74124	0.424775	3.05769	-0.078596	2.97316	0.0149243	0.0416821	-3.09618	1	NA	1718800	2833300	18903000	31021000	11332000	6101700	26568000	NA	-1.79956	-0.858567	-0.562633	1.31767	-0.0120166	0.148977	1.21596	-1.07359	0.667648	1.74124	0.0149243	0.0416821
2072	sp|Q9BYE7|PCGF6_HUMAN	sp|Q9BYE7|PCGF6_HUMAN	3	sp|Q9BYE7|PCGF6_HUMAN Polycomb group RING finger protein 6 OS=Homo sapiens GN=PCGF6 PE=1 SV=2	NA	-3.44407	sp|Q9BYE7|PCGF6_HUMAN	NA	NA	NA	-3.44407	NA	NA	NA	NA	4	NA	NA	NA	NA	1912900	1255600	196280	881120	NA	NA	NA	NA	-2.58767	-3.08365	-4.5516	-3.55335	-5.18197	-3.44407	1.7379	0	0
68	sp|O00268|TAF4_HUMAN	sp|O00268|TAF4_HUMAN	4	sp|O00268|TAF4_HUMAN Transcription initiation factor TFIID subunit 4 OS=Homo sapiens GN=TAF4 PE=1 SV=2	-5.39173	-3.66041	sp|O00268|TAF4_HUMAN	1.73132	-2.13392	5.59655	-4.9589	1.07995	0.319223	0.428536	-5.43875	4	91884	NA	30460	2925400	889880	NA	NA	NA	-4.99706	NA	-7.69301	-3.48512	-3.66041	NA	NA	NA	-5.39173	-3.66041	1.73132	0.319223	0.428536
511	sp|P20248|CCNA2_HUMAN	sp|P20248|CCNA2_HUMAN	7	sp|P20248|CCNA2_HUMAN Cyclin-A2 OS=Homo sapiens GN=CCNA2 PE=1 SV=2	-2.3832	-0.654298	sp|P20248|CCNA2_HUMAN	1.7289	-0.117961	3.57577	-1.51875	2.07522	0.0636753	0.127892	-4.5694	0	411140	387390	825750	25731000	4077600	20343000	2349300	6576500	-2.78258	-3.95306	-2.71752	-0.0796329	-1.5267	0.804902	-1.15645	-0.738944	-2.3832	-0.654298	1.7289	0.0636753	0.127892
544	sp|P24928|RPB1_HUMAN	sp|P24928|RPB1_HUMAN	6	sp|P24928|RPB1_HUMAN DNA-directed RNA polymerase II subunit RPB1 OS=Homo sapiens GN=POLR2A PE=1 SV=2	-4.67018	-2.95048	sp|P24928|RPB1_HUMAN	1.7197	-0.877084	4.31649	-3.6875	1.48863	0.169376	0.269406	-5.34742	1	1093000	68919	80670	NA	2565700	696170	747020	1312700	-1.33758	-6.44846	-6.22451	NA	-2.1761	-3.90709	-2.72356	-2.99518	-4.67018	-2.95048	1.7197	0.169376	0.269406
1381	sp|Q58FF8|H90B2_HUMAN	sp|Q58FF8|H90B2_HUMAN	6	sp|Q58FF8|H90B2_HUMAN Putative heat shock protein HSP 90-beta 2 OS=Homo sapiens GN=HSP90AB2P PE=1 SV=2	-4.21037	-2.50345	sp|Q58FF8|H90B2_HUMAN	1.70692	0.177318	3.23652	-3.23499	2.50844	0.0323893	0.0769002	-3.84202	1	NA	195390	408350	2231000	4696000	2296500	315360	1815300	NA	-4.94231	-3.77925	-3.90955	-1.32877	-2.24067	-3.90306	-2.5413	-4.21037	-2.50345	1.70692	0.0323893	0.0769002
495	sp|P18085|ARF4_HUMAN	sp|P18085|ARF4_HUMAN	8	sp|P18085|ARF4_HUMAN ADP-ribosylation factor 4 OS=Homo sapiens GN=ARF4 PE=1 SV=3	-2.80458	-1.09848	sp|P18085|ARF4_HUMAN	1.70611	0.206244	3.20597	-1.95153	2.52164	0.0295063	0.0712742	-3.85006	0	192410	1581800	1005700	4055000	4538500	6126700	890010	14185000	-3.90475	-1.91962	-2.42026	-2.9737	-1.37659	-0.870636	-2.48402	0.337333	-2.80458	-1.09848	1.70611	0.0295063	0.0712742
1580	sp|Q86WP2|GPBP1_HUMAN	sp|Q86WP2|GPBP1_HUMAN	7	sp|Q86WP2|GPBP1_HUMAN Vasculin OS=Homo sapiens GN=GPBP1 PE=1 SV=1	-3.27063	-1.56685	sp|Q86WP2|GPBP1_HUMAN	1.70378	-1.08004	4.48761	-2.41874	1.35675	0.2036	0.305853	-5.58508	0	40012	424590	1013900	18127000	461410	12296000	2951100	5681500	-6.22569	-3.82054	-2.40802	-0.628288	-4.58108	0.101973	-0.844524	-0.943769	-3.27063	-1.56685	1.70378	0.2036	0.305853
1603	sp|Q8IVH8|M4K3_HUMAN	sp|Q8IVH8|M4K3_HUMAN	5	sp|Q8IVH8|M4K3_HUMAN Mitogen-activated protein kinase kinase kinase kinase 3 OS=Homo sapiens GN=MAP4K3 PE=1 SV=1	-3.26436	-1.56363	sp|Q8IVH8|M4K3_HUMAN	1.70073	-0.563494	3.96496	-2.58407	1.75724	0.120026	0.206912	-4.84307	3	284790	260790	NA	7831200	NA	7268500	882750	NA	-3.32524	-4.52501	NA	-1.94284	NA	-0.632037	-2.49522	NA	-3.26436	-1.56363	1.70073	0.120026	0.206912
2040	sp|Q9BUJ2|HNRL1_HUMAN	sp|Q9BUJ2|HNRL1_HUMAN	25	sp|Q9BUJ2|HNRL1_HUMAN Heterogeneous nuclear ribonucleoprotein U-like protein 1 OS=Homo sapiens GN=HNRNPUL1 PE=1 SV=2	2.38549	4.08612	sp|Q9BUJ2|HNRL1_HUMAN	1.70063	0.446491	2.95477	3.2358	3.00602	0.0126799	0.0365825	-3.03797	0	6348700	19320000	45732000	215190000	239460000	190690000	107160000	218160000	1.2625	1.69749	3.33511	3.24685	4.18245	3.92945	4.06854	4.16403	2.38549	4.08612	1.70063	0.0126799	0.0365825
1635	sp|Q8IZH2|XRN1_HUMAN	sp|Q8IZH2|XRN1_HUMAN	46	sp|Q8IZH2|XRN1_HUMAN 5-3 exoribonuclease 1 OS=Homo sapiens GN=XRN1 PE=1 SV=1	1.94395	3.64355	sp|Q8IZH2|XRN1_HUMAN	1.69959	0.564096	2.83509	2.79375	3.31808	0.00738536	0.0245975	-2.51079	0	5711300	27626000	15448000	157360000	224800000	124290000	53529000	198140000	1.10613	2.21437	1.69869	2.75663	4.0939	3.33183	3.11921	4.02925	1.94395	3.64355	1.69959	0.00738536	0.0245975
1792	sp|Q92769|HDAC2_HUMAN	sp|Q92769|HDAC2_HUMAN	16	sp|Q92769|HDAC2_HUMAN Histone deacetylase 2 OS=Homo sapiens GN=HDAC2 PE=1 SV=2	1.07579	2.7691	sp|Q92769|HDAC2_HUMAN	1.69331	0.626852	2.75977	1.92245	3.51982	0.00522666	0.0186328	-2.17161	0	4138500	15989000	8840500	65842000	149930000	83409000	24280000	78754000	0.630084	1.42397	0.857139	1.39197	3.52613	2.77495	2.03792	2.73741	1.07579	2.7691	1.69331	0.00522666	0.0186328
1616	sp|Q8IX01|SUGP2_HUMAN	sp|Q8IX01|SUGP2_HUMAN	29	sp|Q8IX01|SUGP2_HUMAN SURP and G-patch domain-containing protein 2 OS=Homo sapiens GN=SUGP2 PE=1 SV=2	0.633636	2.32595	sp|Q8IX01|SUGP2_HUMAN	1.69231	0.251814	3.13281	1.47979	2.60433	0.0255481	0.0638027	-3.71288	0	4068000	11363000	2968700	84768000	152080000	40937000	20115000	53495000	0.604691	0.930325	-0.788181	1.78771	3.54609	1.78125	1.78053	2.19591	0.633636	2.32595	1.69231	0.0255481	0.0638027
605	sp|P31274|HXC9_HUMAN	sp|P31274|HXC9_HUMAN	8	sp|P31274|HXC9_HUMAN Homeobox protein Hox-C9 OS=Homo sapiens GN=HOXC9 PE=1 SV=3	-2.28335	-0.59546	sp|P31274|HXC9_HUMAN	1.68789	-0.0802841	3.45606	-1.15809	2.18354	0.0589772	0.120217	-4.26985	2	1022100	NA	NA	3669900	4460300	16549000	3682400	5632600	-1.4367	NA	NA	-3.12999	-1.40095	0.516713	-0.541728	-0.955872	-2.28335	-0.59546	1.68789	0.0589772	0.120217
2389	sp|Q9UI36|DACH1_HUMAN	sp|Q9UI36|DACH1_HUMAN	12	sp|Q9UI36|DACH1_HUMAN Dachshund homolog 1 OS=Homo sapiens GN=DACH1 PE=1 SV=3	2.34502	4.03024	sp|Q9UI36|DACH1_HUMAN	1.68522	0.14704	3.2234	3.18763	2.42872	0.0346776	0.0803131	-4.00305	0	14765000	16798000	12334000	351560000	91571000	192370000	165350000	315930000	2.50984	1.49531	1.35925	4.01567	2.83499	3.94169	4.66178	4.68249	2.34502	4.03024	1.68522	0.0346776	0.0803131
1111	sp|Q12968|NFAC3_HUMAN	sp|Q12968|NFAC3_HUMAN	6	sp|Q12968|NFAC3_HUMAN Nuclear factor of activated T-cells, cytoplasmic 3 OS=Homo sapiens GN=NFATC3 PE=1 SV=1	-3.21267	-1.53057	sp|Q12968|NFAC3_HUMAN	1.68211	-0.520139	3.88435	-1.95109	1.84157	0.112116	0.197161	-4.55807	4	NA	NA	NA	3481200	2791400	3420400	NA	6078000	NA	NA	NA	-3.21267	-2.05792	-1.68447	NA	-0.849314	-3.21267	-1.53057	1.68211	0.112116	0.197161
1216	sp|Q14683|SMC1A_HUMAN	sp|Q14683|SMC1A_HUMAN	21	sp|Q14683|SMC1A_HUMAN Structural maintenance of chromosomes protein 1A OS=Homo sapiens GN=SMC1A PE=1 SV=2	-1.01065	0.67141	sp|Q14683|SMC1A_HUMAN	1.68206	-0.0667974	3.43092	-0.169621	2.13214	0.0577964	0.118815	-4.48028	0	413320	3952600	6051700	14690000	68723000	9129400	4935500	18483000	-2.77477	-0.59595	0.285684	-0.957573	2.43265	-0.313776	-0.141136	0.707908	-1.01065	0.67141	1.68206	0.0577964	0.118815
1091	sp|Q12800|TFCP2_HUMAN	sp|Q12800|TFCP2_HUMAN	14	sp|Q12800|TFCP2_HUMAN Alpha-globin transcription factor CP2 OS=Homo sapiens GN=TFCP2 PE=1 SV=2	1.28495	2.96593	sp|Q12800|TFCP2_HUMAN	1.68098	0.419069	2.94289	2.12544	2.95299	0.0139065	0.0393045	-3.12755	0	8541500	13428000	5333300	108340000	59788000	164210000	50145000	86929000	1.70096	1.17167	0.0951468	2.172	2.23741	3.72071	3.02989	2.87569	1.28495	2.96593	1.68098	0.0139065	0.0393045
83	sp|O00566|MPP10_HUMAN	sp|O00566|MPP10_HUMAN	11	sp|O00566|MPP10_HUMAN U3 small nucleolar ribonucleoprotein protein MPP10 OS=Homo sapiens GN=MPHOSPH10 PE=1 SV=2	-1.82793	-0.147034	sp|O00566|MPP10_HUMAN	1.6809	-0.69967	4.06147	-0.987484	1.56527	0.14744	0.242142	-5.31571	0	1004300	271820	5787000	9733900	20927000	1563400	7395600	22958000	-1.46267	-4.46514	0.218248	-1.60218	0.765904	-2.77754	0.412015	1.01148	-1.82793	-0.147034	1.6809	0.14744	0.242142
1168	sp|Q13595|TRA2A_HUMAN	sp|Q13595|TRA2A_HUMAN	16	sp|Q13595|TRA2A_HUMAN Transformer-2 protein homolog alpha OS=Homo sapiens GN=TRA2A PE=1 SV=1	0.932777	2.61108	sp|Q13595|TRA2A_HUMAN	1.6783	0.40483	2.95177	1.77193	2.92152	0.0146904	0.041126	-3.18067	0	4787600	32319000	4762800	37733000	75200000	59845000	42647000	80357000	0.845405	2.44114	-0.0754352	0.519996	2.5589	2.31142	2.80837	2.76562	0.932777	2.61108	1.6783	0.0146904	0.041126
1257	sp|Q15072|OZF_HUMAN	sp|Q15072|OZF_HUMAN	4	sp|Q15072|OZF_HUMAN Zinc finger protein OZF OS=Homo sapiens GN=ZNF146 PE=1 SV=2	-3.51509	-1.83824	sp|Q15072|OZF_HUMAN	1.67685	-0.0746424	3.42834	-2.67667	2.12233	0.0587705	0.119999	-4.49569	0	311680	563410	107380	9359900	4383600	4455000	1217300	1795700	-3.19189	-3.41167	-5.79327	-1.66354	-1.42527	-1.3155	-2.0557	-2.5565	-3.51509	-1.83824	1.67685	0.0587705	0.119999
1333	sp|Q16778|H2B2E_HUMAN;sp|P33778|H2B1B_HUMAN;sp|P23527|H2B1O_HUMAN;sp|P06899|H2B1J_HUMAN;sp|Q8N257|H2B3B_HUMAN;sp|Q96A08|H2B1A_HUMAN	sp|Q16778|H2B2E_HUMAN	9	sp|Q16778|H2B2E_HUMAN Histone H2B type 2-E OS=Homo sapiens GN=HIST2H2BE PE=1 SV=3;sp|P33778|H2B1B_HUMAN Histone H2B type 1-B OS=Homo sapiens GN=HIST1H2BB PE=1 SV=2;sp|P23527|H2B1O_HUMAN Histone H2B type 1-O OS=Homo sapiens GN=HIST1H2BO PE=1 SV=3;sp|P06899|	5.04979	6.71255	sp|Q16778|H2B2E_HUMAN	1.66276	0.455808	2.86972	5.88117	3.05399	0.0116649	0.0344116	-2.9569	0	75645000	244040000	219170000	398940000	653500000	1864900000	910650000	1843200000	4.9244	5.36317	5.69788	4.21369	5.58975	7.11319	6.99525	7.152	5.04979	6.71255	1.66276	0.0116649	0.0344116
1457	sp|Q6I9Y2|THOC7_HUMAN	sp|Q6I9Y2|THOC7_HUMAN	5	sp|Q6I9Y2|THOC7_HUMAN THO complex subunit 7 homolog OS=Homo sapiens GN=THOC7 PE=1 SV=3	-4.3428	-2.68087	sp|Q6I9Y2|THOC7_HUMAN	1.66193	-1.03594	4.35981	-3.39313	1.38471	0.19815	0.298998	-5.47851	1	1310300	NA	147500	389260	1200300	1323100	2291200	1070100	-1.0696	NA	-5.31462	-6.64419	-3.24095	-3.01054	-1.1907	-3.28128	-4.3428	-2.68087	1.66193	0.19815	0.298998
433	sp|P11498|PYC_HUMAN	sp|P11498|PYC_HUMAN	65	sp|P11498|PYC_HUMAN Pyruvate carboxylase, mitochondrial OS=Homo sapiens GN=PC PE=1 SV=2	6.61112	8.27154	sp|P11498|PYC_HUMAN	1.66042	0.369798	2.95104	7.44133	2.85198	0.0165843	0.045143	-3.29792	0	159150000	387760000	510830000	3079400000	9703000000	2552700000	1371700000	5212900000	6.02365	6.03245	6.97375	7.41465	9.37145	7.55152	7.55554	8.60765	6.61112	8.27154	1.66042	0.0165843	0.045143
999	sp|P82930|RT34_HUMAN	sp|P82930|RT34_HUMAN	5	sp|P82930|RT34_HUMAN 28S ribosomal protein S34, mitochondrial OS=Homo sapiens GN=MRPS34 PE=1 SV=2	-2.74124	-1.08146	sp|P82930|RT34_HUMAN	1.65978	-0.0224693	3.34204	-2.07733	2.30821	0.052414	0.11074	-4.07639	3	NA	653530	1381600	3776700	7667400	NA	NA	3761000	NA	-3.19721	-1.94146	-3.08506	-0.64154	NA	NA	-1.52138	-2.74124	-1.08146	1.65978	0.052414	0.11074
1533	sp|Q7Z3B4|NUP54_HUMAN	sp|Q7Z3B4|NUP54_HUMAN	5	sp|Q7Z3B4|NUP54_HUMAN Nucleoporin p54 OS=Homo sapiens GN=NUP54 PE=1 SV=2	-3.89851	-2.24207	sp|Q7Z3B4|NUP54_HUMAN	1.65644	0.0145656	3.29832	-3.07029	2.23647	0.0483393	0.103993	-4.31465	0	123540	529580	325740	3062700	8138100	587560	722050	3829000	-4.55955	-3.50117	-4.12005	-3.41328	-0.558025	-4.14391	-2.77006	-1.49629	-3.89851	-2.24207	1.65644	0.0483393	0.103993
859	sp|P55771|PAX9_HUMAN;sp|P15863|PAX1_HUMAN	sp|P55771|PAX9_HUMAN	3	sp|P55771|PAX9_HUMAN Paired box protein Pax-9 OS=Homo sapiens GN=PAX9 PE=1 SV=3;sp|P15863|PAX1_HUMAN Paired box protein Pax-1 OS=Homo sapiens GN=PAX1 PE=1 SV=4	NA	-3.53086	sp|P55771|PAX9_HUMAN	NA	NA	NA	-3.53086	NA	NA	NA	NA	4	NA	NA	NA	NA	228370	846680	3263700	548960	NA	NA	NA	NA	-5.56696	-3.63382	-0.706817	-4.21586	-5.18197	-3.53086	1.65111	0	0
1052	sp|Q04837|SSBP_HUMAN	sp|Q04837|SSBP_HUMAN	7	sp|Q04837|SSBP_HUMAN Single-stranded DNA-binding protein, mitochondrial OS=Homo sapiens GN=SSBP1 PE=1 SV=1	-2.12889	-0.48358	sp|Q04837|SSBP_HUMAN	1.64531	-1.45142	4.74203	-0.812641	1.24297	0.251858	0.359403	-5.30092	3	NA	NA	1220100	NA	2320300	4852500	10427000	18340000	NA	NA	-2.12889	NA	-2.31702	-1.19617	0.881847	0.697033	-2.12889	-0.48358	1.64531	0.251858	0.359403
1373	sp|Q53FA7|QORX_HUMAN	sp|Q53FA7|QORX_HUMAN	2	sp|Q53FA7|QORX_HUMAN Quinone oxidoreductase PIG3 OS=Homo sapiens GN=TP53I3 PE=1 SV=2	1.06897	2.71377	sp|Q53FA7|QORX_HUMAN	1.6448	-0.490899	3.7805	2.38481	1.80173	0.112338	0.19726	-4.62148	3	NA	NA	10174000	NA	39679000	95670000	67426000	81830000	NA	NA	1.06897	NA	1.66272	2.96643	3.43489	2.79105	1.06897	2.71377	1.6448	0.112338	0.19726
359	sp|P04843|RPN1_HUMAN	sp|P04843|RPN1_HUMAN	20	sp|P04843|RPN1_HUMAN Dolichyl-diphosphooligosaccharide--protein glycosyltransferase subunit 1 OS=Homo sapiens GN=RPN1 PE=1 SV=1	1.28461	2.92886	sp|P04843|RPN1_HUMAN	1.64426	0.664932	2.62358	2.10673	3.72196	0.00371067	0.0145611	-1.83448	0	5235800	13797000	16542000	56347000	82379000	127060000	35054000	103940000	0.977662	1.21085	1.80185	1.14806	2.68671	3.36261	2.5402	3.12593	1.28461	2.92886	1.64426	0.00371067	0.0145611
2037	sp|Q9BTK6|PAGR1_HUMAN	sp|Q9BTK6|PAGR1_HUMAN	2	sp|Q9BTK6|PAGR1_HUMAN PAXIP1-associated glutamate-rich protein 1 OS=Homo sapiens GN=PAGR1 PE=1 SV=1	-4.74094	-3.09786	sp|Q9BTK6|PAGR1_HUMAN	1.64308	0.503071	2.78309	-3.9194	3.19505	0.00913299	0.0288926	-2.71846	0	141840	269550	114740	1592300	1033900	2140300	638420	814250	-4.3554	-4.47726	-5.69331	-4.43781	-3.45014	-2.33902	-2.93843	-3.66386	-4.74094	-3.09786	1.64308	0.00913299	0.0288926
2178	sp|Q9H944|MED20_HUMAN	sp|Q9H944|MED20_HUMAN	4	sp|Q9H944|MED20_HUMAN Mediator of RNA polymerase II transcription subunit 20 OS=Homo sapiens GN=MED20 PE=1 SV=1	-3.6877	-2.04568	sp|Q9H944|MED20_HUMAN	1.64202	-0.700822	3.98487	-2.59302	1.60316	0.145803	0.239788	-5.08739	2	241580	NA	NA	2382000	9546500	3976300	230720	2589900	-3.56842	NA	NA	-3.80697	-0.33428	-1.47421	-4.33049	-2.04373	-3.6877	-2.04568	1.64202	0.145803	0.239788
519	sp|P21675|TAF1_HUMAN;sp|Q8IZX4|TAF1L_HUMAN	sp|P21675|TAF1_HUMAN	3	sp|P21675|TAF1_HUMAN Transcription initiation factor TFIID subunit 1 OS=Homo sapiens GN=TAF1 PE=1 SV=2;sp|Q8IZX4|TAF1L_HUMAN Transcription initiation factor TFIID subunit 1-like OS=Homo sapiens GN=TAF1L PE=1 SV=1	-6.06469	-4.42303	sp|P21675|TAF1_HUMAN	1.64166	-1.19677	4.48008	-5.24386	1.39446	0.209723	0.311876	-5.22346	4	NA	NA	57291	867590	1543800	NA	NA	158200	NA	NA	-6.7405	-5.38887	-2.88817	NA	NA	-5.95789	-6.06469	-4.42303	1.64166	0.209723	0.311876
609	sp|P31689|DNJA1_HUMAN	sp|P31689|DNJA1_HUMAN	12	sp|P31689|DNJA1_HUMAN DnaJ homolog subfamily A member 1 OS=Homo sapiens GN=DNAJA1 PE=1 SV=2	-0.2188	1.42074	sp|P31689|DNJA1_HUMAN	1.63954	0.662989	2.61609	0.600971	3.72182	0.00371155	0.0145611	-1.83472	0	1442600	5224000	5479000	29030000	36159000	29020000	14050000	33964000	-0.92744	-0.192856	0.135785	0.109311	1.5325	1.3009	1.28974	1.55983	-0.2188	1.42074	1.63954	0.00371155	0.0145611
550	sp|P25490|TYY1_HUMAN	sp|P25490|TYY1_HUMAN	7	sp|P25490|TYY1_HUMAN Transcriptional repressor protein YY1 OS=Homo sapiens GN=YY1 PE=1 SV=2	0.290021	1.92689	sp|P25490|TYY1_HUMAN	1.63687	0.467646	2.8061	1.10846	3.10345	0.0107046	0.0323246	-2.87329	0	1836900	10263000	5947500	41999000	23634000	53184000	34321000	50426000	-0.570335	0.783164	0.259496	0.68776	0.936422	2.14667	2.5113	2.11318	0.290021	1.92689	1.63687	0.0107046	0.0323246
686	sp|P41252|SYIC_HUMAN	sp|P41252|SYIC_HUMAN	2	sp|P41252|SYIC_HUMAN Isoleucine--tRNA ligase, cytoplasmic OS=Homo sapiens GN=IARS PE=1 SV=2	-5.29183	-3.65623	sp|P41252|SYIC_HUMAN	1.63561	-0.440404	3.71162	-4.63759	1.84317	0.1056	0.189373	-4.72739	3	NA	384570	90744	640250	1510700	NA	NA	483410	NA	-3.96362	-6.04708	-5.8648	-2.91855	NA	NA	-4.39391	-5.29183	-3.65623	1.63561	0.1056	0.189373
2139	sp|Q9H3G5|CPVL_HUMAN	sp|Q9H3G5|CPVL_HUMAN	4	sp|Q9H3G5|CPVL_HUMAN Probable serine carboxypeptidase CPVL OS=Homo sapiens GN=CPVL PE=1 SV=2	-2.47512	-0.83996	sp|Q9H3G5|CPVL_HUMAN	1.63516	0.402564	2.86776	-1.65754	2.94081	0.0142047	0.0400993	-3.14811	0	673680	894950	849200	5739300	12957000	2328700	3748500	6689400	-2.05277	-2.74282	-2.6753	-2.4296	0.0939002	-2.22123	-0.517395	-0.715111	-2.47512	-0.83996	1.63516	0.0142047	0.0400993
249	sp|O75494|SRS10_HUMAN	sp|O75494|SRS10_HUMAN	10	sp|O75494|SRS10_HUMAN Serine/arginine-rich splicing factor 10 OS=Homo sapiens GN=SRSF10 PE=1 SV=1	0.689005	2.32129	sp|O75494|SRS10_HUMAN	1.63228	0.607013	2.65755	1.50515	3.52928	0.00514312	0.0183906	-2.15578	0	6615800	5797100	8781100	40428000	68962000	70537000	31781000	43322000	1.3234	-0.0424031	0.846974	0.628049	2.43751	2.54092	2.40614	1.90057	0.689005	2.32129	1.63228	0.00514312	0.0183906
1286	sp|Q15464|SHB_HUMAN	sp|Q15464|SHB_HUMAN	6	sp|Q15464|SHB_HUMAN SH2 domain-containing adapter protein B OS=Homo sapiens GN=SHB PE=1 SV=2	-3.28013	-1.6526	sp|Q15464|SHB_HUMAN	1.62753	-0.457261	3.71232	-2.30361	1.82634	0.108287	0.192294	-4.7502	3	NA	NA	925850	2085400	NA	6740800	624580	4558500	NA	NA	-2.545	-4.01526	NA	-0.737269	-2.9684	-1.25211	-3.28013	-1.6526	1.62753	0.108287	0.192294
2429	sp|Q9ULM3|YETS2_HUMAN	sp|Q9ULM3|YETS2_HUMAN	39	sp|Q9ULM3|YETS2_HUMAN YEATS domain-containing protein 2 OS=Homo sapiens GN=YEATS2 PE=1 SV=2	-0.285593	1.33904	sp|Q9ULM3|YETS2_HUMAN	1.62464	0.279655	2.96962	0.526725	2.67774	0.0224778	0.0578491	-3.59043	0	1660500	6459100	3683300	25828000	106780000	16863000	9863700	22081000	-0.719543	0.113886	-0.462975	-0.0737396	3.05038	0.542956	0.805887	0.956948	-0.285593	1.33904	1.62464	0.0224778	0.0578491
292	sp|O94973|AP2A2_HUMAN	sp|O94973|AP2A2_HUMAN	12	sp|O94973|AP2A2_HUMAN AP-2 complex subunit alpha-2 OS=Homo sapiens GN=AP2A2 PE=1 SV=2	-3.80894	-2.18501	sp|O94973|AP2A2_HUMAN	1.62393	0.0526958	3.19516	-3.11297	2.32325	0.0441116	0.0966401	-4.13448	1	88731	1193600	386460	2108300	NA	3036700	637470	3162700	-5.04866	-2.32661	-3.86232	-3.99815	NA	-1.8506	-2.94046	-1.76397	-3.80894	-2.18501	1.62393	0.0441116	0.0966401
1019	sp|Q00610|CLH1_HUMAN;sp|P53675|CLH2_HUMAN	sp|Q00610|CLH1_HUMAN	3	sp|Q00610|CLH1_HUMAN Clathrin heavy chain 1 OS=Homo sapiens GN=CLTC PE=1 SV=5;sp|P53675|CLH2_HUMAN Clathrin heavy chain 2 OS=Homo sapiens GN=CLTCL1 PE=1 SV=2	-6.46924	-4.84916	sp|Q00610|CLH1_HUMAN	1.62009	-1.2106	4.45077	-5.49719	1.33894	0.220301	0.324672	-5.36969	3	NA	66132	70375	NA	918970	909430	24491	NA	NA	-6.50813	-6.43036	NA	-3.61532	-3.534	-7.39816	NA	-6.46924	-4.84916	1.62009	0.220301	0.324672
532	sp|P23246|SFPQ_HUMAN	sp|P23246|SFPQ_HUMAN	46	sp|P23246|SFPQ_HUMAN Splicing factor, proline- and glutamine-rich OS=Homo sapiens GN=SFPQ PE=1 SV=2	8.05029	9.67007	sp|P23246|SFPQ_HUMAN	1.61977	0.45545	2.7841	8.86018	3.08396	0.011073	0.0331208	-2.90624	0	606300000	836900000	1333800000	6714400000	6272100000	14994000000	9200100000	11690000000	8.00036	7.14439	8.42084	8.63558	8.75984	10.0235	10.1585	9.73842	8.05029	9.67007	1.61977	0.011073	0.0331208
1575	sp|Q86VV8|RTTN_HUMAN	sp|Q86VV8|RTTN_HUMAN	2	sp|Q86VV8|RTTN_HUMAN Rotatin OS=Homo sapiens GN=RTTN PE=1 SV=3	0.261666	1.8791	sp|Q86VV8|RTTN_HUMAN	1.61743	-0.148197	3.38306	1.33995	2.09541	0.0678219	0.134617	-4.39946	2	NA	3109300	13240000	NA	67750000	32498000	18201000	46544000	NA	-0.9428	1.46613	NA	2.41266	1.45893	1.64378	2.00102	0.261666	1.8791	1.61743	0.0678219	0.134617
1896	sp|Q96HR3|MED30_HUMAN	sp|Q96HR3|MED30_HUMAN	2	sp|Q96HR3|MED30_HUMAN Mediator of RNA polymerase II transcription subunit 30 OS=Homo sapiens GN=MED30 PE=1 SV=1	-4.72519	-3.10999	sp|Q96HR3|MED30_HUMAN	1.6152	0.284551	2.94585	-3.64839	2.77655	0.0229781	0.0588351	-3.37627	2	NA	282460	176880	NA	1543600	1541100	406330	1136000	NA	-4.40964	-5.04074	NA	-2.88835	-2.7976	-3.55641	-3.19761	-4.72519	-3.10999	1.6152	0.0229781	0.0588351
1920	sp|Q96ME7|ZN512_HUMAN	sp|Q96ME7|ZN512_HUMAN	11	sp|Q96ME7|ZN512_HUMAN Zinc finger protein 512 OS=Homo sapiens GN=ZNF512 PE=1 SV=2	-1.18074	0.430199	sp|Q96ME7|ZN512_HUMAN	1.61093	-0.182416	3.40429	-0.375269	1.99132	0.0733816	0.143006	-4.69899	0	293490	2046000	3451300	41435000	33971000	8227400	5686500	18147000	-3.28076	-1.5477	-0.561069	0.666584	1.44501	-0.459021	0.0525901	0.68222	-1.18074	0.430199	1.61093	0.0733816	0.143006
1125	sp|Q13151|ROA0_HUMAN	sp|Q13151|ROA0_HUMAN	14	sp|Q13151|ROA0_HUMAN Heterogeneous nuclear ribonucleoprotein A0 OS=Homo sapiens GN=HNRNPA0 PE=1 SV=1	3.10588	4.70671	sp|Q13151|ROA0_HUMAN	1.60083	0.600884	2.60078	3.90629	3.54892	0.00497389	0.0178666	-2.12289	0	14835000	43265000	61460000	217440000	399330000	335130000	178340000	266750000	2.51683	2.86273	3.78079	3.26314	4.89931	4.71671	4.76522	4.44557	3.10588	4.70671	1.60083	0.00497389	0.0178666
1814	sp|Q93009|UBP7_HUMAN	sp|Q93009|UBP7_HUMAN	32	sp|Q93009|UBP7_HUMAN Ubiquitin carboxyl-terminal hydrolase 7 OS=Homo sapiens GN=USP7 PE=1 SV=2	1.3029	2.90244	sp|Q93009|UBP7_HUMAN	1.59954	0.133111	3.06597	2.10267	2.41803	0.0353266	0.0812581	-4.02056	0	4424600	8984300	8468900	195870000	174700000	47572000	47313000	90236000	0.728875	0.590836	0.792391	3.09951	3.74046	1.99097	2.95038	2.92797	1.3029	2.90244	1.59954	0.0353266	0.0812581
1231	sp|Q14839|CHD4_HUMAN	sp|Q14839|CHD4_HUMAN	60	sp|Q14839|CHD4_HUMAN Chromodomain-helicase-DNA-binding protein 4 OS=Homo sapiens GN=CHD4 PE=1 SV=2	3.51699	5.1161	sp|Q14839|CHD4_HUMAN	1.59912	0.632636	2.5656	4.31654	3.66788	0.00406514	0.0154987	-1.92435	0	29870000	54997000	56348000	279680000	722360000	423610000	167550000	399340000	3.55116	3.20952	3.64986	3.65741	5.73018	5.04383	4.67986	5.01054	3.51699	5.1161	1.59912	0.00406514	0.0154987
1331	sp|Q16670|ZSC26_HUMAN	sp|Q16670|ZSC26_HUMAN	3	sp|Q16670|ZSC26_HUMAN Zinc finger and SCAN domain-containing protein 26 OS=Homo sapiens GN=ZSCAN26 PE=1 SV=2	-3.84995	-2.25283	sp|Q16670|ZSC26_HUMAN	1.59712	-0.721141	3.91538	-2.7852	1.57586	0.151948	0.246628	-5.12311	2	NA	NA	181420	4837400	745010	2745900	874330	7250400	NA	NA	-5.00253	-2.69737	-3.90949	-1.99114	-2.50833	-0.602353	-3.84995	-2.25283	1.59712	0.151948	0.246628
1275	sp|Q15397|PUM3_HUMAN	sp|Q15397|PUM3_HUMAN	23	sp|Q15397|PUM3_HUMAN Pumilio homolog 3 OS=Homo sapiens GN=PUM3 PE=1 SV=3	-0.452582	1.14433	sp|Q15397|PUM3_HUMAN	1.59691	-0.693379	3.8872	0.459937	1.56732	0.150078	0.244323	-5.24433	1	NA	1386500	11166000	20223000	108890000	9547900	4870900	43610000	NA	-2.11009	1.20925	-0.45691	3.07781	-0.251197	-0.159156	1.90985	-0.452582	1.14433	1.59691	0.150078	0.244323
175	sp|O43660|PLRG1_HUMAN	sp|O43660|PLRG1_HUMAN	12	sp|O43660|PLRG1_HUMAN Pleiotropic regulator 1 OS=Homo sapiens GN=PLRG1 PE=1 SV=1	0.736483	2.33122	sp|O43660|PLRG1_HUMAN	1.59473	-0.0991134	3.28858	1.53385	2.08709	0.0624036	0.125916	-4.55088	0	883750	9998400	14845000	111250000	84335000	56106000	27135000	53420000	-1.65165	0.745411	1.63865	2.21352	2.7196	2.22134	2.18998	2.19394	0.736483	2.33122	1.59473	0.0624036	0.125916
471	sp|P15927|RFA2_HUMAN	sp|P15927|RFA2_HUMAN	10	sp|P15927|RFA2_HUMAN Replication protein A 32 kDa subunit OS=Homo sapiens GN=RPA2 PE=1 SV=1	0.659494	2.25155	sp|P15927|RFA2_HUMAN	1.59206	0.357003	2.82711	1.45552	2.85759	0.0164228	0.0447549	-3.28847	0	3626400	10955000	10316000	31471000	35567000	133160000	37614000	31004000	0.434865	0.877474	1.08987	0.235767	1.50936	3.42808	2.63661	1.43216	0.659494	2.25155	1.59206	0.0164228	0.0447549
481	sp|P17096|HMGA1_HUMAN	sp|P17096|HMGA1_HUMAN	5	sp|P17096|HMGA1_HUMAN High mobility group protein HMG-I/HMG-Y OS=Homo sapiens GN=HMGA1 PE=1 SV=3	2.00373	3.5904	sp|P17096|HMGA1_HUMAN	1.58667	0.582243	2.5911	2.79706	3.50184	0.00538944	0.0191264	-2.20175	0	9304400	42010000	17163000	70991000	135210000	147550000	82354000	156680000	1.8274	2.82019	1.85742	1.50991	3.38127	3.57135	3.70843	3.70054	2.00373	3.5904	1.58667	0.00538944	0.0191264
2207	sp|Q9HCK8|CHD8_HUMAN	sp|Q9HCK8|CHD8_HUMAN	81	sp|Q9HCK8|CHD8_HUMAN Chromodomain-helicase-DNA-binding protein 8 OS=Homo sapiens GN=CHD8 PE=1 SV=5	2.77183	4.3527	sp|Q9HCK8|CHD8_HUMAN	1.58087	0.438448	2.72329	3.56227	3.06759	0.0113923	0.0338613	-2.9339	0	12356000	43777000	22000000	292800000	458260000	239760000	95534000	217210000	2.24661	2.87974	2.23178	3.72921	5.09226	4.24916	3.91147	4.15792	2.77183	4.3527	1.58087	0.0113923	0.0338613
2548	sp|Q9Y5B8|NDK7_HUMAN	sp|Q9Y5B8|NDK7_HUMAN	8	sp|Q9Y5B8|NDK7_HUMAN Nucleoside diphosphate kinase 7 OS=Homo sapiens GN=NME7 PE=1 SV=1	-0.919581	0.657264	sp|Q9Y5B8|NDK7_HUMAN	1.57685	-0.323229	3.47692	-0.131158	1.8397	0.094521	0.17459	-4.92711	0	1174100	3747800	3047300	14072000	2578200	66516000	14837000	22369000	-1.2318	-0.672849	-0.74878	-1.02489	-2.16929	2.45897	1.36428	0.975092	-0.919581	0.657264	1.57685	0.094521	0.17459
1299	sp|Q15654|TRIP6_HUMAN	sp|Q15654|TRIP6_HUMAN	18	sp|Q15654|TRIP6_HUMAN Thyroid receptor-interacting protein 6 OS=Homo sapiens GN=TRIP6 PE=1 SV=3	1.05543	2.63218	sp|Q15654|TRIP6_HUMAN	1.57676	0.132801	3.02072	1.8438	2.42069	0.0351642	0.0810426	-4.01621	0	7567100	15346000	5229000	60899000	31064000	204150000	53980000	48331000	1.52195	1.36464	0.0653679	1.26974	1.31961	4.02468	3.13068	2.05377	1.05543	2.63218	1.57676	0.0351642	0.0810426
629	sp|P35232|PHB_HUMAN	sp|P35232|PHB_HUMAN	6	sp|P35232|PHB_HUMAN Prohibitin OS=Homo sapiens GN=PHB PE=1 SV=1	-3.51223	-1.93935	sp|P35232|PHB_HUMAN	1.57288	-3.08887	6.23463	-2.88308	0.789335	0.454487	0.557451	-5.91686	3	NA	44452	6473200	2329900	1117900	NA	NA	7591100	NA	-7.08228	0.387205	-3.84161	-3.34064	NA	NA	-0.538058	-3.51223	-1.93935	1.57288	0.454487	0.557451
202	sp|O60563|CCNT1_HUMAN	sp|O60563|CCNT1_HUMAN	21	sp|O60563|CCNT1_HUMAN Cyclin-T1 OS=Homo sapiens GN=CCNT1 PE=1 SV=1	3.46274	5.03344	sp|O60563|CCNT1_HUMAN	1.5707	0.601828	2.53958	4.24809	3.5938	0.00460855	0.0170206	-2.04785	0	24642000	54692000	43205000	378970000	374110000	509680000	225320000	379390000	3.26681	3.20149	3.2494	4.13326	4.80786	5.30209	5.08504	4.93878	3.46274	5.03344	1.5707	0.00460855	0.0170206
570	sp|P27694|RFA1_HUMAN	sp|P27694|RFA1_HUMAN	32	sp|P27694|RFA1_HUMAN Replication protein A 70 kDa DNA-binding subunit OS=Homo sapiens GN=RPA1 PE=1 SV=2	2.524	4.09163	sp|P27694|RFA1_HUMAN	1.56762	0.447227	2.68802	3.30782	3.10169	0.0107374	0.0323246	-2.87627	0	14055000	30593000	24023000	176090000	116340000	433760000	116020000	186150000	2.43701	2.36181	2.36442	2.93277	3.17057	5.07689	4.1772	3.94185	2.524	4.09163	1.56762	0.0107374	0.0323246
1335	sp|Q16891|MIC60_HUMAN	sp|Q16891|MIC60_HUMAN	5	sp|Q16891|MIC60_HUMAN MICOS complex subunit MIC60 OS=Homo sapiens GN=IMMT PE=1 SV=1	-3.57276	-2.01065	sp|Q16891|MIC60_HUMAN	1.56211	-1.05646	4.18068	-2.94791	1.39561	0.203326	0.305636	-5.30271	3	NA	420960	1885600	854440	3069500	NA	NA	2494100	NA	-3.83295	-1.47253	-5.41279	-1.92479	NA	NA	-2.0965	-3.57276	-2.01065	1.56211	0.203326	0.305636
2365	sp|Q9UFC0|LRWD1_HUMAN	sp|Q9UFC0|LRWD1_HUMAN	13	sp|Q9UFC0|LRWD1_HUMAN Leucine-rich repeat and WD repeat-containing protein 1 OS=Homo sapiens GN=LRWD1 PE=1 SV=2	-1.38057	0.179277	sp|Q9UFC0|LRWD1_HUMAN	1.55984	-0.392828	3.51252	-0.600645	1.77084	0.105867	0.189564	-5.02779	0	666410	2184600	1533000	23588000	34558000	31965000	830520	14738000	-2.06881	-1.45296	-1.78467	-0.215833	1.46902	1.43585	-2.57864	0.390881	-1.38057	0.179277	1.55984	0.105867	0.189564
862	sp|P56134|ATPK_HUMAN	sp|P56134|ATPK_HUMAN	2	sp|P56134|ATPK_HUMAN ATP synthase subunit f, mitochondrial OS=Homo sapiens GN=ATP5J2 PE=1 SV=3	-4.44267	-2.88516	sp|P56134|ATPK_HUMAN	1.55752	-0.893301	4.00833	-3.66391	1.53222	0.173351	0.273651	-5.05903	4	NA	NA	622000	693090	1578900	NA	NA	1391400	NA	NA	-3.14475	-5.74059	-2.85665	NA	NA	-2.91366	-4.44267	-2.88516	1.55752	0.173351	0.273651
1114	sp|Q12996|CSTF3_HUMAN	sp|Q12996|CSTF3_HUMAN	16	sp|Q12996|CSTF3_HUMAN Cleavage stimulation factor subunit 3 OS=Homo sapiens GN=CSTF3 PE=1 SV=1	-1.34952	0.207488	sp|Q12996|CSTF3_HUMAN	1.557	0.513862	2.60014	-0.571014	3.30883	0.00750394	0.0247683	-2.52638	0	582750	2335800	2453600	17324000	14409000	13115000	5808900	13945000	-2.26706	-1.35623	-1.07552	-0.699255	0.24279	0.192003	0.0817176	0.313441	-1.34952	0.207488	1.557	0.00750394	0.0247683
1959	sp|Q96T21|SEBP2_HUMAN	sp|Q96T21|SEBP2_HUMAN	9	sp|Q96T21|SEBP2_HUMAN Selenocysteine insertion sequence-binding protein 2 OS=Homo sapiens GN=SECISBP2 PE=1 SV=2	-2.25989	-0.704398	sp|Q96T21|SEBP2_HUMAN	1.55549	0.425549	2.68543	-1.48214	3.05168	0.0117118	0.0344636	-2.9608	0	336480	1466200	1073800	9685200	5746500	10289000	2047900	9122600	-3.07874	-2.0293	-2.32147	-1.61003	-1.04579	-0.146826	-1.34424	-0.280739	-2.25989	-0.704398	1.55549	0.0117118	0.0344636
2183	sp|Q9H9G7|AGO3_HUMAN	sp|Q9H9G7|AGO3_HUMAN	16	sp|Q9H9G7|AGO3_HUMAN Protein argonaute-3 OS=Homo sapiens GN=AGO3 PE=1 SV=2	-3.1625	-1.60765	sp|Q9H9G7|AGO3_HUMAN	1.55485	0.331998	2.7777	-2.38507	2.81866	0.017577	0.047192	-3.35402	0	311950	537800	773300	3591100	5796600	2195700	842530	7609700	-3.19061	-3.47891	-2.81647	-3.16399	-1.03362	-2.30334	-2.559	-0.534631	-3.1625	-1.60765	1.55485	0.017577	0.047192
1759	sp|Q8WXF1|PSPC1_HUMAN	sp|Q8WXF1|PSPC1_HUMAN	30	sp|Q8WXF1|PSPC1_HUMAN Paraspeckle component 1 OS=Homo sapiens GN=PSPC1 PE=1 SV=1	4.78859	6.33392	sp|Q8WXF1|PSPC1_HUMAN	1.54534	0.358821	2.73185	5.56125	2.88721	0.0155961	0.0430992	-3.23855	0	61508000	124360000	143610000	696470000	477050000	2029300000	744820000	957940000	4.61865	4.38879	5.06047	5.08644	5.14859	7.23115	6.72032	6.23564	4.78859	6.33392	1.54534	0.0155961	0.0430992
813	sp|P52597|HNRPF_HUMAN	sp|P52597|HNRPF_HUMAN	17	sp|P52597|HNRPF_HUMAN Heterogeneous nuclear ribonucleoprotein F OS=Homo sapiens GN=HNRNPF PE=1 SV=3	2.34371	3.8889	sp|P52597|HNRPF_HUMAN	1.54519	0.270319	2.82006	3.1163	2.68685	0.0221232	0.05707	-3.57519	0	5032600	49515000	20984000	213900000	186260000	251470000	87535000	147680000	0.919163	3.05776	2.16049	3.23743	3.83027	4.31574	3.79188	3.61771	2.34371	3.8889	1.54519	0.0221232	0.05707
430	sp|P11274|BCR_HUMAN	sp|P11274|BCR_HUMAN	4	sp|P11274|BCR_HUMAN Breakpoint cluster region protein OS=Homo sapiens GN=BCR PE=1 SV=2	-6.82027	-5.27795	sp|P11274|BCR_HUMAN	1.54232	-0.202178	3.28682	-6.04911	2.1316	0.0742317	0.144424	-4.28524	4	NA	53661	NA	345630	236990	309060	NA	NA	NA	-6.81016	NA	-6.83039	-5.51502	-5.04088	NA	NA	-6.82027	-5.27795	1.54232	0.0742317	0.144424
1325	sp|Q16594|TAF9_HUMAN	sp|Q16594|TAF9_HUMAN	7	sp|Q16594|TAF9_HUMAN Transcription initiation factor TFIID subunit 9 OS=Homo sapiens GN=TAF9 PE=1 SV=1	-3.45984	-1.91816	sp|Q16594|TAF9_HUMAN	1.54168	-0.867531	3.9509	-2.22649	1.49705	0.175808	0.275686	-5.00741	3	NA	NA	NA	2973000	3349300	7728800	861950	1513400	NA	NA	NA	-3.45984	-1.80251	-0.546306	-2.52783	-2.79598	-3.45984	-1.91816	1.54168	0.175808	0.275686
2148	sp|Q9H4L4|SENP3_HUMAN	sp|Q9H4L4|SENP3_HUMAN	2	sp|Q9H4L4|SENP3_HUMAN Sentrin-specific protease 3 OS=Homo sapiens GN=SENP3 PE=1 SV=2	-5.77454	-4.24089	sp|Q9H4L4|SENP3_HUMAN	1.53365	-2.80004	5.86733	-4.6243	0.853236	0.424345	0.529929	-5.64497	4	NA	NA	NA	678230	3710000	465280	NA	100450	NA	NA	NA	-5.77454	-1.65913	-4.46969	NA	-6.59384	-5.77454	-4.24089	1.53365	0.424345	0.529929
1437	sp|Q5W0B1|RN219_HUMAN	sp|Q5W0B1|RN219_HUMAN	9	sp|Q5W0B1|RN219_HUMAN RING finger protein 219 OS=Homo sapiens GN=RNF219 PE=1 SV=1	-2.87875	-1.34698	sp|Q5W0B1|RN219_HUMAN	1.53178	-0.722218	3.78577	-2.00345	1.52761	0.15956	0.257039	-5.29675	1	125980	NA	651240	14025000	13113000	1077400	1578400	7795700	-4.53064	NA	-3.07549	-1.03013	0.110676	-3.29736	-1.7004	-0.500819	-2.87875	-1.34698	1.53178	0.15956	0.257039
1337	sp|Q17RY0|CPEB4_HUMAN	sp|Q17RY0|CPEB4_HUMAN	6	sp|Q17RY0|CPEB4_HUMAN Cytoplasmic polyadenylation element-binding protein 4 OS=Homo sapiens GN=CPEB4 PE=1 SV=1	-2.23539	-0.70494	sp|Q17RY0|CPEB4_HUMAN	1.53044	-0.156228	3.21712	-1.57948	2.03965	0.0705043	0.138658	-4.57075	1	2041800	766420	547190	6550100	NA	11197000	2946000	4600800	-0.414045	-2.9669	-3.33796	-2.22263	NA	-0.0287495	-0.84689	-1.23918	-2.23539	-0.70494	1.53044	0.0705043	0.138658
2111	sp|Q9H0D6|XRN2_HUMAN	sp|Q9H0D6|XRN2_HUMAN	30	sp|Q9H0D6|XRN2_HUMAN 5-3 exoribonuclease 2 OS=Homo sapiens GN=XRN2 PE=1 SV=1	1.6396	3.16941	sp|Q9H0D6|XRN2_HUMAN	1.52981	0.408356	2.65127	2.4045	3.02401	0.0122891	0.0358496	-3.00757	0	5493700	16965000	19583000	93648000	202120000	58026000	53002000	122750000	1.04872	1.50961	2.05631	1.94375	3.94482	2.26832	3.10567	3.35882	1.6396	3.16941	1.52981	0.0122891	0.0358496
1659	sp|Q8N720|ZN655_HUMAN	sp|Q8N720|ZN655_HUMAN	3	sp|Q8N720|ZN655_HUMAN Zinc finger protein 655 OS=Homo sapiens GN=ZNF655 PE=1 SV=3	-2.89827	-1.37085	sp|Q8N720|ZN655_HUMAN	1.52741	-0.0128375	3.06766	-2.02546	2.22912	0.0515785	0.109367	-4.28112	1	184520	1546300	NA	4601300	6294400	5827200	773000	5664900	-3.96663	-1.95242	NA	-2.77574	-0.918129	-0.940613	-2.6768	-0.947866	-2.89827	-1.37085	1.52741	0.0515785	0.109367
1922	sp|Q96MG7|NSE3_HUMAN	sp|Q96MG7|NSE3_HUMAN	3	sp|Q96MG7|NSE3_HUMAN Non-structural maintenance of chromosomes element 3 homolog OS=Homo sapiens GN=NSMCE3 PE=1 SV=1	-3.95121	-2.42789	sp|Q96MG7|NSE3_HUMAN	1.52333	-0.326323	3.37297	-3.34188	1.92672	0.0931755	0.173009	-4.61315	3	NA	277460	818860	1357200	1931800	NA	NA	2184800	NA	-4.43546	-2.73015	-4.68803	-2.57389	NA	NA	-2.28189	-3.95121	-2.42789	1.52333	0.0931755	0.173009
1264	sp|Q15233|NONO_HUMAN	sp|Q15233|NONO_HUMAN	43	sp|Q15233|NONO_HUMAN Non-POU domain-containing octamer-binding protein OS=Homo sapiens GN=NONO PE=1 SV=4	7.96566	9.48878	sp|Q15233|NONO_HUMAN	1.52312	0.398089	2.64815	8.72722	3.00122	0.0127863	0.0367995	-3.04608	0	503910000	927040000	1156700000	6722100000	5853800000	14626000000	7567900000	9257900000	7.72699	7.29223	8.20604	8.63738	8.66309	9.98877	9.89143	9.41182	7.96566	9.48878	1.52312	0.0127863	0.0367995
1490	sp|Q6UN15|FIP1_HUMAN	sp|Q6UN15|FIP1_HUMAN	14	sp|Q6UN15|FIP1_HUMAN Pre-mRNA 3-end-processing factor FIP1 OS=Homo sapiens GN=FIP1L1 PE=1 SV=1	1.1188	2.63942	sp|Q6UN15|FIP1_HUMAN	1.52062	0.347353	2.69389	1.87911	2.87311	0.0159843	0.0439477	-3.26233	0	6783800	8253300	6315900	117300000	95969000	76476000	31552000	71746000	1.36046	0.468175	0.350113	2.29646	2.90075	2.65379	2.39625	2.60691	1.1188	2.63942	1.52062	0.0159843	0.0439477
2153	sp|Q9H583|HEAT1_HUMAN	sp|Q9H583|HEAT1_HUMAN	34	sp|Q9H583|HEAT1_HUMAN HEAT repeat-containing protein 1 OS=Homo sapiens GN=HEATR1 PE=1 SV=3	-0.987955	0.5308	sp|Q9H583|HEAT1_HUMAN	1.51875	-0.488216	3.52573	-0.228577	1.67755	0.123215	0.211175	-5.16093	0	783170	3555800	6899600	8276900	65568000	3477100	4526500	36939000	-1.83021	-0.748859	0.48339	-1.85614	2.36677	-1.66152	-0.259451	1.6774	-0.987955	0.5308	1.51875	0.123215	0.211175
1380	sp|Q58A45|PAN3_HUMAN	sp|Q58A45|PAN3_HUMAN	6	sp|Q58A45|PAN3_HUMAN PAB-dependent poly(A)-specific ribonuclease subunit PAN3 OS=Homo sapiens GN=PAN3 PE=1 SV=3	NA	-3.66486	sp|Q58A45|PAN3_HUMAN	NA	NA	NA	-3.66486	NA	NA	NA	NA	4	NA	NA	NA	NA	800000	336430	323820	2559000	NA	NA	NA	NA	-3.80966	-4.9224	-3.86685	-2.06053	-5.18197	-3.66486	1.51711	0	0
2232	sp|Q9NQ55|SSF1_HUMAN	sp|Q9NQ55|SSF1_HUMAN	12	sp|Q9NQ55|SSF1_HUMAN Suppressor of SWI4 1 homolog OS=Homo sapiens GN=PPAN PE=2 SV=1	-0.39642	1.11222	sp|Q9NQ55|SSF1_HUMAN	1.50864	-0.0914173	3.1087	0.465662	2.11943	0.0618369	0.125159	-4.44981	1	NA	2899700	8590000	14673000	57022000	34578000	5384400	19107000	NA	-1.04367	0.813798	-0.959387	2.17101	1.54555	-0.0220728	0.754398	-0.39642	1.11222	1.50864	0.0618369	0.125159
1609	sp|Q8IWI9|MGAP_HUMAN	sp|Q8IWI9|MGAP_HUMAN	39	sp|Q8IWI9|MGAP_HUMAN MAX gene-associated protein OS=Homo sapiens GN=MGA PE=1 SV=3	0.325762	1.83192	sp|Q8IWI9|MGAP_HUMAN	1.50615	-0.0552948	3.0676	1.07884	2.1383	0.0571913	0.118085	-4.47056	0	6048200	2454100	6130100	54364000	123920000	21480000	14985000	40606000	1.19083	-1.28482	0.305092	1.09195	3.25905	0.880834	1.37785	1.80992	0.325762	1.83192	1.50615	0.0571913	0.118085
2322	sp|Q9NZC7|WWOX_HUMAN	sp|Q9NZC7|WWOX_HUMAN	16	sp|Q9NZC7|WWOX_HUMAN WW domain-containing oxidoreductase OS=Homo sapiens GN=WWOX PE=1 SV=1	0.507646	2.01356	sp|Q9NZC7|WWOX_HUMAN	1.50592	-0.422813	3.43464	1.36817	1.75508	0.111734	0.196786	-4.98669	1	NA	3126000	4118600	156950000	28836000	56056000	29655000	57930000	NA	-0.935057	-0.29455	2.75254	1.21528	2.2201	2.31144	2.30743	0.507646	2.01356	1.50592	0.111734	0.196786
1810	sp|Q92989|CLP1_HUMAN	sp|Q92989|CLP1_HUMAN	6	sp|Q92989|CLP1_HUMAN Polyribonucleotide 5-hydroxyl-kinase Clp1 OS=Homo sapiens GN=CLP1 PE=1 SV=1	-2.76432	-1.26047	sp|Q92989|CLP1_HUMAN	1.50385	-0.745211	3.7529	-2.01239	1.52949	0.162922	0.261384	-5.2354	2	NA	822440	903050	4401100	13183000	9814800	NA	800990	NA	-2.86494	-2.58259	-2.84542	0.118139	-0.212703	NA	-3.68685	-2.76432	-1.26047	1.50385	0.162922	0.261384
476	sp|P16615|AT2A2_HUMAN	sp|P16615|AT2A2_HUMAN	13	sp|P16615|AT2A2_HUMAN Sarcoplasmic/endoplasmic reticulum calcium ATPase 2 OS=Homo sapiens GN=ATP2A2 PE=1 SV=1	-0.409661	1.09051	sp|P16615|AT2A2_HUMAN	1.50018	-0.0144145	3.01477	0.340427	2.19571	0.0518426	0.10973	-4.37968	0	670440	12812000	4998200	17540000	20083000	48398000	11398000	17548000	-2.0599	1.1038	-0.00269666	-0.679847	0.708199	2.01501	1.00363	0.635223	-0.409661	1.09051	1.50018	0.0518426	0.10973
134	sp|O15294|OGT1_HUMAN	sp|O15294|OGT1_HUMAN	26	sp|O15294|OGT1_HUMAN UDP-N-acetylglucosamine--peptide N-acetylglucosaminyltransferase 110 kDa subunit OS=Homo sapiens GN=OGT PE=1 SV=3	0.658015	2.15433	sp|O15294|OGT1_HUMAN	1.49631	0.147509	2.84512	1.40617	2.45924	0.0328876	0.0776147	-3.95294	0	3698200	8228000	6136700	66086000	97972000	119500000	11745000	29573000	0.46384	0.463738	0.306714	1.39777	2.9297	3.27696	1.04465	1.366	0.658015	2.15433	1.49631	0.0328876	0.0776147
395	sp|P08047|SP1_HUMAN	sp|P08047|SP1_HUMAN	4	sp|P08047|SP1_HUMAN Transcription factor Sp1 OS=Homo sapiens GN=SP1 PE=1 SV=3	-1.22705	0.264463	sp|P08047|SP1_HUMAN	1.49151	-0.306727	3.28975	-0.232707	1.89724	0.0926538	0.172176	-4.68495	2	NA	NA	5197000	5451400	10189000	15757000	8337500	13583000	NA	NA	0.0561124	-2.51021	-0.242979	0.448242	0.575976	0.276614	-1.22705	0.264463	1.49151	0.0926538	0.172176
362	sp|P05114|HMGN1_HUMAN	sp|P05114|HMGN1_HUMAN	7	sp|P05114|HMGN1_HUMAN Non-histone chromosomal protein HMG-14 OS=Homo sapiens GN=HMGN1 PE=1 SV=3	0.570939	2.06181	sp|P05114|HMGN1_HUMAN	1.49087	-2.81197	5.79372	1.42287	0.778849	0.455244	0.557828	-6.09968	1	1305600	2157500	84383000	NA	140210000	1817200	308880000	42269000	-1.07491	-1.471	4.25873	NA	3.43217	-2.56751	5.51646	1.86612	0.570939	2.06181	1.49087	0.455244	0.557828
1018	sp|Q00403|TF2B_HUMAN	sp|Q00403|TF2B_HUMAN	4	sp|Q00403|TF2B_HUMAN Transcription initiation factor IIB OS=Homo sapiens GN=GTF2B PE=1 SV=1	-3.54951	-2.06433	sp|Q00403|TF2B_HUMAN	1.48517	-0.0694018	3.03975	-2.95544	2.23502	0.0585387	0.119923	-4.18073	3	NA	795780	423760	2089000	NA	NA	1328200	2329300	NA	-2.91257	-3.7234	-4.01255	NA	NA	-1.93645	-2.19222	-3.54951	-2.06433	1.48517	0.0585387	0.119923
2216	sp|Q9NNW5|WDR6_HUMAN	sp|Q9NNW5|WDR6_HUMAN	14	sp|Q9NNW5|WDR6_HUMAN WD repeat-containing protein 6 OS=Homo sapiens GN=WDR6 PE=1 SV=1	-0.616809	0.865795	sp|Q9NNW5|WDR6_HUMAN	1.4826	0.100017	2.86519	0.124493	2.37717	0.037919	0.0864731	-4.08731	0	899660	6392700	3435500	21337000	33548000	41856000	3625000	19553000	-1.62528	0.0989507	-0.567987	-0.372923	1.42744	1.81225	-0.563216	0.786705	-0.616809	0.865795	1.4826	0.037919	0.0864731
1123	sp|Q13123|RED_HUMAN	sp|Q13123|RED_HUMAN	25	sp|Q13123|RED_HUMAN Protein Red OS=Homo sapiens GN=IK PE=1 SV=3	3.36675	4.848	sp|Q13123|RED_HUMAN	1.48125	0.322781	2.63971	4.10737	2.83447	0.0170987	0.0460651	-3.32741	0	18495000	79363000	29961000	392250000	267020000	642810000	177550000	313480000	2.84273	3.73961	2.69747	4.1872	4.33516	5.62609	4.75915	4.67159	3.36675	4.848	1.48125	0.0170987	0.0460651
880	sp|P60891|PRPS1_HUMAN;sp|P21108|PRPS3_HUMAN;sp|P11908|PRPS2_HUMAN	sp|P60891|PRPS1_HUMAN	4	sp|P60891|PRPS1_HUMAN Ribose-phosphate pyrophosphokinase 1 OS=Homo sapiens GN=PRPS1 PE=1 SV=2;sp|P21108|PRPS3_HUMAN Ribose-phosphate pyrophosphokinase 3 OS=Homo sapiens GN=PRPS1L1 PE=1 SV=2;sp|P11908|PRPS2_HUMAN Ribose-phosphate pyrophosphokinase 2 OS=Homo	-2.32153	-0.840542	sp|P60891|PRPS1_HUMAN	1.48098	0.469825	2.49214	-1.58103	3.24683	0.00835103	0.0271466	-2.63101	0	433040	961260	1199900	8652400	6192600	7292800	1995900	8292100	-2.70589	-2.63951	-2.15406	-1.78665	-0.940985	-0.627377	-1.37942	-0.414386	-2.32153	-0.840542	1.48098	0.00835103	0.0271466
2058	sp|Q9BWU0|NADAP_HUMAN	sp|Q9BWU0|NADAP_HUMAN	20	sp|Q9BWU0|NADAP_HUMAN Kanadaptin OS=Homo sapiens GN=SLC4A1AP PE=1 SV=1	1.13964	2.61999	sp|Q9BWU0|NADAP_HUMAN	1.48035	0.383974	2.57673	1.87982	2.99318	0.0129665	0.0371821	-3.05967	0	7172100	17447000	6746300	55214000	47472000	130120000	38166000	67117000	1.44272	1.5501	0.449512	1.11625	1.91408	3.39584	2.65653	2.51353	1.13964	2.61999	1.48035	0.0129665	0.0371821
2240	sp|Q9NQT4|EXOS5_HUMAN	sp|Q9NQT4|EXOS5_HUMAN	6	sp|Q9NQT4|EXOS5_HUMAN Exosome complex component RRP46 OS=Homo sapiens GN=EXOSC5 PE=1 SV=1	-2.15804	-0.680041	sp|Q9NQT4|EXOS5_HUMAN	1.478	-0.451199	3.40719	-1.41904	1.84713	0.111234	0.196198	-4.66095	4	NA	NA	881340	9163300	10397000	NA	2368300	NA	NA	NA	-2.61928	-1.69679	-0.214651	NA	-1.14543	NA	-2.15804	-0.680041	1.478	0.111234	0.196198
1974	sp|Q99504|EYA3_HUMAN	sp|Q99504|EYA3_HUMAN	6	sp|Q99504|EYA3_HUMAN Eyes absent homolog 3 OS=Homo sapiens GN=EYA3 PE=1 SV=3	-1.34544	0.13154	sp|Q99504|EYA3_HUMAN	1.47698	0.276666	2.67729	-0.606949	2.72777	0.0205985	0.0538345	-3.50668	0	580420	3803900	1532000	17631000	21852000	8613700	6645800	9864800	-2.27298	-0.651374	-1.78565	-0.671742	0.826533	-0.394958	0.265805	-0.171221	-1.34544	0.13154	1.47698	0.0205985	0.0538345
2275	sp|Q9NV31|IMP3_HUMAN	sp|Q9NV31|IMP3_HUMAN	6	sp|Q9NV31|IMP3_HUMAN U3 small nucleolar ribonucleoprotein protein IMP3 OS=Homo sapiens GN=IMP3 PE=1 SV=1	-2.16499	-0.690282	sp|Q9NV31|IMP3_HUMAN	1.4747	0.0878049	2.8616	-1.42763	2.35715	0.039256	0.0887396	-4.1199	0	567330	1067300	2233300	4993500	20292000	2849100	3584500	5593500	-2.30669	-2.48826	-1.21736	-2.64763	0.722712	-1.93963	-0.578582	-0.965626	-2.16499	-0.690282	1.4747	0.039256	0.0887396
965	sp|P63208|SKP1_HUMAN	sp|P63208|SKP1_HUMAN	10	sp|P63208|SKP1_HUMAN S-phase kinase-associated protein 1 OS=Homo sapiens GN=SKP1 PE=1 SV=2	0.495596	1.96521	sp|P63208|SKP1_HUMAN	1.46962	0.435888	2.50335	1.23041	3.15156	0.00984759	0.0306935	-2.79197	0	3769500	12194000	5206100	34933000	68691000	54574000	13518000	46818000	0.492062	1.03234	0.0587502	0.399231	2.43199	2.18269	1.23694	2.00924	0.495596	1.96521	1.46962	0.00984759	0.0306935
645	sp|P35637|FUS_HUMAN	sp|P35637|FUS_HUMAN	12	sp|P35637|FUS_HUMAN RNA-binding protein FUS OS=Homo sapiens GN=FUS PE=1 SV=1	3.30067	4.76099	sp|P35637|FUS_HUMAN	1.46032	0.243132	2.6775	4.03083	2.65961	0.0231999	0.0592316	-3.62072	0	29664000	41569000	65114000	182520000	143820000	427170000	288190000	425380000	3.54093	2.80494	3.86787	2.98895	3.46781	5.05552	5.42163	5.09899	3.30067	4.76099	1.46032	0.0231999	0.0592316
1332	sp|Q16777|H2A2C_HUMAN;sp|Q6FI13|H2A2A_HUMAN	sp|Q16777|H2A2C_HUMAN	8	sp|Q16777|H2A2C_HUMAN Histone H2A type 2-C OS=Homo sapiens GN=HIST2H2AC PE=1 SV=4;sp|Q6FI13|H2A2A_HUMAN Histone H2A type 2-A OS=Homo sapiens GN=HIST2H2AA3 PE=1 SV=3	8.49937	9.95366	sp|Q16777|H2A2C_HUMAN	1.45429	0.392341	2.51624	9.22651	3.03581	0.0120394	0.0352957	-2.98762	0	1135900000	1921300000	2113800000	3485400000	15194000000	11540000000	9557400000	13558000000	8.92819	8.34555	9.11511	7.60862	10.0001	9.6579	10.2107	9.94598	8.49937	9.95366	1.45429	0.0120394	0.0352957
685	sp|P41250|SYG_HUMAN	sp|P41250|SYG_HUMAN	2	sp|P41250|SYG_HUMAN Glycine--tRNA ligase OS=Homo sapiens GN=GARS PE=1 SV=3	-6.21	-4.7589	sp|P41250|SYG_HUMAN	1.4511	-0.681745	3.58395	-5.33934	1.59167	0.153218	0.248347	-5.05967	3	NA	NA	75463	552780	1036300	126360	NA	435460	NA	NA	-6.32511	-6.09488	-3.44689	-6.28963	NA	-4.54017	-6.21	-4.7589	1.4511	0.153218	0.248347
2593	zz|FGCZCont0255_P12763|FETUA_BOVIN;CON__P12763	zz|FGCZCont0255_P12763|FETUA_BOVIN	6	zz|FGCZCont0255_P12763|FETUA_BOVIN blastpHomologue_0.0;	-0.354857	1.08797	zz|FGCZCont0255_P12763|FETUA_BOVIN	1.44283	-0.960306	3.84596	0.263497	1.3496	0.208775	0.310863	-5.52143	1	1479100	5687100	12161000	8596600	69862000	NA	1863600	56865000	-0.890513	-0.0700922	1.33796	-1.79678	2.45569	NA	-1.47322	2.28145	-0.354857	1.08797	1.44283	0.208775	0.310863
58	sp|O00170|AIP_HUMAN	sp|O00170|AIP_HUMAN	2	sp|O00170|AIP_HUMAN AH receptor-interacting protein OS=Homo sapiens GN=AIP PE=1 SV=2	-4.41541	-2.97557	sp|O00170|AIP_HUMAN	1.43984	-0.267366	3.14704	-3.55151	1.97307	0.0869062	0.163948	-4.54912	3	NA	381020	NA	1220900	789350	NA	903010	1698900	NA	-3.97703	NA	-4.85379	-3.82845	NA	-2.46418	-2.63409	-4.41541	-2.97557	1.43984	0.0869062	0.163948
1088	sp|Q12788|TBL3_HUMAN	sp|Q12788|TBL3_HUMAN	18	sp|Q12788|TBL3_HUMAN Transducin beta-like protein 3 OS=Homo sapiens GN=TBL3 PE=1 SV=2	1.0932	2.52733	sp|Q12788|TBL3_HUMAN	1.43414	-0.159928	3.0282	1.81027	1.9944	0.0730014	0.14294	-4.69427	0	2545700	7950500	34407000	56080000	146310000	29981000	34981000	78548000	-0.0880622	0.41415	2.90609	1.14062	3.49187	1.34638	2.53735	2.73374	1.0932	2.52733	1.43414	0.0730014	0.14294
2492	sp|Q9Y2P8|RCL1_HUMAN	sp|Q9Y2P8|RCL1_HUMAN	11	sp|Q9Y2P8|RCL1_HUMAN RNA 3-terminal phosphate cyclase-like protein OS=Homo sapiens GN=RCL1 PE=1 SV=3	-1.72622	-0.294219	sp|Q9Y2P8|RCL1_HUMAN	1.432	-0.795227	3.65923	-1.01022	1.4253	0.183407	0.284725	-5.49931	0	216250	1075300	5696100	15341000	27792000	1816000	3425800	20729000	-3.73212	-2.47747	0.194376	-0.889657	1.16359	-2.56843	-0.640518	0.868481	-1.72622	-0.294219	1.432	0.183407	0.284725
1787	sp|Q92733|PRCC_HUMAN	sp|Q92733|PRCC_HUMAN	11	sp|Q92733|PRCC_HUMAN Proline-rich protein PRCC OS=Homo sapiens GN=PRCC PE=1 SV=1	1.20165	2.63298	sp|Q92733|PRCC_HUMAN	1.43132	0.217509	2.64514	1.91731	2.61405	0.0251189	0.0631317	-3.69671	0	4646300	17305000	6438400	102690000	41453000	116190000	45355000	75459000	0.801131	1.53829	0.379077	2.08811	1.72403	3.23774	2.89257	2.67756	1.20165	2.63298	1.43132	0.0251189	0.0631317
2067	sp|Q9BXY0|MAK16_HUMAN	sp|Q9BXY0|MAK16_HUMAN	6	sp|Q9BXY0|MAK16_HUMAN Protein MAK16 homolog OS=Homo sapiens GN=MAK16 PE=1 SV=2	-3.00587	-1.57523	sp|Q9BXY0|MAK16_HUMAN	1.43065	-0.0135627	2.87486	-2.18836	2.22675	0.0517819	0.1097	-4.2848	1	229080	NA	1334200	3135300	8947100	2665500	1172900	3225200	-3.64694	NA	-1.99409	-3.37659	-0.425177	-2.03263	-2.10652	-1.73657	-3.00587	-1.57523	1.43065	0.0517819	0.1097
1471	sp|Q6P1J9|CDC73_HUMAN	sp|Q6P1J9|CDC73_HUMAN	28	sp|Q6P1J9|CDC73_HUMAN Parafibromin OS=Homo sapiens GN=CDC73 PE=1 SV=1	1.1831	2.61356	sp|Q6P1J9|CDC73_HUMAN	1.43047	0.260202	2.60073	1.89833	2.7097	0.0212584	0.0550712	-3.53695	0	3892100	23435000	7620600	74392000	53967000	136440000	31325000	67044000	0.539364	1.97657	0.633251	1.5832	2.09383	3.46205	2.38637	2.51201	1.1831	2.61356	1.43047	0.0212584	0.0550712
1584	sp|Q86XL3|ANKL2_HUMAN	sp|Q86XL3|ANKL2_HUMAN	3	sp|Q86XL3|ANKL2_HUMAN Ankyrin repeat and LEM domain-containing protein 2 OS=Homo sapiens GN=ANKLE2 PE=1 SV=4	2.55967	3.98809	sp|Q86XL3|ANKL2_HUMAN	1.42843	0.384234	2.47262	3.27388	3.03253	0.0121083	0.0354537	-2.99317	0	18876000	38550000	35620000	80743000	205840000	161810000	146520000	166470000	2.87286	2.69596	2.95833	1.71151	3.97039	3.70016	4.49642	3.7854	2.55967	3.98809	1.42843	0.0121083	0.0354537
837	sp|P54132|BLM_HUMAN	sp|P54132|BLM_HUMAN	33	sp|P54132|BLM_HUMAN Bloom syndrome protein OS=Homo sapiens GN=BLM PE=1 SV=1	1.30336	2.72696	sp|P54132|BLM_HUMAN	1.4236	-0.0725562	2.91975	2.01516	2.1093	0.0600899	0.122147	-4.51614	0	2144100	11976000	18941000	137290000	145210000	43447000	35821000	94486000	-0.341794	1.00627	2.00605	2.54293	3.48129	1.86434	2.56981	2.99241	1.30336	2.72696	1.4236	0.0600899	0.122147
2372	sp|Q9UGU5|HMGX4_HUMAN	sp|Q9UGU5|HMGX4_HUMAN	8	sp|Q9UGU5|HMGX4_HUMAN HMG domain-containing protein 4 OS=Homo sapiens GN=HMGXB4 PE=1 SV=2	-1.61698	-0.195041	sp|Q9UGU5|HMGX4_HUMAN	1.42194	-0.222216	3.0661	-0.906011	1.91719	0.083096	0.157642	-4.81156	0	220440	3766500	1388200	24378000	6820600	10935000	7214500	9056800	-3.70376	-0.665656	-1.93427	-0.164236	-0.805587	-0.0618074	0.378106	-0.290875	-1.61698	-0.195041	1.42194	0.083096	0.157642
1288	sp|Q15532|SSXT_HUMAN	sp|Q15532|SSXT_HUMAN	2	sp|Q15532|SSXT_HUMAN Protein SSXT OS=Homo sapiens GN=SS18 PE=1 SV=3	-1.85919	-0.443045	sp|Q15532|SSXT_HUMAN	1.41614	-0.592302	3.42459	-0.797081	1.7	0.136998	0.228815	-4.73618	4	NA	NA	NA	8260800	8931900	NA	3362700	9421300	NA	NA	NA	-1.85919	-0.42756	NA	-0.665946	-0.235628	-1.85919	-0.443045	1.41614	0.136998	0.228815
352	sp|P02786|TFR1_HUMAN	sp|P02786|TFR1_HUMAN	3	sp|P02786|TFR1_HUMAN Transferrin receptor protein 1 OS=Homo sapiens GN=TFRC PE=1 SV=2	-3.98459	-2.57131	sp|P02786|TFR1_HUMAN	1.41328	-3.37669	6.20325	-3.63127	0.71137	0.501981	0.604426	-5.75463	4	22784	600520	1760100	NA	NA	NA	NA	1776800	-7.05792	-3.31947	-1.57638	NA	NA	NA	NA	-2.57131	-3.98459	-2.57131	1.41328	0.501981	0.604426
1303	sp|Q15723|ELF2_HUMAN	sp|Q15723|ELF2_HUMAN	18	sp|Q15723|ELF2_HUMAN ETS-related transcription factor Elf-2 OS=Homo sapiens GN=ELF2 PE=1 SV=2	0.108055	1.52109	sp|Q15723|ELF2_HUMAN	1.41303	0.341712	2.48435	0.814571	2.92389	0.0146298	0.0410208	-3.17667	0	1585400	8315200	5547200	39376000	44292000	24147000	14892000	41901000	-0.787943	0.478975	0.154437	0.586752	1.81689	1.04424	1.36934	1.85388	0.108055	1.52109	1.41303	0.0146298	0.0410208
1143	sp|Q13330|MTA1_HUMAN	sp|Q13330|MTA1_HUMAN	19	sp|Q13330|MTA1_HUMAN Metastasis-associated protein MTA1 OS=Homo sapiens GN=MTA1 PE=1 SV=2	-0.18284	1.22876	sp|Q13330|MTA1_HUMAN	1.4116	0.129972	2.69324	0.522962	2.44162	0.0339099	0.0794712	-3.9819	0	2589700	6222000	3057800	27336000	65176000	32576000	13785000	9878500	-0.0627365	0.0598318	-0.743593	0.015139	2.35836	1.46228	1.26369	-0.169278	-0.18284	1.22876	1.4116	0.0339099	0.0794712
4	CON__P01966;zz|FGCZCont0141_P69906|HBA_PANPA;sp|P69905|HBA_HUMAN	CON__P01966	6	;zz|FGCZCont0141_P69906|HBA_PANPA blastpHomologue_2.0e-99;sp|P69905|HBA_HUMAN Hemoglobin subunit alpha OS=Homo sapiens GN=HBA1 PE=1 SV=2	-1.10142	0.297403	CON__P01966	1.39882	-0.612947	3.4106	-0.402009	1.54139	0.153103	0.248332	-5.34779	0	1070400	1244600	6119700	13641000	80908000	2993800	5097300	15883000	-1.36846	-2.26614	0.302531	-1.07361	2.66145	-1.87046	-0.0970172	0.495641	-1.10142	0.297403	1.39882	0.153103	0.248332
327	sp|O95757|HS74L_HUMAN	sp|O95757|HS74L_HUMAN	11	sp|O95757|HS74L_HUMAN Heat shock 70 kDa protein 4L OS=Homo sapiens GN=HSPA4L PE=1 SV=3	-3.87274	-2.47588	sp|O95757|HS74L_HUMAN	1.39685	-1.11135	3.90506	-3.314	1.30288	0.231736	0.336511	-5.41146	3	69774	955280	NA	2778500	4981400	804190	NA	NA	-5.40387	-2.64853	NA	-3.56581	-1.24607	-3.7057	NA	NA	-3.87274	-2.47588	1.39685	0.231736	0.336511
736	sp|P48651|PTSS1_HUMAN	sp|P48651|PTSS1_HUMAN	3	sp|P48651|PTSS1_HUMAN Phosphatidylserine synthase 1 OS=Homo sapiens GN=PTDSS1 PE=1 SV=1	-3.94059	-2.54393	sp|P48651|PTSS1_HUMAN	1.39666	0.121848	2.67148	-3.1425	2.46271	0.0349597	0.0807289	-3.91464	1	183150	371350	394850	NA	1885300	4113500	484900	1481100	-3.97764	-4.01418	-3.82994	NA	-2.60804	-1.42685	-3.31462	-2.82618	-3.94059	-2.54393	1.39666	0.0349597	0.0807289
1453	sp|Q6DKI1|RL7L_HUMAN	sp|Q6DKI1|RL7L_HUMAN	10	sp|Q6DKI1|RL7L_HUMAN 60S ribosomal protein L7-like 1 OS=Homo sapiens GN=RPL7L1 PE=1 SV=1	-1.34684	0.0441739	sp|Q6DKI1|RL7L_HUMAN	1.39102	-0.801801	3.58384	-0.651335	1.40623	0.188846	0.291102	-5.52345	0	250770	2920400	8892000	9105900	44769000	3518200	3072300	19451000	-3.51325	-1.03339	0.865897	-1.70663	1.8319	-1.64511	-0.789476	0.779382	-1.34684	0.0441739	1.39102	0.188846	0.291102
1294	sp|Q15637|SF01_HUMAN	sp|Q15637|SF01_HUMAN	20	sp|Q15637|SF01_HUMAN Splicing factor 1 OS=Homo sapiens GN=SF1 PE=1 SV=4	4.40325	5.7942	sp|Q15637|SF01_HUMAN	1.39095	0.279994	2.5019	5.09873	2.77551	0.0189518	0.0500298	-3.42657	0	41109000	106220000	85421000	726150000	442590000	1246300000	433500000	609600000	4.02315	4.1609	4.27716	5.1518	5.04349	6.55049	5.98004	5.60279	4.40325	5.7942	1.39095	0.0189518	0.0500298
928	sp|P62333|PRS10_HUMAN	sp|P62333|PRS10_HUMAN	2	sp|P62333|PRS10_HUMAN 26S protease regulatory subunit 10B OS=Homo sapiens GN=PSMC6 PE=1 SV=1	-4.80719	-3.41657	sp|P62333|PRS10_HUMAN	1.39062	-0.591892	3.37313	-4.21121	1.57674	0.147903	0.242228	-5.23178	1	107060	116790	195130	2275200	4600100	840870	NA	262550	-4.77114	-5.68612	-4.89268	-3.87882	-1.35769	-3.64343	NA	-5.2486	-4.80719	-3.41657	1.39062	0.147903	0.242228
2187	sp|Q9HAF1|EAF6_HUMAN	sp|Q9HAF1|EAF6_HUMAN	3	sp|Q9HAF1|EAF6_HUMAN Chromatin modification-related protein MEAF6 OS=Homo sapiens GN=MEAF6 PE=1 SV=1	-2.88497	-1.4962	sp|Q9HAF1|EAF6_HUMAN	1.38876	0.081288	2.69623	-2.09139	2.38761	0.0396266	0.089406	-4.03336	1	NA	393820	1053000	5944200	6174600	3748100	1254200	3906700	NA	-3.92927	-2.35097	-2.37466	-0.945065	-1.55673	-2.01486	-1.46816	-2.88497	-1.4962	1.38876	0.0396266	0.089406
1660	sp|Q8N726|ARF_HUMAN	sp|Q8N726|ARF_HUMAN	3	sp|Q8N726|ARF_HUMAN Tumor suppressor ARF OS=Homo sapiens GN=CDKN2A PE=1 SV=2	-2.75641	-1.36828	sp|Q8N726|ARF_HUMAN	1.38814	-1.0208	3.79707	-2.40938	1.38934	0.2112	0.313283	-5.1081	4	222270	964020	1380800	NA	4565500	NA	NA	NA	-3.69154	-2.63537	-1.94233	NA	-1.36828	NA	NA	NA	-2.75641	-1.36828	1.38814	0.2112	0.313283
1923	sp|Q96MU7|YTDC1_HUMAN	sp|Q96MU7|YTDC1_HUMAN	6	sp|Q96MU7|YTDC1_HUMAN YTH domain-containing protein 1 OS=Homo sapiens GN=YTHDC1 PE=1 SV=3	-0.64001	0.741682	sp|Q96MU7|YTDC1_HUMAN	1.38169	0.0915241	2.67186	0.0508359	2.37407	0.0381235	0.086845	-4.09237	0	742650	5652800	4164400	22431000	26896000	20253000	14787000	8938400	-1.90872	-0.0788358	-0.277875	-0.294607	1.11766	0.798711	1.35966	-0.3093	-0.64001	0.741682	1.38169	0.0381235	0.086845
977	sp|P68371|TBB4B_HUMAN	sp|P68371|TBB4B_HUMAN	24	sp|P68371|TBB4B_HUMAN Tubulin beta-4B chain OS=Homo sapiens GN=TUBB4B PE=1 SV=1	3.64902	5.02397	sp|P68371|TBB4B_HUMAN	1.37495	0.400076	2.34982	4.3365	3.12656	0.0102838	0.0315602	-2.83422	0	33763000	61359000	74390000	241490000	445110000	611060000	159430000	363050000	3.73221	3.36774	4.06868	3.42745	5.05145	5.55537	4.61192	4.87714	3.64902	5.02397	1.37495	0.0102838	0.0315602
1705	sp|Q8NI36|WDR36_HUMAN	sp|Q8NI36|WDR36_HUMAN	26	sp|Q8NI36|WDR36_HUMAN WD repeat-containing protein 36 OS=Homo sapiens GN=WDR36 PE=1 SV=1	1.03544	2.40052	sp|Q8NI36|WDR36_HUMAN	1.36508	-0.18623	2.91639	1.71798	1.95069	0.0785668	0.150136	-4.76093	0	2619500	7867200	22135000	72723000	152820000	21908000	32231000	77529000	-0.0458274	0.398927	2.24101	1.54766	3.55289	0.90838	2.42537	2.71545	1.03544	2.40052	1.36508	0.0785668	0.150136
47	sp|A5YKK6|CNOT1_HUMAN	sp|A5YKK6|CNOT1_HUMAN	21	sp|A5YKK6|CNOT1_HUMAN CCR4-NOT transcription complex subunit 1 OS=Homo sapiens GN=CNOT1 PE=1 SV=2	-3.13395	-1.77427	sp|A5YKK6|CNOT1_HUMAN	1.35968	-0.109657	2.82901	-2.55123	2.0801	0.0659737	0.131613	-4.50963	1	250200	1140100	515980	3510000	9113200	1810800	NA	2079600	-3.51661	-2.39289	-3.42651	-3.19977	-0.399393	-2.57243	NA	-2.35098	-3.13395	-1.77427	1.35968	0.0659737	0.131613
2043	sp|Q9BV73|CP250_HUMAN	sp|Q9BV73|CP250_HUMAN	2	sp|Q9BV73|CP250_HUMAN Centrosome-associated protein CEP250 OS=Homo sapiens GN=CEP250 PE=1 SV=2	-3.77421	-2.41664	sp|Q9BV73|CP250_HUMAN	1.35757	-0.689399	3.40453	-3.09543	1.59901	0.157906	0.254721	-4.97687	4	128110	NA	NA	3880600	1637200	NA	1242700	NA	-4.50586	NA	NA	-3.04256	-2.80583	NA	-2.02746	NA	-3.77421	-2.41664	1.35757	0.157906	0.254721
2026	sp|Q9BSJ5|CQ080_HUMAN	sp|Q9BSJ5|CQ080_HUMAN	6	sp|Q9BSJ5|CQ080_HUMAN Uncharacterized protein C17orf80 OS=Homo sapiens GN=C17orf80 PE=2 SV=2	-4.55599	-3.20179	sp|Q9BSJ5|CQ080_HUMAN	1.3542	-0.279243	2.98763	-4.01431	1.93952	0.091402	0.170117	-4.59552	3	NA	173480	202850	2518700	NA	1179600	514810	NA	NA	-5.11422	-4.83418	-3.71957	NA	-3.17083	-3.23276	NA	-4.55599	-3.20179	1.3542	0.091402	0.170117
2323	sp|Q9NZI7|UBIP1_HUMAN	sp|Q9NZI7|UBIP1_HUMAN	14	sp|Q9NZI7|UBIP1_HUMAN Upstream-binding protein 1 OS=Homo sapiens GN=UBP1 PE=1 SV=1	0.735205	2.08006	sp|Q9NZI7|UBIP1_HUMAN	1.34486	-0.278108	2.96782	1.40763	1.83694	0.0949532	0.175048	-4.93118	0	7755200	2734100	7722400	88658000	20587000	82980000	29754000	66166000	1.55824	-1.12867	0.65326	1.85798	0.742943	2.76775	2.316	2.49355	0.735205	2.08006	1.34486	0.0949532	0.175048
1482	sp|Q6PD62|CTR9_HUMAN	sp|Q6PD62|CTR9_HUMAN	6	sp|Q6PD62|CTR9_HUMAN RNA polymerase-associated protein CTR9 homolog OS=Homo sapiens GN=CTR9 PE=1 SV=1	-3.00766	-1.66421	sp|Q6PD62|CTR9_HUMAN	1.34344	-1.03608	3.72296	-2.20159	1.32083	0.225982	0.329412	-5.39076	3	NA	660950	NA	4432100	12295000	3621100	NA	977390	NA	-3.18089	NA	-2.83442	0.0203876	-1.60486	NA	-3.40817	-3.00766	-1.66421	1.34344	0.225982	0.329412
1302	sp|Q15717|ELAV1_HUMAN	sp|Q15717|ELAV1_HUMAN	16	sp|Q15717|ELAV1_HUMAN ELAV-like protein 1 OS=Homo sapiens GN=ELAVL1 PE=1 SV=2	2.4885	3.8289	sp|Q15717|ELAV1_HUMAN	1.3404	0.374633	2.30616	3.1587	3.07674	0.0112128	0.0334965	-2.91845	0	15937000	33166000	35333000	91453000	234010000	168670000	85190000	151400000	2.62273	2.47853	2.94613	1.9066	4.15018	3.75813	3.75474	3.65254	2.4885	3.8289	1.3404	0.0112128	0.0334965
884	sp|P61106|RAB14_HUMAN	sp|P61106|RAB14_HUMAN	4	sp|P61106|RAB14_HUMAN Ras-related protein Rab-14 OS=Homo sapiens GN=RAB14 PE=1 SV=4	-4.1368	-2.79646	sp|P61106|RAB14_HUMAN	1.34034	-0.321213	3.0019	-3.69002	1.8452	0.100493	0.182293	-4.75824	2	169000	232800	561250	1568000	3093000	NA	NA	805600	-4.09648	-4.68911	-3.29971	-4.46189	-1.9141	NA	NA	-3.67881	-4.1368	-2.79646	1.34034	0.100493	0.182293
339	sp|O95985|TOP3B_HUMAN	sp|O95985|TOP3B_HUMAN	17	sp|O95985|TOP3B_HUMAN DNA topoisomerase 3-beta-1 OS=Homo sapiens GN=TOP3B PE=1 SV=1	-1.08181	0.258495	sp|O95985|TOP3B_HUMAN	1.34031	-0.0235768	2.7042	-0.41166	2.17849	0.0533949	0.112511	-4.40704	0	1018700	1352700	2028100	40293000	10175000	13926000	8422200	14976000	-1.44163	-2.14576	-1.36268	0.62281	-0.244906	0.275775	0.5898	0.413311	-1.08181	0.258495	1.34031	0.0533949	0.112511
78	sp|O00483|NDUA4_HUMAN	sp|O00483|NDUA4_HUMAN	2	sp|O00483|NDUA4_HUMAN Cytochrome c oxidase subunit NDUFA4 OS=Homo sapiens GN=NDUFA4 PE=1 SV=1	-4.83588	-3.50144	sp|O00483|NDUA4_HUMAN	1.33444	-0.283056	2.95194	-4.07334	1.85449	0.0952807	0.175369	-4.84448	1	56289	260960	296410	NA	879690	2696100	165040	899910	-5.72126	-4.52407	-4.26231	NA	-3.67656	-2.0167	-4.7887	-3.52381	-4.83588	-3.50144	1.33444	0.0952807	0.175369
246	sp|O75461|E2F6_HUMAN	sp|O75461|E2F6_HUMAN	4	sp|O75461|E2F6_HUMAN Transcription factor E2F6 OS=Homo sapiens GN=E2F6 PE=1 SV=1	-4.90356	-3.57217	sp|O75461|E2F6_HUMAN	1.33139	-0.574015	3.23679	-4.33296	1.57068	0.149301	0.243503	-5.23987	1	95668	294690	143670	1130600	3793800	210020	NA	909860	-4.93741	-4.34838	-5.35429	-4.97415	-1.62782	-5.58027	NA	-3.50841	-4.90356	-3.57217	1.33139	0.149301	0.243503
1863	sp|Q96EB6|SIR1_HUMAN	sp|Q96EB6|SIR1_HUMAN	6	sp|Q96EB6|SIR1_HUMAN NAD-dependent protein deacetylase sirtuin-1 OS=Homo sapiens GN=SIRT1 PE=1 SV=2	-1.70062	-0.372696	sp|Q96EB6|SIR1_HUMAN	1.32793	-0.00718879	2.66304	-1.03666	2.20487	0.0510346	0.108604	-4.3651	0	2502400	1005600	914520	10056000	11670000	7928300	3265400	9518800	-0.113416	-2.57433	-2.56356	-1.55119	-0.0527434	-0.510724	-0.706105	-0.221213	-1.70062	-0.372696	1.32793	0.0510346	0.108604
1484	sp|Q6PII3|CC174_HUMAN	sp|Q6PII3|CC174_HUMAN	16	sp|Q6PII3|CC174_HUMAN Coiled-coil domain-containing protein 174 OS=Homo sapiens GN=CCDC174 PE=1 SV=3	0.805464	2.12458	sp|Q6PII3|CC174_HUMAN	1.31912	0.224276	2.41396	1.46502	2.67091	0.022747	0.0584145	-3.60184	0	3429600	15670000	5585100	62481000	39755000	78852000	21569000	56018000	0.352404	1.39484	0.164704	1.30991	1.6654	2.69651	1.87599	2.26043	0.805464	2.12458	1.31912	0.022747	0.0584145
2211	sp|Q9HCS7|SYF1_HUMAN	sp|Q9HCS7|SYF1_HUMAN	18	sp|Q9HCS7|SYF1_HUMAN Pre-mRNA-splicing factor SYF1 OS=Homo sapiens GN=XAB2 PE=1 SV=2	-0.560987	0.757111	sp|Q9HCS7|SYF1_HUMAN	1.3181	-0.107711	2.74391	0.098062	2.04934	0.0665314	0.132501	-4.6096	0	1940300	9120600	1489300	19192000	43609000	22897000	4226900	17314000	-0.489401	0.612598	-1.82828	-0.538868	1.7951	0.970027	-0.353113	0.616427	-0.560987	0.757111	1.3181	0.0665314	0.132501
1473	sp|Q6P1R3|MSD2_HUMAN	sp|Q6P1R3|MSD2_HUMAN	7	sp|Q6P1R3|MSD2_HUMAN Myb/SANT-like DNA-binding domain-containing protein 2 OS=Homo sapiens GN=MSANTD2 PE=1 SV=1	-2.14393	-0.82842	sp|Q6P1R3|MSD2_HUMAN	1.31551	0.0654882	2.56553	-1.48618	2.33295	0.0409341	0.0915683	-4.15921	0	766560	1010200	994880	9089100	15221000	2663500	3492500	5514700	-1.86189	-2.56774	-2.43657	-1.70953	0.319638	-2.03368	-0.614145	-0.985491	-2.14393	-0.82842	1.31551	0.0409341	0.0915683
1844	sp|Q96C36|P5CR2_HUMAN	sp|Q96C36|P5CR2_HUMAN	15	sp|Q96C36|P5CR2_HUMAN Pyrroline-5-carboxylate reductase 2 OS=Homo sapiens GN=PYCR2 PE=1 SV=1	-1.36268	-0.0553767	sp|Q96C36|P5CR2_HUMAN	1.3073	-1.52007	4.13467	-0.578296	1.0817	0.313407	0.423377	-5.65127	3	NA	NA	6033000	3971300	9685000	4259100	NA	33159000	NA	NA	0.281017	-3.00637	-0.31409	-1.37829	NA	1.52625	-1.36268	-0.0553767	1.3073	0.313407	0.423377
936	sp|P62805|H4_HUMAN	sp|P62805|H4_HUMAN	20	sp|P62805|H4_HUMAN Histone H4 OS=Homo sapiens GN=HIST1H4A PE=1 SV=2	8.51029	9.81498	sp|P62805|H4_HUMAN	1.30469	0.270626	2.33876	9.16263	2.79697	0.0182552	0.0487907	-3.3905	0	785830000	2053300000	2417700000	4193300000	16492000000	12747000000	7671800000	9432900000	8.38367	8.44159	9.31764	7.89824	10.115	9.79679	9.91008	9.43804	8.51029	9.81498	1.30469	0.0182552	0.0487907
2244	sp|Q9NR12|PDLI7_HUMAN	sp|Q9NR12|PDLI7_HUMAN	13	sp|Q9NR12|PDLI7_HUMAN PDZ and LIM domain protein 7 OS=Homo sapiens GN=PDLIM7 PE=1 SV=1	1.17583	2.47952	sp|Q9NR12|PDLI7_HUMAN	1.30369	-0.244961	2.85234	1.82767	1.86616	0.0904661	0.168908	-4.88791	0	6090200	10992000	8075600	91023000	16323000	117090000	75012000	75118000	1.20106	0.882347	0.720691	1.89922	0.417619	3.24852	3.58071	2.67122	1.17583	2.47952	1.30369	0.0904661	0.168908
1867	sp|Q96EP5|DAZP1_HUMAN	sp|Q96EP5|DAZP1_HUMAN	5	sp|Q96EP5|DAZP1_HUMAN DAZ-associated protein 1 OS=Homo sapiens GN=DAZAP1 PE=1 SV=1	-0.332918	0.967306	sp|Q96EP5|DAZP1_HUMAN	1.30022	-0.0336496	2.6341	0.317194	2.16088	0.0550273	0.11523	-4.43492	0	1491500	2230100	11190000	23185000	18421000	28633000	9226500	27919000	-0.878174	-1.42316	1.21249	-0.242824	0.587113	1.28215	0.714549	1.28541	-0.332918	0.967306	1.30022	0.0550273	0.11523
913	sp|P62258|1433E_HUMAN	sp|P62258|1433E_HUMAN	18	sp|P62258|1433E_HUMAN 14-3-3 protein epsilon OS=Homo sapiens GN=YWHAE PE=1 SV=1	2.18726	3.48716	sp|P62258|1433E_HUMAN	1.2999	0.302927	2.29688	2.83721	2.89037	0.0155102	0.0430408	-3.23321	0	10408000	34235000	14827000	141910000	204360000	122070000	70696000	108190000	1.99305	2.52438	1.63682	2.59477	3.96027	3.30667	3.49966	3.18204	2.18726	3.48716	1.2999	0.0155102	0.0430408
131	sp|O15226|NKRF_HUMAN	sp|O15226|NKRF_HUMAN	20	sp|O15226|NKRF_HUMAN NF-kappa-B-repressing factor OS=Homo sapiens GN=NKRF PE=1 SV=2	1.22626	2.5228	sp|O15226|NKRF_HUMAN	1.29654	0.172217	2.42086	1.87453	2.55636	0.0277752	0.0681388	-3.79256	0	3416000	17851000	14978000	63014000	121020000	43052000	29689000	76719000	0.346532	1.58319	1.6521	1.32321	3.22586	1.85158	2.31301	2.70075	1.22626	2.5228	1.29654	0.0277752	0.0681388
594	sp|P30048|PRDX3_HUMAN	sp|P30048|PRDX3_HUMAN	3	sp|P30048|PRDX3_HUMAN Thioredoxin-dependent peroxide reductase, mitochondrial OS=Homo sapiens GN=PRDX3 PE=1 SV=3	-4.30352	-3.00805	sp|P30048|PRDX3_HUMAN	1.29547	-0.768648	3.35959	-3.56325	1.41079	0.190561	0.292549	-5.44618	1	NA	558840	317450	901860	2155200	6007200	199100	562610	NA	-3.42344	-4.15892	-5.32819	-2.42049	-0.898138	-4.53209	-4.18147	-4.30352	-3.00805	1.29547	0.190561	0.292549
389	sp|P07437|TBB5_HUMAN	sp|P07437|TBB5_HUMAN	23	sp|P07437|TBB5_HUMAN Tubulin beta chain OS=Homo sapiens GN=TUBB PE=1 SV=2	1.67535	2.96573	sp|P07437|TBB5_HUMAN	1.29038	0.34225	2.2385	2.32054	3.01702	0.0124395	0.0361098	-3.01938	0	9593800	16100000	17108000	72469000	95236000	140340000	37366000	84980000	1.87267	1.43397	1.85258	1.54218	2.89	3.5014	2.62756	2.84394	1.67535	2.96573	1.29038	0.0124395	0.0361098
1086	sp|Q10570|CPSF1_HUMAN	sp|Q10570|CPSF1_HUMAN	30	sp|Q10570|CPSF1_HUMAN Cleavage and polyadenylation specificity factor subunit 1 OS=Homo sapiens GN=CPSF1 PE=1 SV=2	0.258082	1.5447	sp|Q10570|CPSF1_HUMAN	1.28662	-0.0254195	2.59866	0.901393	2.17386	0.0538195	0.113203	-4.41438	0	2310400	5440200	6138800	54322000	93960000	19263000	19498000	20327000	-0.231395	-0.134244	0.30723	1.09074	2.87109	0.728739	1.73792	0.841061	0.258082	1.5447	1.28662	0.0538195	0.113203
2575	sp|Q9Y6J9|TAF6L_HUMAN	sp|Q9Y6J9|TAF6L_HUMAN	9	sp|Q9Y6J9|TAF6L_HUMAN TAF6-like RNA polymerase II p300/CBP-associated factor-associated factor 65 kDa subunit 6L OS=Homo sapiens GN=TAF6L PE=1 SV=1	-1.483	-0.198757	sp|Q9Y6J9|TAF6L_HUMAN	1.28425	-0.272724	2.84122	-0.749149	1.85412	0.0953384	0.175369	-4.84502	1	502250	2626900	NA	16498000	27679000	5043300	3519100	9617200	-2.48676	-1.18648	NA	-0.775773	1.15788	-1.14233	-0.603767	-0.206813	-1.483	-0.198757	1.28425	0.0953384	0.175369
980	sp|P68431|H31_HUMAN;sp|Q16695|H31T_HUMAN;sp|Q6NXT2|H3C_HUMAN	sp|P68431|H31_HUMAN	12	sp|P68431|H31_HUMAN Histone H3.1 OS=Homo sapiens GN=HIST1H3A PE=1 SV=2;sp|Q16695|H31T_HUMAN Histone H3.1t OS=Homo sapiens GN=HIST3H3 PE=1 SV=3;sp|Q6NXT2|H3C_HUMAN Histone H3.3C OS=Homo sapiens GN=H3F3C PE=1 SV=3	7.91011	9.19365	sp|P68431|H31_HUMAN	1.28354	0.290373	2.27671	8.55188	2.86494	0.0162137	0.0442875	-3.27609	0	625400000	1447300000	1336200000	2745000000	9242300000	6380900000	5391100000	8033100000	8.0462	7.93608	8.42355	7.2346	9.30327	8.83065	9.42754	9.21313	7.91011	9.19365	1.28354	0.0162137	0.0442875
379	sp|P06493|CDK1_HUMAN	sp|P06493|CDK1_HUMAN	16	sp|P06493|CDK1_HUMAN Cyclin-dependent kinase 1 OS=Homo sapiens GN=CDK1 PE=1 SV=3	1.57806	2.85229	sp|P06493|CDK1_HUMAN	1.27422	0.119086	2.42936	2.21517	2.44534	0.0336912	0.0791944	-3.97578	0	8394100	19027000	8001000	114230000	54053000	152190000	47298000	79384000	1.67524	1.6754	0.706697	2.25492	2.09606	3.61458	2.94994	2.74856	1.57806	2.85229	1.27422	0.0336912	0.0791944
17	REV__sp|P11055|MYH3_HUMAN	REV__sp|P11055|MYH3_HUMAN	2	sp|P11055|MYH3_HUMAN Myosin-3 OS=Homo sapiens GN=MYH3 PE=1 SV=3	-3.16866	-1.89495	REV__sp|P11055|MYH3_HUMAN	1.2737	-1.14735	3.69476	-2.31952	1.20339	0.261674	0.36979	-5.57362	2	NA	1199800	NA	2081500	636530	3810000	1630100	9261700	NA	-2.31913	NA	-4.01819	-4.13007	-1.53386	-1.65632	-0.259551	-3.16866	-1.89495	1.2737	0.261674	0.36979
117	sp|O14979|HNRDL_HUMAN	sp|O14979|HNRDL_HUMAN	13	sp|O14979|HNRDL_HUMAN Heterogeneous nuclear ribonucleoprotein D-like OS=Homo sapiens GN=HNRNPDL PE=1 SV=3	2.63741	3.90914	sp|O14979|HNRDL_HUMAN	1.27173	0.0781061	2.46535	3.27328	2.36187	0.0389371	0.088171	-4.11224	0	9140100	30361000	58424000	151130000	315280000	117440000	98276000	176290000	1.80107	2.35081	3.70441	2.69336	4.56804	3.25269	3.95018	3.86565	2.63741	3.90914	1.27173	0.0389371	0.088171
2447	sp|Q9UNE7|CHIP_HUMAN	sp|Q9UNE7|CHIP_HUMAN	7	sp|Q9UNE7|CHIP_HUMAN E3 ubiquitin-protein ligase CHIP OS=Homo sapiens GN=STUB1 PE=1 SV=2	-2.70651	-1.4349	sp|Q9UNE7|CHIP_HUMAN	1.27161	-0.749442	3.29265	-2.16153	1.41431	0.189555	0.291244	-5.44178	1	175450	3271600	534150	5344200	NA	10663000	2197800	1346000	-4.04112	-0.869258	-3.37433	-2.54132	NA	-0.0969757	-1.24762	-2.96011	-2.70651	-1.4349	1.27161	0.189555	0.291244
2376	sp|Q9UHA3|RLP24_HUMAN	sp|Q9UHA3|RLP24_HUMAN	2	sp|Q9UHA3|RLP24_HUMAN Probable ribosome biogenesis protein RLP24 OS=Homo sapiens GN=RSL24D1 PE=1 SV=1	-3.32239	-2.0634	sp|Q9UHA3|RLP24_HUMAN	1.25899	-0.434457	2.95244	-2.60297	1.67117	0.127615	0.216981	-5.10375	1	234850	NA	433380	4930700	7291700	3975000	337850	2222200	-3.61018	NA	-3.68955	-2.66745	-0.711965	-1.47467	-3.80884	-2.25812	-3.32239	-2.0634	1.25899	0.127615	0.216981
387	sp|P07305|H10_HUMAN	sp|P07305|H10_HUMAN	5	sp|P07305|H10_HUMAN Histone H1.0 OS=Homo sapiens GN=H1F0 PE=1 SV=3	1.28716	2.54564	sp|P07305|H10_HUMAN	1.25849	0.0409843	2.47599	1.9164	2.29143	0.0439754	0.0966401	-4.22635	0	2702000	18874000	21293000	62181000	97166000	48615000	35364000	76184000	0	1.66373	2.18253	1.30237	2.91812	2.02125	2.55224	2.69095	1.28716	2.54564	1.25849	0.0439754	0.0966401
1089	sp|Q12789|TF3C1_HUMAN	sp|Q12789|TF3C1_HUMAN	13	sp|Q12789|TF3C1_HUMAN General transcription factor 3C polypeptide 1 OS=Homo sapiens GN=GTF3C1 PE=1 SV=4	-2.55853	-1.30097	sp|Q12789|TF3C1_HUMAN	1.25756	-0.957905	3.47302	-1.92975	1.25832	0.235813	0.340378	-5.70304	0	1055200	3020000	140220	5597900	19314000	3327000	843980	3613000	-1.3896	-0.984918	-5.39094	-2.46867	0.65347	-1.72313	-2.55665	-1.57759	-2.55853	-1.30097	1.25756	0.235813	0.340378
42	REV__sp|Q9Y6M1|IF2B2_HUMAN	REV__sp|Q9Y6M1|IF2B2_HUMAN	2	sp|Q9Y6M1|IF2B2_HUMAN Insulin-like growth factor 2 mRNA-binding protein 2 OS=Homo sapiens GN=IGF2BP2 PE=1 SV=2	-2.63567	-1.37901	REV__sp|Q9Y6M1|IF2B2_HUMAN	1.25666	-0.668072	3.1814	-1.79789	1.49345	0.171933	0.27214	-5.22894	2	NA	2220000	NA	2329900	2968100	8201500	2592600	2561700	NA	-1.42972	NA	-3.84161	-1.97188	-0.463423	-1.02167	-2.05906	-2.63567	-1.37901	1.25666	0.171933	0.27214
2029	sp|Q9BST9|RTKN_HUMAN	sp|Q9BST9|RTKN_HUMAN	2	sp|Q9BST9|RTKN_HUMAN Rhotekin OS=Homo sapiens GN=RTKN PE=1 SV=2	-5.15864	-3.90699	sp|Q9BST9|RTKN_HUMAN	1.25165	-0.8435	3.3468	-4.53282	1.44035	0.196897	0.298029	-5.1695	4	NA	264180	NA	662650	NA	1077000	201440	NA	NA	-4.50635	NA	-5.81094	NA	-3.29788	-4.5161	NA	-5.15864	-3.90699	1.25165	0.196897	0.298029
2046	sp|Q9BVI4|NOC4L_HUMAN	sp|Q9BVI4|NOC4L_HUMAN	6	sp|Q9BVI4|NOC4L_HUMAN Nucleolar complex protein 4 homolog OS=Homo sapiens GN=NOC4L PE=1 SV=1	-1.65331	-0.404209	sp|Q9BVI4|NOC4L_HUMAN	1.2491	-0.777505	3.2757	-0.820576	1.40984	0.194554	0.296225	-5.33299	2	NA	NA	4225800	3860200	15210000	4373400	3456000	11425000	NA	NA	-0.255807	-3.05081	0.318624	-1.34131	-0.628514	0.0343652	-1.65331	-0.404209	1.2491	0.194554	0.296225
2565	sp|Q9Y657|SPIN1_HUMAN	sp|Q9Y657|SPIN1_HUMAN	5	sp|Q9Y657|SPIN1_HUMAN Spindlin-1 OS=Homo sapiens GN=SPIN1 PE=1 SV=3	-1.93008	-0.68786	sp|Q9Y657|SPIN1_HUMAN	1.24222	-0.673412	3.15786	-1.30897	1.43752	0.179991	0.279829	-5.48372	0	461970	1578700	1559900	10871000	1041100	27143000	4720600	8892300	-2.61031	-1.92245	-1.75844	-1.42913	-3.44041	1.20754	-0.202024	-0.31654	-1.93008	-0.68786	1.24222	0.179991	0.279829
1841	sp|Q96BZ8|LENG1_HUMAN	sp|Q96BZ8|LENG1_HUMAN	4	sp|Q96BZ8|LENG1_HUMAN Leukocyte receptor cluster member 1 OS=Homo sapiens GN=LENG1 PE=1 SV=1	-3.08705	-1.84641	sp|Q96BZ8|LENG1_HUMAN	1.24064	-1.18401	3.66528	-2.25996	1.17041	0.273998	0.382851	-5.60967	2	NA	882160	NA	3068200	972100	16690000	1530000	1698200	NA	-2.76362	NA	-3.41047	-3.53654	0.528558	-1.743	-2.63466	-3.08705	-1.84641	1.24064	0.273998	0.382851
1282	sp|Q15434|RBMS2_HUMAN	sp|Q15434|RBMS2_HUMAN	2	sp|Q15434|RBMS2_HUMAN RNA-binding motif, single-stranded-interacting protein 2 OS=Homo sapiens GN=RBMS2 PE=1 SV=1	-4.13647	-2.89948	sp|Q15434|RBMS2_HUMAN	1.23698	-0.791002	3.26497	-3.20873	1.47062	0.188834	0.291102	-5.01393	4	NA	NA	NA	1930100	NA	1374700	821200	1177600	NA	NA	NA	-4.13647	NA	-2.95713	-2.59407	-3.14725	-4.13647	-2.89948	1.23698	0.188834	0.291102
239	sp|O75376|NCOR1_HUMAN	sp|O75376|NCOR1_HUMAN	66	sp|O75376|NCOR1_HUMAN Nuclear receptor corepressor 1 OS=Homo sapiens GN=NCOR1 PE=1 SV=2	3.38794	4.61572	sp|O75376|NCOR1_HUMAN	1.22778	0.184136	2.27142	4.00183	2.60793	0.0253881	0.0635391	-3.70688	0	31284000	39162000	62723000	237610000	479460000	203780000	145850000	342350000	3.61951	2.71872	3.81146	3.40208	5.15565	4.02214	4.49015	4.79494	3.38794	4.61572	1.22778	0.0253881	0.0635391
2306	sp|Q9NY93|DDX56_HUMAN	sp|Q9NY93|DDX56_HUMAN	12	sp|Q9NY93|DDX56_HUMAN Probable ATP-dependent RNA helicase DDX56 OS=Homo sapiens GN=DDX56 PE=1 SV=1	-0.121051	1.10613	sp|Q9NY93|DDX56_HUMAN	1.22718	-0.105552	2.55991	0.492537	2.04124	0.0674508	0.134106	-4.62215	0	1453100	6521700	8940700	18821000	58171000	14455000	7483600	31842000	-0.916722	0.127826	0.874133	-0.569442	2.19898	0.327829	0.428194	1.4695	-0.121051	1.10613	1.22718	0.0674508	0.134106
2206	sp|Q9HCJ3|RAVR2_HUMAN	sp|Q9HCJ3|RAVR2_HUMAN	5	sp|Q9HCJ3|RAVR2_HUMAN Ribonucleoprotein PTB-binding 2 OS=Homo sapiens GN=RAVER2 PE=1 SV=2	-3.11141	-1.88945	sp|Q9HCJ3|RAVR2_HUMAN	1.22196	-0.649649	3.09356	-2.41315	1.46761	0.174884	0.274785	-5.37441	1	307250	716130	NA	3847000	17752000	1881900	656850	1650100	-3.21305	-3.065	NA	-3.05618	0.535258	-2.51866	-2.8995	-2.6749	-3.11141	-1.88945	1.22196	0.174884	0.274785
1384	sp|Q5EBL8|PDZ11_HUMAN	sp|Q5EBL8|PDZ11_HUMAN	2	sp|Q5EBL8|PDZ11_HUMAN PDZ domain-containing protein 11 OS=Homo sapiens GN=PDZD11 PE=1 SV=2	-4.32573	-3.10659	sp|Q5EBL8|PDZ11_HUMAN	1.21915	-1.39055	3.82884	-3.71616	1.06858	0.31503	0.424598	-5.77114	2	NA	562650	677850	413790	351960	3437900	NA	1642000	NA	-3.41362	-3.0151	-6.54847	-4.96063	-1.67735	NA	-2.68179	-4.32573	-3.10659	1.21915	0.31503	0.424598
1315	sp|Q16254|E2F4_HUMAN	sp|Q16254|E2F4_HUMAN	3	sp|Q16254|E2F4_HUMAN Transcription factor E2F4 OS=Homo sapiens GN=E2F4 PE=1 SV=2	-4.91667	-3.69828	sp|Q16254|E2F4_HUMAN	1.21839	-0.507864	2.94465	-4.18564	1.65119	0.140408	0.233354	-4.98287	3	NA	107650	NA	2066600	799960	NA	371040	849550	NA	-5.8039	NA	-4.02944	-3.80973	NA	-3.68067	-3.60444	-4.91667	-3.69828	1.21839	0.140408	0.233354
867	sp|P56537|IF6_HUMAN	sp|P56537|IF6_HUMAN	6	sp|P56537|IF6_HUMAN Eukaryotic translation initiation factor 6 OS=Homo sapiens GN=EIF6 PE=1 SV=1	0.42753	1.64561	sp|P56537|IF6_HUMAN	1.21808	-0.307594	2.74375	1.03657	1.76987	0.106035	0.189705	-5.02919	0	2894300	8287900	17847000	16432000	100860000	18680000	18454000	27486000	0.101606	0.474222	1.91634	-0.782051	2.97043	0.68583	1.66266	1.26353	0.42753	1.64561	1.21808	0.106035	0.189705
2532	sp|Q9Y4A5|TRRAP_HUMAN	sp|Q9Y4A5|TRRAP_HUMAN	9	sp|Q9Y4A5|TRRAP_HUMAN Transformation/transcription domain-associated protein OS=Homo sapiens GN=TRRAP PE=1 SV=3	-6.23514	-5.01758	sp|Q9Y4A5|TRRAP_HUMAN	1.21756	-2.39724	4.83237	-5.32197	0.812097	0.445921	0.550117	-5.67843	4	NA	NA	NA	505430	1608300	NA	85925	104350	NA	NA	NA	-6.23514	-2.83079	NA	-5.68143	-6.54051	-6.23514	-5.01758	1.21756	0.445921	0.550117
1826	sp|Q96AE4|FUBP1_HUMAN	sp|Q96AE4|FUBP1_HUMAN	21	sp|Q96AE4|FUBP1_HUMAN Far upstream element-binding protein 1 OS=Homo sapiens GN=FUBP1 PE=1 SV=3	2.26905	3.4838	sp|Q96AE4|FUBP1_HUMAN	1.21475	-0.0705657	2.50006	2.87642	2.0951	0.0615598	0.124705	-4.53837	0	4467500	34192000	37196000	160430000	129030000	180610000	48070000	167470000	0.743135	2.52257	3.02361	2.78689	3.31569	3.85362	2.97209	3.79379	2.26905	3.4838	1.21475	0.0615598	0.124705
1182	sp|Q14004|CDK13_HUMAN	sp|Q14004|CDK13_HUMAN	14	sp|Q14004|CDK13_HUMAN Cyclin-dependent kinase 13 OS=Homo sapiens GN=CDK13 PE=1 SV=2	-2.53454	-1.32184	sp|Q14004|CDK13_HUMAN	1.2127	-1.3939	3.8193	-2.13031	1.0642	0.3169	0.426666	-5.72084	2	168920	1329100	483670	21710000	11228000	NA	856310	NA	-4.09718	-2.1712	-3.52401	-0.345779	-0.106866	NA	-2.53681	NA	-2.53454	-1.32184	1.2127	0.3169	0.426666
1188	sp|Q14137|BOP1_HUMAN	sp|Q14137|BOP1_HUMAN	18	sp|Q14137|BOP1_HUMAN Ribosome biogenesis protein BOP1 OS=Homo sapiens GN=BOP1 PE=1 SV=2	0.821157	2.03333	sp|Q14137|BOP1_HUMAN	1.21217	-0.368693	2.79303	1.42724	1.6998	0.11886	0.2052	-5.12954	0	2059600	10001000	18077000	51409000	121780000	14880000	22288000	71881000	-0.401217	0.745787	1.93565	1.00441	3.23463	0.368287	1.92084	2.60955	0.821157	2.03333	1.21217	0.11886	0.2052
623	sp|P33981|TTK_HUMAN	sp|P33981|TTK_HUMAN	13	sp|P33981|TTK_HUMAN Dual specificity protein kinase TTK OS=Homo sapiens GN=TTK PE=1 SV=2	-1.41047	-0.203216	sp|P33981|TTK_HUMAN	1.20726	-0.194805	2.60932	-0.806844	1.9088	0.0842688	0.159482	-4.82418	0	2049300	1587500	1360600	11403000	19161000	3735000	3561700	18297000	-0.408626	-1.91442	-1.96455	-1.35429	0.642322	-1.56162	-0.58731	0.693746	-1.41047	-0.203216	1.20726	0.0842688	0.159482
699	sp|P42771|CDN2A_HUMAN;sp|P42772|CDN2B_HUMAN	sp|P42771|CDN2A_HUMAN	4	sp|P42771|CDN2A_HUMAN Cyclin-dependent kinase inhibitor 2A OS=Homo sapiens GN=CDKN2A PE=1 SV=2;sp|P42772|CDN2B_HUMAN Cyclin-dependent kinase 4 inhibitor B OS=Homo sapiens GN=CDKN2B PE=1 SV=1	-3.08793	-1.88277	sp|P42771|CDN2A_HUMAN	1.20516	-0.919583	3.32991	-2.39927	1.27499	0.232949	0.337277	-5.61014	1	410980	1160100	NA	1959400	6358100	5223400	2661600	433040	-2.78316	-2.36776	NA	-4.11287	-0.904014	-1.09334	-0.985743	-4.54797	-3.08793	-1.88277	1.20516	0.232949	0.337277
1547	sp|Q7Z5P9|MUC19_HUMAN	sp|Q7Z5P9|MUC19_HUMAN	2	sp|Q7Z5P9|MUC19_HUMAN Mucin-19 OS=Homo sapiens GN=MUC19 PE=1 SV=3	-0.443212	0.760245	sp|Q7Z5P9|MUC19_HUMAN	1.20346	-0.927296	3.33421	0.038171	1.32133	0.225821	0.329381	-5.39017	3	NA	1741800	3718000	48080000	30127000	NA	6539800	NA	NA	-1.78035	-0.448837	0.899552	1.27668	NA	0.243814	NA	-0.443212	0.760245	1.20346	0.225821	0.329381
2282	sp|Q9NVM9|ASUN_HUMAN	sp|Q9NVM9|ASUN_HUMAN	4	sp|Q9NVM9|ASUN_HUMAN Protein asunder homolog OS=Homo sapiens GN=ASUN PE=1 SV=2	-4.33428	-3.13871	sp|Q9NVM9|ASUN_HUMAN	1.19557	-1.27404	3.66518	-3.61694	1.13256	0.292795	0.401276	-5.59879	3	NA	422760	NA	1230300	550570	5095000	NA	661570	NA	-3.82678	NA	-4.84178	-4.33344	-1.12809	NA	-3.95461	-4.33428	-3.13871	1.19557	0.292795	0.401276
806	sp|P51991|ROA3_HUMAN	sp|P51991|ROA3_HUMAN	28	sp|P51991|ROA3_HUMAN Heterogeneous nuclear ribonucleoprotein A3 OS=Homo sapiens GN=HNRNPA3 PE=1 SV=2	5.31616	6.51172	sp|P51991|ROA3_HUMAN	1.19556	0.153452	2.23766	5.91394	2.54324	0.0284175	0.0694258	-3.81431	0	94514000	150500000	225810000	969020000	1702600000	750950000	740170000	1207600000	5.25352	4.66454	5.74288	5.60372	6.93202	5.84319	6.71175	6.55992	5.31616	6.51172	1.19556	0.0284175	0.0694258
1591	sp|Q86YP4|P66A_HUMAN	sp|Q86YP4|P66A_HUMAN	22	sp|Q86YP4|P66A_HUMAN Transcriptional repressor p66-alpha OS=Homo sapiens GN=GATAD2A PE=1 SV=1	1.2747	2.46876	sp|Q86YP4|P66A_HUMAN	1.19406	0.306628	2.0815	1.87173	2.98276	0.0132038	0.0376795	-3.07727	0	6841300	15497000	9784200	63571000	70488000	66997000	32395000	66734000	1.37293	1.37879	1.01007	1.337	2.46819	2.46903	2.43231	2.50552	1.2747	2.46876	1.19406	0.0132038	0.0376795
1078	sp|Q09028|RBBP4_HUMAN	sp|Q09028|RBBP4_HUMAN	14	sp|Q09028|RBBP4_HUMAN Histone-binding protein RBBP4 OS=Homo sapiens GN=RBBP4 PE=1 SV=3	2.66717	3.8599	sp|Q09028|RBBP4_HUMAN	1.19273	0.11026	2.2752	3.26353	2.44261	0.0338514	0.0794683	-3.98027	0	13865000	46704000	22360000	186440000	308620000	205110000	94298000	93425000	2.4169	2.97328	2.25626	3.02223	4.53811	4.03123	3.89366	2.97659	2.66717	3.8599	1.19273	0.0338514	0.0794683
189	sp|O60231|DHX16_HUMAN	sp|O60231|DHX16_HUMAN	23	sp|O60231|DHX16_HUMAN Putative pre-mRNA-splicing factor ATP-dependent RNA helicase DHX16 OS=Homo sapiens GN=DHX16 PE=1 SV=2	-0.0245992	1.16389	sp|O60231|DHX16_HUMAN	1.18849	-0.369314	2.74629	0.569645	1.69126	0.120514	0.207449	-5.14161	0	981240	7903200	5172900	49463000	10534000	68681000	15047000	22203000	-1.497	0.405526	0.0491041	0.943969	-0.196301	2.50369	1.3835	0.964663	-0.0245992	1.16389	1.18849	0.120514	0.207449
1998	sp|Q99879|H2B1M_HUMAN;sp|Q99877|H2B1N_HUMAN;sp|Q93079|H2B1H_HUMAN;sp|Q5QNW6|H2B2F_HUMAN;sp|P62807|H2B1C_HUMAN;sp|P58876|H2B1D_HUMAN;sp|Q99880|H2B1L_HUMAN;sp|P57053|H2BFS_HUMAN;sp|O60814|H2B1K_HUMAN	sp|Q99879|H2B1M_HUMAN	9	sp|Q99879|H2B1M_HUMAN Histone H2B type 1-M OS=Homo sapiens GN=HIST1H2BM PE=1 SV=3;sp|Q99877|H2B1N_HUMAN Histone H2B type 1-N OS=Homo sapiens GN=HIST1H2BN PE=1 SV=3;sp|Q93079|H2B1H_HUMAN Histone H2B type 1-H OS=Homo sapiens GN=HIST1H2BH PE=1 SV=3;sp|Q5QNW6|	8.73402	9.92028	sp|Q99879|H2B1M_HUMAN	1.18626	0.164978	2.20754	9.32715	2.57491	0.0268922	0.0663172	-3.76178	0	1142700000	2386200000	2510200000	4378900000	15315000000	11158000000	8131400000	14807000000	8.93701	8.65876	9.37426	7.96607	10.0112	9.6109	9.98966	10.0694	8.73402	9.92028	1.18626	0.0268922	0.0663172
1894	sp|Q96HA1|P121A_HUMAN	sp|Q96HA1|P121A_HUMAN	20	sp|Q96HA1|P121A_HUMAN Nuclear envelope pore membrane protein POM 121 OS=Homo sapiens GN=POM121 PE=1 SV=2	1.14151	2.32592	sp|Q96HA1|P121A_HUMAN	1.18441	-0.538297	2.90711	1.73372	1.52412	0.157317	0.254118	-5.37081	0	4637600	8750700	5316900	199010000	153860000	35631000	12942000	93416000	0.798361	0.552758	0.0905032	3.12442	3.5624	1.58744	1.17738	2.97646	1.14151	2.32592	1.18441	0.157317	0.254118
2012	sp|Q9BQE3|TBA1C_HUMAN	sp|Q9BQE3|TBA1C_HUMAN	23	sp|Q9BQE3|TBA1C_HUMAN Tubulin alpha-1C chain OS=Homo sapiens GN=TUBA1C PE=1 SV=1	-1.78531	-0.602188	sp|Q9BQE3|TBA1C_HUMAN	1.18313	-1.83488	4.20114	-0.996564	0.896712	0.394869	0.50427	-5.87951	2	NA	318200	NA	41441000	6550500	19195000	1186900	9802900	NA	-4.23744	NA	0.666811	-0.862226	0.723801	-2.09029	-0.180035	-1.78531	-0.602188	1.18313	0.394869	0.50427
967	sp|P63244|RACK1_HUMAN	sp|P63244|RACK1_HUMAN	16	sp|P63244|RACK1_HUMAN Receptor of activated protein C kinase 1 OS=Homo sapiens GN=RACK1 PE=1 SV=3	1.82352	3.00526	sp|P63244|RACK1_HUMAN	1.18174	0.267395	2.09609	2.41439	2.8651	0.0162092	0.0442875	-3.27582	0	9287500	18607000	15878000	102560000	129400000	100760000	39472000	92322000	1.82471	1.64314	1.74008	2.08613	3.31971	3.03881	2.70255	2.95996	1.82352	3.00526	1.18174	0.0162092	0.0442875
2381	sp|Q9UHD2|TBK1_HUMAN	sp|Q9UHD2|TBK1_HUMAN	4	sp|Q9UHD2|TBK1_HUMAN Serine/threonine-protein kinase TBK1 OS=Homo sapiens GN=TBK1 PE=1 SV=1	-4.03515	-2.85418	sp|Q9UHD2|TBK1_HUMAN	1.18097	-1.03397	3.39591	-3.64149	1.21961	0.255781	0.363543	-5.55564	2	148470	90564	1032300	3053300	1547500	NA	694360	NA	-4.28789	-6.0537	-2.3809	-3.4181	-2.88481	NA	-2.82355	NA	-4.03515	-2.85418	1.18097	0.255781	0.363543
2366	sp|Q9UFW8|CGBP1_HUMAN	sp|Q9UFW8|CGBP1_HUMAN	2	sp|Q9UFW8|CGBP1_HUMAN CGG triplet repeat-binding protein 1 OS=Homo sapiens GN=CGGBP1 PE=1 SV=2	-2.71106	-1.5336	sp|Q9UFW8|CGBP1_HUMAN	1.17746	-0.506335	2.86125	-2.03823	1.5719	0.149017	0.243377	-5.23824	1	NA	1138300	830320	3914800	2852000	16418000	1043600	2087100	NA	-2.39518	-2.7092	-3.02881	-2.02781	0.505617	-2.26628	-2.34594	-2.71106	-1.5336	1.17746	0.149017	0.243377
426	sp|P11142|HSP7C_HUMAN	sp|P11142|HSP7C_HUMAN	48	sp|P11142|HSP7C_HUMAN Heat shock cognate 71 kDa protein OS=Homo sapiens GN=HSPA8 PE=1 SV=1	7.29948	8.47686	sp|P11142|HSP7C_HUMAN	1.17738	0.113872	2.24089	7.88817	2.45417	0.0331789	0.078224	-3.96129	0	380780000	567300000	749140000	3818400000	7911300000	4152100000	1800200000	5427300000	7.31292	6.58241	7.55106	7.75154	9.0853	8.23071	7.92735	8.66409	7.29948	8.47686	1.17738	0.0331789	0.078224
1569	sp|Q86UK7|ZN598_HUMAN	sp|Q86UK7|ZN598_HUMAN	18	sp|Q86UK7|ZN598_HUMAN Zinc finger protein 598 OS=Homo sapiens GN=ZNF598 PE=1 SV=1	-0.229168	0.945494	sp|Q86UK7|ZN598_HUMAN	1.17466	-0.240905	2.59023	0.358163	1.83954	0.094545	0.17459	-4.92733	0	962200	8324400	5165100	28526000	9189200	46032000	13860000	22028000	-1.52595	0.480573	0.0468289	0.08188	-0.387751	1.94503	1.27111	0.953583	-0.229168	0.945494	1.17466	0.094545	0.17459
170	sp|O43511|S26A4_HUMAN	sp|O43511|S26A4_HUMAN	2	sp|O43511|S26A4_HUMAN Pendrin OS=Homo sapiens GN=SLC26A4 PE=1 SV=1	-2.61956	-1.4455	sp|O43511|S26A4_HUMAN	1.17406	-1.50892	3.85705	-2.03253	1.05505	0.32964	0.440017	-5.59078	4	NA	NA	484140	9048300	NA	1675900	NA	9592100	NA	NA	-3.52255	-1.71657	NA	-2.68052	NA	-0.210472	-2.61956	-1.4455	1.17406	0.32964	0.440017
70	sp|O00287|RFXAP_HUMAN	sp|O00287|RFXAP_HUMAN	2	sp|O00287|RFXAP_HUMAN Regulatory factor X-associated protein OS=Homo sapiens GN=RFXAP PE=1 SV=1	-3.35019	-2.18036	sp|O00287|RFXAP_HUMAN	1.16982	-0.269244	2.60889	-2.68172	1.82729	0.099544	0.181129	-4.88375	1	604380	NA	407060	2035300	1614500	1758500	1304100	4339000	-2.2132	NA	-3.78402	-4.05334	-2.8254	-2.61335	-1.9615	-1.32121	-3.35019	-2.18036	1.16982	0.099544	0.181129
803	sp|P51946|CCNH_HUMAN	sp|P51946|CCNH_HUMAN	3	sp|P51946|CCNH_HUMAN Cyclin-H OS=Homo sapiens GN=CCNH PE=1 SV=1	-3.10314	-1.9336	sp|P51946|CCNH_HUMAN	1.16954	-0.306052	2.64512	-2.60191	1.78163	0.107101	0.190762	-4.94908	1	536930	690000	650620	2349000	NA	7293500	698010	2070400	-2.38809	-3.11872	-3.07692	-3.82882	NA	-0.627243	-2.81637	-2.35719	-3.10314	-1.9336	1.16954	0.107101	0.190762
675	sp|P40616|ARL1_HUMAN	sp|P40616|ARL1_HUMAN	2	sp|P40616|ARL1_HUMAN ADP-ribosylation factor-like protein 1 OS=Homo sapiens GN=ARL1 PE=1 SV=1	-3.95243	-2.78351	sp|P40616|ARL1_HUMAN	1.16891	-0.44863	2.78646	-3.45147	1.62441	0.137326	0.2292	-5.16766	1	478730	145950	282810	2797800	2810700	1066400	NA	1317000	-2.55764	-5.36397	-4.33313	-3.55497	-2.04826	-3.31169	NA	-2.9906	-3.95243	-2.78351	1.16891	0.137326	0.2292
458	sp|P14635|CCNB1_HUMAN	sp|P14635|CCNB1_HUMAN	6	sp|P14635|CCNB1_HUMAN G2/mitotic-specific cyclin-B1 OS=Homo sapiens GN=CCNB1 PE=1 SV=1	-0.455145	0.712082	sp|P14635|CCNB1_HUMAN	1.16723	-0.380161	2.71461	0.128468	1.67218	0.124286	0.212547	-5.16847	0	929810	6099900	2038100	53953000	10357000	41572000	7064400	21449000	-1.57656	0.0311863	-1.35527	1.08006	-0.220055	1.80274	0.34935	0.916288	-0.455145	0.712082	1.16723	0.124286	0.212547
2353	sp|Q9UBD5|ORC3_HUMAN	sp|Q9UBD5|ORC3_HUMAN	2	sp|Q9UBD5|ORC3_HUMAN Origin recognition complex subunit 3 OS=Homo sapiens GN=ORC3 PE=1 SV=1	-5.13692	-3.97621	sp|Q9UBD5|ORC3_HUMAN	1.16071	-1.22735	3.54876	-4.55657	1.11178	0.297067	0.405546	-5.72654	2	NA	124390	189740	1200000	862320	2996100	52520	NA	NA	-5.595	-4.93492	-4.88084	-3.70451	-1.86939	-6.35473	NA	-5.13692	-3.97621	1.16071	0.297067	0.405546
1209	sp|Q14562|DHX8_HUMAN	sp|Q14562|DHX8_HUMAN	13	sp|Q14562|DHX8_HUMAN ATP-dependent RNA helicase DHX8 OS=Homo sapiens GN=DHX8 PE=1 SV=1	-1.50162	-0.347916	sp|Q14562|DHX8_HUMAN	1.15371	-0.156839	2.46425	-0.92477	1.95151	0.078458	0.150049	-4.75968	0	394310	2555600	1936500	19630000	17241000	8534400	2642700	7897700	-2.84435	-1.22625	-1.43237	-0.503524	0.494316	-0.407871	-0.99549	-0.482618	-1.50162	-0.347916	1.15371	0.078458	0.150049
2360	sp|Q9UBW7|ZMYM2_HUMAN	sp|Q9UBW7|ZMYM2_HUMAN	11	sp|Q9UBW7|ZMYM2_HUMAN Zinc finger MYM-type protein 2 OS=Homo sapiens GN=ZMYM2 PE=1 SV=1	-2.15248	-0.998912	sp|Q9UBW7|ZMYM2_HUMAN	1.15356	-0.063514	2.37064	-1.57569	2.10112	0.0609325	0.123646	-4.52895	0	499640	1692600	1298500	6401000	13529000	7407900	1761200	2683400	-2.49446	-1.82176	-2.03499	-2.25869	0.154455	-0.605513	-1.55052	-1.99407	-2.15248	-0.998912	1.15356	0.0609325	0.123646
2452	sp|Q9UNX4|WDR3_HUMAN	sp|Q9UNX4|WDR3_HUMAN	27	sp|Q9UNX4|WDR3_HUMAN WD repeat-containing protein 3 OS=Homo sapiens GN=WDR3 PE=1 SV=1	0.183388	1.33527	sp|Q9UNX4|WDR3_HUMAN	1.15188	-0.335238	2.639	0.759329	1.71708	0.115573	0.200701	-5.10499	0	1647300	5076300	13656000	30495000	75612000	12712000	10242000	39429000	-0.731339	-0.23431	1.51278	0.186423	2.56656	0.148427	0.857363	1.76874	0.183388	1.33527	1.15188	0.115573	0.200701
1403	sp|Q5T1M5|FKB15_HUMAN	sp|Q5T1M5|FKB15_HUMAN	6	sp|Q5T1M5|FKB15_HUMAN FK506-binding protein 15 OS=Homo sapiens GN=FKBP15 PE=1 SV=2	-3.7425	-2.59115	sp|Q5T1M5|FKB15_HUMAN	1.15135	-0.618764	2.92146	-3.51223	1.52167	0.169655	0.269448	-4.97742	3	184570	545770	384580	2589000	NA	NA	NA	1751800	-3.96623	-3.45765	-3.86968	-3.67645	NA	NA	NA	-2.59115	-3.7425	-2.59115	1.15135	0.169655	0.269448
81	sp|O00541|PESC_HUMAN	sp|O00541|PESC_HUMAN	17	sp|O00541|PESC_HUMAN Pescadillo homolog OS=Homo sapiens GN=PES1 PE=1 SV=1	1.07821	2.22883	sp|O00541|PESC_HUMAN	1.15062	-0.589585	2.89082	1.65352	1.46575	0.172311	0.272556	-5.44739	0	2064100	8680800	13155000	153060000	177600000	22548000	19512000	64797000	-0.397992	0.541166	1.45642	2.71324	3.76354	0.948583	1.73891	2.46428	1.07821	2.22883	1.15062	0.172311	0.272556
2558	sp|Q9Y5V3|MAGD1_HUMAN	sp|Q9Y5V3|MAGD1_HUMAN	13	sp|Q9Y5V3|MAGD1_HUMAN Melanoma-associated antigen D1 OS=Homo sapiens GN=MAGED1 PE=1 SV=3	-0.171059	0.977405	sp|Q9Y5V3|MAGD1_HUMAN	1.14846	0.129181	2.16775	0.403173	2.49776	0.0307579	0.0736942	-3.8895	0	3205400	4666300	2700800	33854000	26234000	25209000	11444000	18556000	0.252489	-0.356032	-0.930781	0.35009	1.08272	1.10433	1.00914	0.713427	-0.171059	0.977405	1.14846	0.0307579	0.0736942
527	sp|P22626|ROA2_HUMAN	sp|P22626|ROA2_HUMAN	25	sp|P22626|ROA2_HUMAN Heterogeneous nuclear ribonucleoproteins A2/B1 OS=Homo sapiens GN=HNRNPA2B1 PE=1 SV=2	6.27081	7.41855	sp|P22626|ROA2_HUMAN	1.14774	0.107483	2.18799	6.84468	2.44586	0.0336613	0.0791944	-3.97494	0	147140000	294640000	508910000	1798100000	3093800000	1840900000	1262000000	2151200000	5.90769	5.63551	6.96807	6.57199	7.76921	7.09511	7.44153	7.36836	6.27081	7.41855	1.14774	0.0336613	0.0791944
1719	sp|Q8TCT9|HM13_HUMAN	sp|Q8TCT9|HM13_HUMAN	2	sp|Q8TCT9|HM13_HUMAN Minor histocompatibility antigen H13 OS=Homo sapiens GN=HM13 PE=1 SV=1	-3.73272	-2.59868	sp|Q8TCT9|HM13_HUMAN	1.13404	-0.961415	3.22949	-3.2467	1.21652	0.253476	0.360799	-5.6772	1	103620	551680	2197300	846450	1817700	1313200	NA	2460000	-4.81941	-3.44208	-1.24186	-5.42751	-2.65923	-3.02103	NA	-2.11578	-3.73272	-2.59868	1.13404	0.253476	0.360799
1276	sp|Q15398|DLGP5_HUMAN	sp|Q15398|DLGP5_HUMAN	18	sp|Q15398|DLGP5_HUMAN Disks large-associated protein 5 OS=Homo sapiens GN=DLGAP5 PE=1 SV=2	-0.112727	1.02032	sp|Q15398|DLGP5_HUMAN	1.13305	-0.102351	2.36845	0.453798	2.03315	0.06838	0.135497	-4.63466	0	1336500	5542300	4669900	45175000	39205000	11750000	11113000	30909000	-1.04034	-0.107369	-0.105136	0.801938	1.64587	0.038557	0.968995	1.42786	-0.112727	1.02032	1.13305	0.06838	0.135497
788	sp|P51148|RAB5C_HUMAN	sp|P51148|RAB5C_HUMAN	5	sp|P51148|RAB5C_HUMAN Ras-related protein Rab-5C OS=Homo sapiens GN=RAB5C PE=1 SV=2	-2.38547	-1.25314	sp|P51148|RAB5C_HUMAN	1.13233	-2.28164	4.54631	-1.93254	0.775941	0.461885	0.564792	-5.92741	3	NA	2034900	4665900	811040	4201900	NA	NA	5374000	NA	-1.55556	-0.106428	-5.49444	-1.48461	NA	NA	-1.02168	-2.38547	-1.25314	1.13233	0.461885	0.564792
2296	sp|Q9NX24|NHP2_HUMAN	sp|Q9NX24|NHP2_HUMAN	2	sp|Q9NX24|NHP2_HUMAN H/ACA ribonucleoprotein complex subunit 2 OS=Homo sapiens GN=NHP2 PE=1 SV=1	-0.0667823	1.0634	sp|Q9NX24|NHP2_HUMAN	1.13018	-0.292314	2.55267	0.498307	1.81735	0.104941	0.188478	-4.84759	2	NA	5732300	8519300	14827000	25409000	NA	14288000	20305000	NA	-0.0586503	0.801337	-0.943034	1.03793	NA	1.31271	0.839545	-0.0667823	1.0634	1.13018	0.104941	0.188478
2194	sp|Q9HBD1|RC3H2_HUMAN	sp|Q9HBD1|RC3H2_HUMAN	7	sp|Q9HBD1|RC3H2_HUMAN Roquin-2 OS=Homo sapiens GN=RC3H2 PE=1 SV=2	-4.11976	-2.99158	sp|Q9HBD1|RC3H2_HUMAN	1.12818	-1.4963	3.75266	-3.66849	1.00566	0.346359	0.456398	-5.72647	3	NA	351320	133330	4536200	NA	NA	208460	3781100	NA	-4.09432	-5.46691	-2.79806	NA	NA	-4.46925	-1.51391	-4.11976	-2.99158	1.12818	0.346359	0.456398
2036	sp|Q9BTD8|RBM42_HUMAN	sp|Q9BTD8|RBM42_HUMAN	5	sp|Q9BTD8|RBM42_HUMAN RNA-binding protein 42 OS=Homo sapiens GN=RBM42 PE=1 SV=1	-3.06118	-1.93438	sp|Q9BTD8|RBM42_HUMAN	1.12681	-0.273187	2.5268	-2.41729	1.80922	0.102473	0.184891	-4.90969	1	NA	540080	699690	4697100	4585000	3741600	468800	3942900	NA	-3.47279	-2.96729	-2.74347	-1.3623	-1.55916	-3.36081	-1.45525	-3.06118	-1.93438	1.12681	0.102473	0.184891
2517	sp|Q9Y3B9|RRP15_HUMAN	sp|Q9Y3B9|RRP15_HUMAN	8	sp|Q9Y3B9|RRP15_HUMAN RRP15-like protein OS=Homo sapiens GN=RRP15 PE=1 SV=2	0.273519	1.39886	sp|Q9Y3B9|RRP15_HUMAN	1.12534	-0.833612	3.08428	0.836187	1.27347	0.230601	0.335316	-5.68531	0	742950	7236500	22238000	36689000	45857000	9440100	35026000	31577000	-1.90813	0.278147	2.24801	0.476049	1.86556	-0.26705	2.53911	1.4578	0.273519	1.39886	1.12534	0.230601	0.335316
697	sp|P42696|RBM34_HUMAN	sp|P42696|RBM34_HUMAN	9	sp|P42696|RBM34_HUMAN RNA-binding protein 34 OS=Homo sapiens GN=RBM34 PE=1 SV=2	-1.37384	-0.251913	sp|P42696|RBM34_HUMAN	1.12192	-0.597741	2.84159	-0.812875	1.44626	0.177582	0.27773	-5.47252	0	385650	3097700	4830500	9649500	26608000	2725100	4647700	12101000	-2.87717	-0.948202	-0.054154	-1.61582	1.10257	-2.00176	-0.223311	0.114852	-1.37384	-0.251913	1.12192	0.177582	0.27773
1921	sp|Q96MF7|NSE2_HUMAN	sp|Q96MF7|NSE2_HUMAN	3	sp|Q96MF7|NSE2_HUMAN E3 SUMO-protein ligase NSE2 OS=Homo sapiens GN=NSMCE2 PE=1 SV=2	-4.2426	-3.12318	sp|Q96MF7|NSE2_HUMAN	1.11941	-0.688758	2.92759	-3.49632	1.4161	0.192776	0.294657	-5.32533	2	NA	NA	241760	2222400	1919600	2448200	560560	404830	NA	NA	-4.5696	-3.9156	-2.58277	-2.15136	-3.11631	-4.64229	-4.2426	-3.12318	1.11941	0.192776	0.294657
1145	sp|Q13356|PPIL2_HUMAN	sp|Q13356|PPIL2_HUMAN	28	sp|Q13356|PPIL2_HUMAN Peptidyl-prolyl cis-trans isomerase-like 2 OS=Homo sapiens GN=PPIL2 PE=1 SV=1	2.58358	3.70103	sp|Q13356|PPIL2_HUMAN	1.11746	-0.24124	2.47615	3.1423	1.82321	0.0971317	0.177698	-4.9514	0	15828000	66334000	20832000	102930000	77073000	416210000	103050000	107760000	2.61259	3.48042	2.14953	2.09177	2.59338	5.01923	4.01505	3.17646	2.58358	3.70103	1.11746	0.0971317	0.177698
978	sp|P68400|CSK21_HUMAN;sp|Q8NEV1|CSK23_HUMAN	sp|P68400|CSK21_HUMAN	14	sp|P68400|CSK21_HUMAN Casein kinase II subunit alpha OS=Homo sapiens GN=CSNK2A1 PE=1 SV=1;sp|Q8NEV1|CSK23_HUMAN Casein kinase II subunit alpha 3 OS=Homo sapiens GN=CSNK2A3 PE=1 SV=2	1.92589	3.04294	sp|P68400|CSK21_HUMAN	1.11705	-0.276285	2.51038	2.48441	1.77723	0.104763	0.188302	-5.01852	0	6311200	35400000	11109000	149420000	199200000	184340000	23822000	59859000	1.25374	2.57275	1.20153	2.67554	3.92442	3.88216	2.01188	2.35329	1.92589	3.04294	1.11705	0.104763	0.188302
1137	sp|Q13243|SRSF5_HUMAN	sp|Q13243|SRSF5_HUMAN	3	sp|Q13243|SRSF5_HUMAN Serine/arginine-rich splicing factor 5 OS=Homo sapiens GN=SRSF5 PE=1 SV=1	-2.96167	-1.8477	sp|Q13243|SRSF5_HUMAN	1.11396	-1.04026	3.26819	-2.68318	1.24675	0.256232	0.363585	-5.26652	4	NA	869620	936500	2765900	NA	NA	NA	2979100	NA	-2.78432	-2.52775	-3.57293	NA	NA	NA	-1.8477	-2.96167	-1.8477	1.11396	0.256232	0.363585
738	sp|P48730|KC1D_HUMAN	sp|P48730|KC1D_HUMAN	14	sp|P48730|KC1D_HUMAN Casein kinase I isoform delta OS=Homo sapiens GN=CSNK1D PE=1 SV=2	-2.83346	-1.72098	sp|P48730|KC1D_HUMAN	1.11248	-1.55705	3.78201	-1.94348	0.974927	0.360416	0.470455	-5.57153	3	NA	840550	NA	NA	1407100	9269300	2308100	2018700	NA	-2.83346	NA	NA	-3.01813	-0.292542	-1.18065	-2.3926	-2.83346	-1.72098	1.11248	0.360416	0.470455
1889	sp|Q96GQ7|DDX27_HUMAN	sp|Q96GQ7|DDX27_HUMAN	20	sp|Q96GQ7|DDX27_HUMAN Probable ATP-dependent RNA helicase DDX27 OS=Homo sapiens GN=DDX27 PE=1 SV=2	1.34259	2.45339	sp|Q96GQ7|DDX27_HUMAN	1.1108	-0.978993	3.2006	1.89799	1.17831	0.26495	0.373748	-5.79413	0	2086400	11657000	99832000	32228000	123910000	52277000	24383000	61373000	-0.382111	0.967246	4.51222	0.272996	3.25894	2.12265	2.04371	2.38826	1.34259	2.45339	1.1108	0.26495	0.373748
2433	sp|Q9ULV3|CIZ1_HUMAN	sp|Q9ULV3|CIZ1_HUMAN	11	sp|Q9ULV3|CIZ1_HUMAN Cip1-interacting zinc finger protein OS=Homo sapiens GN=CIZ1 PE=1 SV=2	-2.35023	-1.24467	sp|Q9ULV3|CIZ1_HUMAN	1.10556	-0.5884	2.79952	-1.79745	1.4468	0.177437	0.277686	-5.47184	0	548600	846730	525400	16013000	16861000	1893500	1243500	5840600	-2.35631	-2.82287	-3.39924	-0.822508	0.463075	-2.51008	-2.02658	-0.905099	-2.35023	-1.24467	1.10556	0.177437	0.277686
2502	sp|Q9Y2X3|NOP58_HUMAN	sp|Q9Y2X3|NOP58_HUMAN	22	sp|Q9Y2X3|NOP58_HUMAN Nucleolar protein 58 OS=Homo sapiens GN=NOP58 PE=1 SV=1	2.94544	4.04907	sp|Q9Y2X3|NOP58_HUMAN	1.10363	-0.292764	2.50002	3.49725	1.75204	0.109174	0.193286	-5.05493	0	12643000	29923000	79251000	184670000	473480000	88441000	93950000	242630000	2.28054	2.32981	4.16412	3.00729	5.13806	2.85674	3.88861	4.31287	2.94544	4.04907	1.10363	0.109174	0.193286
194	sp|O60306|AQR_HUMAN	sp|O60306|AQR_HUMAN	3	sp|O60306|AQR_HUMAN Intron-binding protein aquarius OS=Homo sapiens GN=AQR PE=1 SV=4	-4.37768	-3.28258	sp|O60306|AQR_HUMAN	1.09511	-1.50311	3.69332	-3.93964	0.986044	0.355282	0.466073	-5.74521	3	50828	1160800	194950	NA	2007900	630500	NA	NA	-5.87208	-2.36689	-4.89408	NA	-2.51973	-4.04543	NA	NA	-4.37768	-3.28258	1.09511	0.355282	0.466073
19	REV__sp|P16234|PGFRA_HUMAN	REV__sp|P16234|PGFRA_HUMAN	2	sp|P16234|PGFRA_HUMAN Platelet-derived growth factor receptor alpha OS=Homo sapiens GN=PDGFRA PE=1 SV=1	-0.796992	0.29709	REV__sp|P16234|PGFRA_HUMAN	1.09408	-0.764758	2.95292	0.0782733	1.37697	0.208779	0.310863	-5.14998	3	NA	NA	NA	16276000	16580000	9993500	6165700	19364000	NA	NA	NA	-0.796992	0.439517	-0.187511	0.163248	0.773105	-0.796992	0.29709	1.09408	0.208779	0.310863
281	sp|O94776|MTA2_HUMAN	sp|O94776|MTA2_HUMAN	25	sp|O94776|MTA2_HUMAN Metastasis-associated protein MTA2 OS=Homo sapiens GN=MTA2 PE=1 SV=1	2.00033	3.09203	sp|O94776|MTA2_HUMAN	1.0917	0.00772002	2.17568	2.54618	2.2326	0.0486625	0.104498	-4.32085	0	8714700	22460000	21344000	108160000	196660000	113640000	26070000	103480000	1.73063	1.91515	2.18614	2.1694	3.90643	3.20676	2.13521	3.11972	2.00033	3.09203	1.0917	0.0486625	0.104498
611	sp|P31943|HNRH1_HUMAN	sp|P31943|HNRH1_HUMAN	20	sp|P31943|HNRH1_HUMAN Heterogeneous nuclear ribonucleoprotein H OS=Homo sapiens GN=HNRNPH1 PE=1 SV=4	4.69556	5.78632	sp|P31943|HNRH1_HUMAN	1.09076	0.0441083	2.13742	5.24094	2.31023	0.0425721	0.0946047	-4.19599	0	34863000	177550000	157020000	619940000	985530000	709450000	309220000	652430000	3.77959	4.90344	5.19507	4.90412	6.16564	5.76382	5.51796	5.69786	4.69556	5.78632	1.09076	0.0425721	0.0946047
1334	sp|Q16878|CDO1_HUMAN	sp|Q16878|CDO1_HUMAN	2	sp|Q16878|CDO1_HUMAN Cysteine dioxygenase type 1 OS=Homo sapiens GN=CDO1 PE=1 SV=2	-2.19395	-1.10337	sp|Q16878|CDO1_HUMAN	1.09058	-3.60948	5.79064	-1.64866	0.559442	0.594908	0.683823	-5.98716	4	1985800	NA	NA	2198200	38932000	728970	NA	NA	-0.455145	NA	NA	-3.93275	1.63608	-3.84281	NA	NA	-2.19395	-1.10337	1.09058	0.594908	0.683823
2294	sp|Q9NWT1|PK1IP_HUMAN	sp|Q9NWT1|PK1IP_HUMAN	6	sp|Q9NWT1|PK1IP_HUMAN p21-activated protein kinase-interacting protein 1 OS=Homo sapiens GN=PAK1IP1 PE=1 SV=2	-1.34154	-0.252982	sp|Q9NWT1|PK1IP_HUMAN	1.08856	-1.315	3.49213	-0.719509	1.01804	0.334165	0.444696	-5.8872	1	NA	1639300	7471900	4647300	28969000	2388800	2168100	26611000	NA	-1.86801	0.603539	-2.76016	1.22173	-2.18566	-1.26623	1.21823	-1.34154	-0.252982	1.08856	0.334165	0.444696
1070	sp|Q07666|KHDR1_HUMAN	sp|Q07666|KHDR1_HUMAN	10	sp|Q07666|KHDR1_HUMAN KH domain-containing, RNA-binding, signal transduction-associated protein 1 OS=Homo sapiens GN=KHDRBS1 PE=1 SV=1	3.58022	4.6651	sp|Q07666|KHDR1_HUMAN	1.08488	-0.0544243	2.22418	4.12266	2.11091	0.0599256	0.121918	-4.51362	0	20659000	47826000	117400000	261210000	269540000	397120000	183090000	288890000	3.00625	3.00759	4.75663	3.5504	4.34832	4.95368	4.80117	4.55721	3.58022	4.6651	1.08488	0.0599256	0.121918
2112	sp|Q9H0E3|SP130_HUMAN	sp|Q9H0E3|SP130_HUMAN	10	sp|Q9H0E3|SP130_HUMAN Histone deacetylase complex subunit SAP130 OS=Homo sapiens GN=SAP130 PE=1 SV=1	-1.82208	-0.749224	sp|Q9H0E3|SP130_HUMAN	1.07286	-0.819945	2.96566	-1.20902	1.2741	0.23325	0.337505	-5.61117	1	256700	4768900	1661900	NA	17261000	4426400	4221800	3052600	-3.47871	-0.324597	-1.66294	NA	0.495941	-1.32449	-0.354764	-1.81358	-1.82208	-0.749224	1.07286	0.23325	0.337505
1105	sp|Q12929|EPS8_HUMAN	sp|Q12929|EPS8_HUMAN	3	sp|Q12929|EPS8_HUMAN Epidermal growth factor receptor kinase substrate 8 OS=Homo sapiens GN=EPS8 PE=1 SV=1	-3.30254	-2.23047	sp|Q12929|EPS8_HUMAN	1.07208	-1.06845	3.21261	-2.6593	1.17171	0.277693	0.386869	-5.55727	3	NA	1602900	NA	1342900	NA	2950400	812080	2331000	NA	-1.90047	NA	-4.70462	NA	-1.89085	-2.60935	-2.19119	-3.30254	-2.23047	1.07208	0.277693	0.386869
1730	sp|Q8TEK3|DOT1L_HUMAN	sp|Q8TEK3|DOT1L_HUMAN	10	sp|Q8TEK3|DOT1L_HUMAN Histone-lysine N-methyltransferase, H3 lysine-79 specific OS=Homo sapiens GN=DOT1L PE=1 SV=2	-2.67554	-1.60719	sp|Q8TEK3|DOT1L_HUMAN	1.06834	-2.3939	4.53059	-1.82086	0.721887	0.492564	0.595517	-5.78002	3	NA	NA	NA	4905300	23121000	1073400	997420	3301800	NA	NA	NA	-2.67554	0.90566	-3.30255	-2.32818	-1.7037	-2.67554	-1.60719	1.06834	0.492564	0.595517
1346	sp|Q2NKX8|ERC6L_HUMAN	sp|Q2NKX8|ERC6L_HUMAN	7	sp|Q2NKX8|ERC6L_HUMAN DNA excision repair protein ERCC-6-like OS=Homo sapiens GN=ERCC6L PE=1 SV=1	-2.90098	-1.8348	sp|Q2NKX8|ERC6L_HUMAN	1.06618	-1.09395	3.22632	-2.36789	1.129	0.290137	0.398558	-5.7084	2	NA	2496500	232890	4481900	7065800	1423200	NA	2996400	NA	-1.26007	-4.62596	-2.81692	-0.756078	-2.90872	NA	-1.8396	-2.90098	-1.8348	1.06618	0.290137	0.398558
858	sp|P55769|NH2L1_HUMAN	sp|P55769|NH2L1_HUMAN	10	sp|P55769|NH2L1_HUMAN NHP2-like protein 1 OS=Homo sapiens GN=SNU13 PE=1 SV=3	2.45932	3.52142	sp|P55769|NH2L1_HUMAN	1.0621	-0.68028	2.80448	2.99037	1.3513	0.205285	0.307406	-5.59178	0	12076000	18314000	83322000	83532000	357410000	38056000	75934000	203270000	2.21273	1.6202	4.23965	1.7647	4.74385	1.67936	3.59742	4.06504	2.45932	3.52142	1.0621	0.205285	0.307406
2087	sp|Q9C0A6|SETD5_HUMAN	sp|Q9C0A6|SETD5_HUMAN	3	sp|Q9C0A6|SETD5_HUMAN SET domain-containing protein 5 OS=Homo sapiens GN=SETD5 PE=1 SV=2	-3.07542	-2.01408	sp|Q9C0A6|SETD5_HUMAN	1.06134	-0.427403	2.55008	-2.36786	1.63071	0.139832	0.232561	-5.05103	2	392790	NA	NA	3290800	3031700	1352800	1990600	3190900	-2.85006	NA	NA	-3.30077	-1.94216	-2.97955	-1.38306	-1.75154	-3.07542	-2.01408	1.06134	0.139832	0.232561
2512	sp|Q9Y3A2|UTP11_HUMAN	sp|Q9Y3A2|UTP11_HUMAN	8	sp|Q9Y3A2|UTP11_HUMAN Probable U3 small nucleolar RNA-associated protein 11 OS=Homo sapiens GN=UTP11 PE=1 SV=2	-0.979584	0.0802843	sp|Q9Y3A2|UTP11_HUMAN	1.05987	-0.75119	2.87093	-0.44965	1.29732	0.222582	0.325906	-5.65706	0	2524500	697920	6669400	13009000	29167000	4680600	4810700	16076000	-0.100421	-3.10222	0.432226	-1.14792	1.23128	-1.24653	-0.176165	0.512552	-0.979584	0.0802843	1.05987	0.222582	0.325906
318	sp|O95628|CNOT4_HUMAN	sp|O95628|CNOT4_HUMAN	2	sp|O95628|CNOT4_HUMAN CCR4-NOT transcription complex subunit 4 OS=Homo sapiens GN=CNOT4 PE=1 SV=3	-2.99388	-1.93683	sp|O95628|CNOT4_HUMAN	1.05705	-0.809708	2.92381	-2.14824	1.32472	0.224752	0.328227	-5.20993	3	NA	NA	NA	4003100	3884500	2163700	1760200	2191700	NA	NA	NA	-2.99388	-1.59471	-2.32384	-1.5513	-2.27747	-2.99388	-1.93683	1.05705	0.224752	0.328227
394	sp|P07910|HNRPC_HUMAN;sp|O60812|HNRC1_HUMAN;sp|B2RXH8|HNRC2_HUMAN;sp|P0DMR1|HNRC4_HUMAN;sp|B7ZW38|HNRC3_HUMAN	sp|P07910|HNRPC_HUMAN	19	sp|P07910|HNRPC_HUMAN Heterogeneous nuclear ribonucleoproteins C1/C2 OS=Homo sapiens GN=HNRNPC PE=1 SV=4;sp|O60812|HNRC1_HUMAN Heterogeneous nuclear ribonucleoprotein C-like 1 OS=Homo sapiens GN=HNRNPCL1 PE=2 SV=1;sp|B2RXH8|HNRC2_HUMAN Heterogeneous nuclea	5.49069	6.54559	sp|P07910|HNRPC_HUMAN	1.0549	0.0655501	2.04425	6.01814	2.36368	0.0388149	0.0879954	-4.10928	0	104090000	240140000	285520000	716160000	1865700000	1004400000	612930000	1092100000	5.39615	5.33989	6.09663	5.13011	7.06025	6.24921	6.45376	6.41916	5.49069	6.54559	1.0549	0.0388149	0.0879954
2278	sp|Q9NVC6|MED17_HUMAN	sp|Q9NVC6|MED17_HUMAN	7	sp|Q9NVC6|MED17_HUMAN Mediator of RNA polymerase II transcription subunit 17 OS=Homo sapiens GN=MED17 PE=1 SV=2	-2.56596	-1.51237	sp|Q9NVC6|MED17_HUMAN	1.05358	-0.483583	2.59075	-2.03917	1.51941	0.158482	0.255476	-5.37705	0	635990	1569300	1435700	1726200	11286000	2765400	1286100	2694900	-2.13786	-1.93108	-1.88354	-4.31134	-0.0996437	-1.98126	-1.98051	-1.98808	-2.56596	-1.51237	1.05358	0.158482	0.255476
1724	sp|Q8TDN6|BRX1_HUMAN	sp|Q8TDN6|BRX1_HUMAN	15	sp|Q8TDN6|BRX1_HUMAN Ribosome biogenesis protein BRX1 homolog OS=Homo sapiens GN=BRIX1 PE=1 SV=2	1.5035	2.55353	sp|Q8TDN6|BRX1_HUMAN	1.05003	-0.187826	2.28788	2.02851	1.88044	0.0883451	0.165761	-4.86664	0	4649100	14793000	29404000	59419000	105800000	35859000	45477000	75810000	0.802021	1.3116	2.66917	1.23121	3.03745	1.59634	2.89624	2.68406	1.5035	2.55353	1.05003	0.0883451	0.165761
774	sp|P50454|SERPH_HUMAN	sp|P50454|SERPH_HUMAN	5	sp|P50454|SERPH_HUMAN Serpin H1 OS=Homo sapiens GN=SERPINH1 PE=1 SV=2	-3.08232	-2.03273	sp|P50454|SERPH_HUMAN	1.04959	-0.656191	2.75536	-2.6325	1.38313	0.198617	0.299469	-5.48046	1	463170	800120	1029900	1596500	NA	6332000	443770	3000400	-2.60648	-2.90471	-2.38441	-4.43368	NA	-0.824618	-3.43585	-1.83773	-3.08232	-2.03273	1.04959	0.198617	0.299469
2074	sp|Q9BYJ9|YTHD1_HUMAN	sp|Q9BYJ9|YTHD1_HUMAN	15	sp|Q9BYJ9|YTHD1_HUMAN YTH domain-containing family protein 1 OS=Homo sapiens GN=YTHDF1 PE=1 SV=1	-0.906329	0.134177	sp|Q9BYJ9|YTHD1_HUMAN	1.04051	-0.237992	2.319	-0.386076	1.80415	0.100231	0.182099	-4.97933	0	1016000	2283900	3854900	21015000	5828500	16746000	12802000	10137000	-1.44555	-1.38871	-0.394317	-0.39674	-1.02592	0.533235	1.16251	-0.13311	-0.906329	0.134177	1.04051	0.100231	0.182099
52	sp|A8CG34|P121C_HUMAN	sp|A8CG34|P121C_HUMAN	16	sp|A8CG34|P121C_HUMAN Nuclear envelope pore membrane protein POM 121C OS=Homo sapiens GN=POM121C PE=1 SV=2	-2.3498	-1.31505	sp|A8CG34|P121C_HUMAN	1.03476	-0.854509	2.92402	-1.75851	1.23116	0.248203	0.355436	-5.66062	1	NA	687440	543970	18713000	1584900	4770600	3577400	7223200	NA	-3.12409	-3.34686	-0.578455	-2.85134	-1.21994	-0.581294	-0.607615	-2.3498	-1.31505	1.03476	0.248203	0.355436
2346	sp|Q9P2I0|CPSF2_HUMAN	sp|Q9P2I0|CPSF2_HUMAN	15	sp|Q9P2I0|CPSF2_HUMAN Cleavage and polyadenylation specificity factor subunit 2 OS=Homo sapiens GN=CPSF2 PE=1 SV=2	-1.57664	-0.546522	sp|Q9P2I0|CPSF2_HUMAN	1.03012	-1.46061	3.52084	-1.06158	0.916831	0.380017	0.49115	-6.05863	0	384250	611530	3154600	38853000	39493000	5262000	536360	15021000	-2.88255	-3.29321	-0.696602	0.565809	1.65613	-1.08306	-3.17667	0.417512	-1.57664	-0.546522	1.03012	0.380017	0.49115
1441	sp|Q659A1|ICE2_HUMAN	sp|Q659A1|ICE2_HUMAN	2	sp|Q659A1|ICE2_HUMAN Little elongation complex subunit 2 OS=Homo sapiens GN=ICE2 PE=1 SV=2	-4.35942	-3.33157	sp|Q659A1|ICE2_HUMAN	1.02785	-1.43217	3.48788	-3.8455	0.955726	0.36593	0.476334	-5.88124	2	336630	NA	50207	3836000	2207400	NA	332320	751390	-3.07809	NA	-6.93951	-3.06066	-2.38694	NA	-3.83141	-3.77635	-4.35942	-3.33157	1.02785	0.36593	0.476334
759	sp|P49750|YLPM1_HUMAN	sp|P49750|YLPM1_HUMAN	58	sp|P49750|YLPM1_HUMAN YLP motif-containing protein 1 OS=Homo sapiens GN=YLPM1 PE=1 SV=3	4.70615	5.73319	sp|P49750|YLPM1_HUMAN	1.02703	-0.0366852	2.09075	5.21967	2.14035	0.0569915	0.117982	-4.46733	0	46024000	138140000	93565000	1017000000	735700000	552700000	466860000	644280000	4.19006	4.54068	4.41447	5.67941	5.75583	5.41522	6.08144	5.68026	4.70615	5.73319	1.02703	0.0569915	0.117982
1233	sp|Q14966|ZN638_HUMAN	sp|Q14966|ZN638_HUMAN	37	sp|Q14966|ZN638_HUMAN Zinc finger protein 638 OS=Homo sapiens GN=ZNF638 PE=1 SV=2	2.56605	3.58825	sp|Q14966|ZN638_HUMAN	1.0222	-0.0969593	2.14136	3.07715	2.02475	0.0693574	0.136678	-4.64762	0	8025000	32735000	30282000	250090000	200740000	115160000	70215000	156860000	1.60878	2.45963	2.71353	3.48226	3.93522	3.22531	3.49032	3.70215	2.56605	3.58825	1.0222	0.0693574	0.136678
513	sp|P20340|RAB6A_HUMAN;sp|Q9NRW1|RAB6B_HUMAN	sp|P20340|RAB6A_HUMAN	3	sp|P20340|RAB6A_HUMAN Ras-related protein Rab-6A OS=Homo sapiens GN=RAB6A PE=1 SV=3;sp|Q9NRW1|RAB6B_HUMAN Ras-related protein Rab-6B OS=Homo sapiens GN=RAB6B PE=1 SV=1	-2.43064	-1.417	sp|P20340|RAB6A_HUMAN	1.01364	-0.448304	2.47558	-1.92382	1.58597	0.149646	0.243898	-5.16193	2	260260	NA	1551500	7234500	4156000	3282700	NA	5422300	-3.45835	NA	-1.76658	-2.06697	-1.50001	-1.74184	NA	-1.00915	-2.43064	-1.417	1.01364	0.149646	0.243898
2375	sp|Q9UH92|MLX_HUMAN	sp|Q9UH92|MLX_HUMAN	4	sp|Q9UH92|MLX_HUMAN Max-like protein X OS=Homo sapiens GN=MLX PE=1 SV=2	-3.41343	-2.40137	sp|Q9UH92|MLX_HUMAN	1.01206	-1.81269	3.83681	-2.60379	0.838189	0.428194	0.533547	-5.69049	3	NA	NA	NA	3062400	1115200	8297600	807510	1136300	NA	NA	NA	-3.41343	-3.34403	-0.447158	-2.61707	-3.19724	-3.41343	-2.40137	1.01206	0.428194	0.533547
1356	sp|Q3T8J9|GON4L_HUMAN;sp|Q9H869|YYAP1_HUMAN	sp|Q3T8J9|GON4L_HUMAN	2	sp|Q3T8J9|GON4L_HUMAN GON-4-like protein OS=Homo sapiens GN=GON4L PE=1 SV=1;sp|Q9H869|YYAP1_HUMAN YY1-associated protein 1 OS=Homo sapiens GN=YY1AP1 PE=1 SV=2	-2.58162	-1.57805	sp|Q3T8J9|GON4L_HUMAN	1.00356	-1.01924	3.02637	-1.91258	1.13484	0.287818	0.396295	-5.64777	2	NA	537410	NA	9242700	1190000	4441800	3152800	5514900	NA	-3.47996	NA	-1.68328	-3.25303	-1.31965	-0.7541	-0.98544	-2.58162	-1.57805	1.00356	0.287818	0.396295
259	sp|O75592|MYCB2_HUMAN	sp|O75592|MYCB2_HUMAN	45	sp|O75592|MYCB2_HUMAN E3 ubiquitin-protein ligase MYCBP2 OS=Homo sapiens GN=MYCBP2 PE=1 SV=3	-1.00757	-0.00997905	sp|O75592|MYCB2_HUMAN	0.997596	-1.84692	3.84211	-0.43752	0.788342	0.449937	0.553913	-6.09217	1	2010200	3051100	1715000	NA	64449000	786420	4784200	33440000	-0.437097	-0.97011	-1.61552	NA	2.34264	-3.7369	-0.18372	1.53806	-1.00757	-0.00997905	0.997596	0.449937	0.553913
2443	sp|Q9UMS4|PRP19_HUMAN	sp|Q9UMS4|PRP19_HUMAN	17	sp|Q9UMS4|PRP19_HUMAN Pre-mRNA-processing factor 19 OS=Homo sapiens GN=PRPF19 PE=1 SV=1	3.87726	4.8702	sp|Q9UMS4|PRP19_HUMAN	0.992946	-0.907304	2.8932	4.37373	1.15836	0.272646	0.381445	-5.81615	0	6656400	88472000	131720000	823980000	690820000	467180000	77832000	396770000	1.33244	3.89665	4.93016	5.34976	5.6676	5.18052	3.63119	5.0015	3.87726	4.8702	0.992946	0.272646	0.381445
2453	sp|Q9UNY4|TTF2_HUMAN	sp|Q9UNY4|TTF2_HUMAN	42	sp|Q9UNY4|TTF2_HUMAN Transcription termination factor 2 OS=Homo sapiens GN=TTF2 PE=1 SV=2	1.39969	2.38862	sp|Q9UNY4|TTF2_HUMAN	0.988932	-0.584144	2.56201	1.89415	1.39362	0.192519	0.294646	-5.5393	0	4994700	9659100	11691000	153400000	136650000	20545000	22369000	127670000	0.907991	0.695511	1.27853	2.71671	3.39612	0.818697	1.9258	3.41385	1.39969	2.38862	0.988932	0.192519	0.294646
1031	sp|Q01844|EWS_HUMAN	sp|Q01844|EWS_HUMAN	5	sp|Q01844|EWS_HUMAN RNA-binding protein EWS OS=Homo sapiens GN=EWSR1 PE=1 SV=1	1.23528	2.22019	sp|Q01844|EWS_HUMAN	0.984904	-0.899844	2.86965	1.72773	1.15843	0.272619	0.381445	-5.81607	0	1705200	9130200	68512000	53359000	44881000	67516000	35266000	47081000	-0.680285	0.614119	3.94457	1.06272	1.8354	2.47981	2.54845	2.01708	1.23528	2.22019	0.984904	0.272619	0.381445
1256	sp|Q15061|WDR43_HUMAN	sp|Q15061|WDR43_HUMAN	18	sp|Q15061|WDR43_HUMAN WD repeat-containing protein 43 OS=Homo sapiens GN=WDR43 PE=1 SV=3	1.72224	2.70665	sp|Q15061|WDR43_HUMAN	0.984417	-0.374995	2.34383	2.21445	1.6053	0.138358	0.23076	-5.26125	0	7803900	10755000	30142000	83498000	180050000	31696000	44063000	80424000	1.56749	0.850843	2.70655	1.76406	3.78274	1.42405	2.85304	2.76679	1.72224	2.70665	0.984417	0.138358	0.23076
417	sp|P0DMV9|HS71B_HUMAN;sp|P0DMV8|HS71A_HUMAN	sp|P0DMV9|HS71B_HUMAN	50	sp|P0DMV9|HS71B_HUMAN Heat shock 70 kDa protein 1B OS=Homo sapiens GN=HSPA1B PE=1 SV=1;sp|P0DMV8|HS71A_HUMAN Heat shock 70 kDa protein 1A OS=Homo sapiens GN=HSPA1A PE=1 SV=1	7.92615	8.90675	sp|P0DMV9|HS71B_HUMAN	0.980603	-0.295784	2.25699	8.41645	1.7031	0.118226	0.204405	-5.12486	0	518780000	3002100000	701890000	3233600000	5555100000	16302000000	2365000000	5171600000	7.76997	8.99062	7.45283	7.49118	8.58967	10.1402	8.30058	8.59652	7.92615	8.90675	0.980603	0.118226	0.204405
1785	sp|Q92665|RT31_HUMAN	sp|Q92665|RT31_HUMAN	2	sp|Q92665|RT31_HUMAN 28S ribosomal protein S31, mitochondrial OS=Homo sapiens GN=MRPS31 PE=1 SV=3	-4.86024	-3.89736	sp|Q92665|RT31_HUMAN	0.962887	-0.951638	2.87741	-4.28251	1.1766	0.275851	0.384985	-5.55201	3	NA	122440	329520	NA	1253700	NA	154010	834880	NA	-5.61784	-4.10265	NA	-3.17994	NA	-4.8833	-3.62883	-4.86024	-3.89736	0.962887	0.275851	0.384985
742	sp|P49069|CAMLG_HUMAN	sp|P49069|CAMLG_HUMAN	2	sp|P49069|CAMLG_HUMAN Calcium signal-modulating cyclophilin ligand OS=Homo sapiens GN=CAMLG PE=1 SV=1	-2.56823	-1.61081	sp|P49069|CAMLG_HUMAN	0.957424	-0.733295	2.64814	-2.24909	1.29532	0.229708	0.334429	-5.46954	2	809940	1570100	386490	4829800	NA	2944100	2072700	NA	-1.78054	-1.93035	-3.86221	-2.69983	NA	-1.89384	-1.32778	NA	-2.56823	-1.61081	0.957424	0.229708	0.334429
178	sp|O43684|BUB3_HUMAN	sp|O43684|BUB3_HUMAN	12	sp|O43684|BUB3_HUMAN Mitotic checkpoint protein BUB3 OS=Homo sapiens GN=BUB3 PE=1 SV=1	2.77178	3.72735	sp|O43684|BUB3_HUMAN	0.955573	-0.197856	2.109	3.24956	1.83654	0.0950156	0.175048	-4.93177	0	9201500	36735000	37149000	274510000	106600000	205480000	104310000	167730000	1.81096	2.62625	3.0217	3.62818	3.04801	4.03374	4.03168	3.79596	2.77178	3.72735	0.955573	0.0950156	0.175048
2520	sp|Q9Y3D9|RT23_HUMAN	sp|Q9Y3D9|RT23_HUMAN	4	sp|Q9Y3D9|RT23_HUMAN 28S ribosomal protein S23, mitochondrial OS=Homo sapiens GN=MRPS23 PE=1 SV=2	-3.56659	-2.61272	sp|Q9Y3D9|RT23_HUMAN	0.953877	-0.800697	2.70845	-3.24863	1.24355	0.247282	0.354669	-5.52878	2	321740	396640	884350	1446400	3186800	NA	471410	NA	-3.14495	-3.91896	-2.61414	-4.58833	-1.87222	NA	-3.35321	NA	-3.56659	-2.61272	0.953877	0.247282	0.354669
2131	sp|Q9H2M9|RBGPR_HUMAN	sp|Q9H2M9|RBGPR_HUMAN	3	sp|Q9H2M9|RBGPR_HUMAN Rab3 GTPase-activating protein non-catalytic subunit OS=Homo sapiens GN=RAB3GAP2 PE=1 SV=1	-2.78708	-1.83407	sp|Q9H2M9|RBGPR_HUMAN	0.95301	-0.951816	2.85784	-2.40588	1.17046	0.278164	0.387296	-5.55861	3	NA	1391700	1155100	2046000	2523300	NA	1869800	NA	NA	-2.10468	-2.21143	-4.04513	-2.19946	NA	-1.46868	NA	-2.78708	-1.83407	0.95301	0.278164	0.387296
1181	sp|Q13895|BYST_HUMAN	sp|Q13895|BYST_HUMAN	11	sp|Q13895|BYST_HUMAN Bystin OS=Homo sapiens GN=BYSL PE=1 SV=3	-0.161305	0.790068	sp|Q13895|BYST_HUMAN	0.951373	-0.766606	2.66935	0.314382	1.22761	0.246675	0.354159	-5.73853	0	696260	5376400	14453000	25591000	53246000	9598900	8928400	17854000	-2.00405	-0.151294	1.5983	-0.0881781	2.07497	-0.243759	0.669629	0.659429	-0.161305	0.790068	0.951373	0.246675	0.354159
1901	sp|Q96IX5|USMG5_HUMAN	sp|Q96IX5|USMG5_HUMAN	2	sp|Q96IX5|USMG5_HUMAN Up-regulated during skeletal muscle growth protein 5 OS=Homo sapiens GN=USMG5 PE=1 SV=1	-3.01778	-2.06873	sp|Q96IX5|USMG5_HUMAN	0.949046	-0.724321	2.62241	-2.44835	1.32682	0.224089	0.327665	-5.38381	3	NA	NA	397440	6580100	2900600	2675600	NA	2358600	NA	NA	-3.82008	-2.21547	-2.00412	-2.02735	NA	-2.17471	-3.01778	-2.06873	0.949046	0.224089	0.327665
103	sp|O14654|IRS4_HUMAN	sp|O14654|IRS4_HUMAN	27	sp|O14654|IRS4_HUMAN Insulin receptor substrate 4 OS=Homo sapiens GN=IRS4 PE=1 SV=1	1.50524	2.45274	sp|O14654|IRS4_HUMAN	0.947496	-0.36322	2.25821	1.97899	1.6025	0.138978	0.231629	-5.26509	0	4219700	31158000	9645700	96168000	117060000	104370000	16051000	48962000	0.6588	2.38826	0.988571	1.98534	3.17922	3.08796	1.47185	2.07193	1.50524	2.45274	0.947496	0.138978	0.231629
1130	sp|Q13188|STK3_HUMAN	sp|Q13188|STK3_HUMAN	3	sp|Q13188|STK3_HUMAN Serine/threonine-protein kinase 3 OS=Homo sapiens GN=STK3 PE=1 SV=2	-5.32914	-4.38678	sp|Q13188|STK3_HUMAN	0.942364	-1.18587	3.0706	-4.79065	0.995333	0.344526	0.454236	-5.90937	1	143750	NA	252740	281980	288400	1718100	336290	171320	-4.33563	NA	-4.50263	-7.14917	-5.23982	-2.6458	-3.81517	-5.84633	-5.32914	-4.38678	0.942364	0.344526	0.454236
1062	sp|Q06546|GABPA_HUMAN	sp|Q06546|GABPA_HUMAN	3	sp|Q06546|GABPA_HUMAN GA-binding protein alpha chain OS=Homo sapiens GN=GABPA PE=1 SV=1	-2.70997	-1.76979	sp|Q06546|GABPA_HUMAN	0.940183	-1.60776	3.48813	-2.52193	0.863251	0.415129	0.520842	-5.66976	3	193570	1071000	601420	12070000	3428400	NA	NA	NA	-3.89587	-2.48326	-3.19548	-1.26526	-1.76979	NA	NA	NA	-2.70997	-1.76979	0.940183	0.415129	0.520842
2414	sp|Q9UKN8|TF3C4_HUMAN	sp|Q9UKN8|TF3C4_HUMAN	25	sp|Q9UKN8|TF3C4_HUMAN General transcription factor 3C polypeptide 4 OS=Homo sapiens GN=GTF3C4 PE=1 SV=2	0.870125	1.80754	sp|Q9UKN8|TF3C4_HUMAN	0.937419	-0.621807	2.49664	1.33883	1.33276	0.211094	0.313283	-5.61441	0	3571500	6807000	4897900	173740000	45545000	70129000	10487000	44932000	0.41232	0.189711	-0.0332614	2.91173	1.85599	2.53282	0.889695	1.95167	0.870125	1.80754	0.937419	0.211094	0.313283
2184	sp|Q9H9Y2|RPF1_HUMAN	sp|Q9H9Y2|RPF1_HUMAN	5	sp|Q9H9Y2|RPF1_HUMAN Ribosome production factor 1 OS=Homo sapiens GN=RPF1 PE=1 SV=2	-2.76458	-1.83294	sp|Q9H9Y2|RPF1_HUMAN	0.931643	-0.343853	2.20714	-2.3653	1.64187	0.133624	0.22493	-5.1439	1	418340	1085700	1161000	2660000	5399500	2127200	NA	2637700	-2.75693	-2.46356	-2.20375	-3.63408	-1.13309	-2.34759	NA	-2.01812	-2.76458	-1.83294	0.931643	0.133624	0.22493
130	sp|O15213|WDR46_HUMAN	sp|O15213|WDR46_HUMAN	14	sp|O15213|WDR46_HUMAN WD repeat-containing protein 46 OS=Homo sapiens GN=WDR46 PE=1 SV=3	0.417209	1.34681	sp|O15213|WDR46_HUMAN	0.929597	-0.735395	2.59459	0.882008	1.23769	0.243068	0.350207	-5.72696	0	2344800	7739100	12841000	28550000	102110000	8238400	9227000	51477000	-0.209553	0.375199	1.41999	0.0831972	2.98769	-0.457155	0.714623	2.14207	0.417209	1.34681	0.929597	0.243068	0.350207
1085	sp|Q0VDG4|SCRN3_HUMAN	sp|Q0VDG4|SCRN3_HUMAN	2	sp|Q0VDG4|SCRN3_HUMAN Secernin-3 OS=Homo sapiens GN=SCRN3 PE=1 SV=1	-2.52809	-1.60324	sp|Q0VDG4|SCRN3_HUMAN	0.924848	-1.6772	3.5269	-1.78821	0.831515	0.431721	0.536526	-5.69593	3	488400	NA	NA	NA	1697500	4629600	5000200	2199200	-2.52809	NA	NA	NA	-2.75513	-1.26183	-0.123323	-2.27269	-2.52809	-1.60324	0.924848	0.431721	0.536526
2436	sp|Q9ULW3|ABT1_HUMAN	sp|Q9ULW3|ABT1_HUMAN	5	sp|Q9ULW3|ABT1_HUMAN Activator of basal transcription 1 OS=Homo sapiens GN=ABT1 PE=1 SV=1	-2.72443	-1.80277	sp|Q9ULW3|ABT1_HUMAN	0.921655	-0.559335	2.40264	-2.2636	1.4235	0.190689	0.292549	-5.3692	2	NA	901970	885740	4444700	7442700	NA	802090	2490000	NA	-2.73153	-2.61178	-2.82998	-0.683233	NA	-2.62628	-2.0988	-2.72443	-1.80277	0.921655	0.190689	0.292549
257	sp|O75554|WBP4_HUMAN	sp|O75554|WBP4_HUMAN	7	sp|O75554|WBP4_HUMAN WW domain-binding protein 4 OS=Homo sapiens GN=WBP4 PE=1 SV=1	-0.562197	0.359307	sp|O75554|WBP4_HUMAN	0.921504	-0.786081	2.62909	-0.101445	1.19631	0.258159	0.365699	-5.77404	0	1611400	2839500	3628800	28393000	3789300	53287000	13497000	8886400	-0.763903	-1.07399	-0.485452	0.0745603	-1.62949	2.14937	1.23481	-0.317469	-0.562197	0.359307	0.921504	0.258159	0.365699
866	sp|P56270|MAZ_HUMAN	sp|P56270|MAZ_HUMAN	9	sp|P56270|MAZ_HUMAN Myc-associated zinc finger protein OS=Homo sapiens GN=MAZ PE=1 SV=1	1.39672	2.31798	sp|P56270|MAZ_HUMAN	0.921259	-0.557521	2.40004	1.85735	1.38104	0.196242	0.297842	-5.55502	0	2794500	18302000	19919000	87419000	26665000	148660000	40880000	41312000	0.0497471	1.61925	2.08196	1.83594	1.10556	3.58181	2.75049	1.83406	1.39672	2.31798	0.921259	0.196242	0.297842
661	sp|P38159|RBMX_HUMAN	sp|P38159|RBMX_HUMAN	23	sp|P38159|RBMX_HUMAN RNA-binding motif protein, X chromosome OS=Homo sapiens GN=RBMX PE=1 SV=3	5.50428	6.42515	sp|P38159|RBMX_HUMAN	0.920871	-0.033745	1.87549	5.96472	2.13844	0.0571776	0.118085	-4.47034	0	120350000	231560000	263590000	722090000	1307900000	928410000	744690000	987950000	5.61066	5.2873	5.97613	5.14302	6.56233	6.13937	6.72008	6.27883	5.50428	6.42515	0.920871	0.0571776	0.118085
1235	sp|Q14978|NOLC1_HUMAN	sp|Q14978|NOLC1_HUMAN	21	sp|Q14978|NOLC1_HUMAN Nucleolar and coiled-body phosphoprotein 1 OS=Homo sapiens GN=NOLC1 PE=1 SV=2	3.07658	3.99703	sp|Q14978|NOLC1_HUMAN	0.92045	-0.432456	2.27336	3.5368	1.50821	0.161287	0.258938	-5.39187	0	23334000	55953000	47808000	132190000	360080000	64013000	203020000	178860000	3.1862	3.23443	3.40205	2.48364	4.75428	2.40542	4.9425	3.88592	3.07658	3.99703	0.92045	0.161287	0.258938
760	sp|P49755|TMEDA_HUMAN	sp|P49755|TMEDA_HUMAN	3	sp|P49755|TMEDA_HUMAN Transmembrane emp24 domain-containing protein 10 OS=Homo sapiens GN=TMED10 PE=1 SV=2	-3.60588	-2.68623	sp|P49755|TMEDA_HUMAN	0.919651	-4.50447	6.34377	-3.14606	0.408785	0.696044	0.773018	-6.06474	4	NA	NA	5150500	263670	803860	NA	NA	3633800	NA	NA	0.0425608	-7.25433	-3.80292	NA	NA	-1.56955	-3.60588	-2.68623	0.919651	0.696044	0.773018
480	sp|P17066|HSP76_HUMAN	sp|P17066|HSP76_HUMAN	15	sp|P17066|HSP76_HUMAN Heat shock 70 kDa protein 6 OS=Homo sapiens GN=HSPA6 PE=1 SV=2	5.24173	6.1599	sp|P17066|HSP76_HUMAN	0.91817	-0.212767	2.04911	5.7664	1.82496	0.0999176	0.181668	-4.8871	1	NA	276360000	153950000	666250000	1078100000	1355800000	308000000	912440000	NA	5.54294	5.1653	5.01696	6.29148	6.66807	5.51256	6.1675	5.24173	6.1599	0.91817	0.0999176	0.181668
2238	sp|Q9NQG5|RPR1B_HUMAN	sp|Q9NQG5|RPR1B_HUMAN	7	sp|Q9NQG5|RPR1B_HUMAN Regulation of nuclear pre-mRNA domain-containing protein 1B OS=Homo sapiens GN=RPRD1B PE=1 SV=1	-1.89479	-0.978106	sp|Q9NQG5|RPR1B_HUMAN	0.916688	-0.809626	2.643	-1.58923	1.21463	0.257577	0.365095	-5.56117	2	354670	3075000	1166400	10916000	9268300	3684900	NA	NA	-3.00094	-0.958833	-2.19675	-1.42266	-0.375737	-1.58048	NA	NA	-1.89479	-0.978106	0.916688	0.257577	0.365095
1711	sp|Q8TAV0|FA76A_HUMAN	sp|Q8TAV0|FA76A_HUMAN	5	sp|Q8TAV0|FA76A_HUMAN Protein FAM76A OS=Homo sapiens GN=FAM76A PE=2 SV=1	-2.21263	-1.29917	sp|Q8TAV0|FA76A_HUMAN	0.913459	-0.306379	2.1333	-1.69066	1.68328	0.125203	0.21365	-5.08704	1	617600	1273700	NA	6544600	2478500	7037600	3008300	3882800	-2.18122	-2.23273	NA	-2.22394	-2.22457	-0.677109	-0.818268	-1.47675	-2.21263	-1.29917	0.913459	0.125203	0.21365
1364	sp|Q4L235|ACSF4_HUMAN	sp|Q4L235|ACSF4_HUMAN	3	sp|Q4L235|ACSF4_HUMAN Acyl-CoA synthetase family member 4 OS=Homo sapiens GN=AASDH PE=1 SV=3	-3.55363	-2.64147	sp|Q4L235|ACSF4_HUMAN	0.91216	-0.527851	2.35217	-3.09755	1.40421	0.18943	0.291244	-5.526	0	416890	141290	966630	2786000	1329000	1810800	851010	2081100	-2.76206	-5.41087	-2.48001	-3.56159	-3.09818	-2.57243	-2.5453	-2.34997	-3.55363	-2.64147	0.91216	0.18943	0.291244
1748	sp|Q8WVJ2|NUDC2_HUMAN	sp|Q8WVJ2|NUDC2_HUMAN	4	sp|Q8WVJ2|NUDC2_HUMAN NudC domain-containing protein 2 OS=Homo sapiens GN=NUDCD2 PE=1 SV=1	-0.290166	0.620573	sp|Q8WVJ2|NUDC2_HUMAN	0.910739	-1.09158	2.91306	-0.108018	1.06408	0.320813	0.429936	-5.48666	3	3004200	6878400	3747300	13541000	NA	17827000	NA	NA	0.156684	0.204793	-0.437001	-1.08514	NA	0.620573	NA	NA	-0.290166	0.620573	0.910739	0.320813	0.429936
2166	sp|Q9H7B2|RPF2_HUMAN	sp|Q9H7B2|RPF2_HUMAN	13	sp|Q9H7B2|RPF2_HUMAN Ribosome production factor 2 homolog OS=Homo sapiens GN=RPF2 PE=1 SV=2	1.45189	2.36251	sp|Q9H7B2|RPF2_HUMAN	0.910613	-0.565742	2.38697	1.9072	1.36732	0.20037	0.301577	-5.57204	0	4470200	7848300	31254000	91472000	105450000	24113000	43433000	68476000	0.744028	0.39545	2.76117	1.90692	3.03281	1.04227	2.83335	2.5416	1.45189	2.36251	0.910613	0.20037	0.301577
981	sp|P78316|NOP14_HUMAN	sp|P78316|NOP14_HUMAN	13	sp|P78316|NOP14_HUMAN Nucleolar protein 14 OS=Homo sapiens GN=NOP14 PE=1 SV=3	0.224474	1.12188	sp|P78316|NOP14_HUMAN	0.897406	-0.994779	2.78959	0.673177	1.05136	0.316926	0.426666	-5.92918	0	1755500	7753300	14631000	20191000	122920000	6220700	8769300	31271000	-0.637321	0.377848	1.61676	-0.45939	3.24769	-0.849378	0.645037	1.44417	0.224474	1.12188	0.897406	0.316926	0.426666
964	sp|P63173|RL38_HUMAN	sp|P63173|RL38_HUMAN	3	sp|P63173|RL38_HUMAN 60S ribosomal protein L38 OS=Homo sapiens GN=RPL38 PE=1 SV=2	-0.304957	0.591188	sp|P63173|RL38_HUMAN	0.896145	-0.350685	2.14297	0.143116	1.59331	0.141026	0.233887	-5.27765	0	3621000	4364300	6952100	9176300	22546000	17800000	6518900	17564000	0.432663	-0.452738	0.49482	-1.69457	0.870359	0.618457	0.239436	0.636499	-0.304957	0.591188	0.896145	0.141026	0.233887
1847	sp|Q96CB8|INT12_HUMAN	sp|Q96CB8|INT12_HUMAN	16	sp|Q96CB8|INT12_HUMAN Integrator complex subunit 12 OS=Homo sapiens GN=INTS12 PE=1 SV=1	1.84089	2.73163	sp|Q96CB8|INT12_HUMAN	0.890737	-0.213122	1.9946	2.28626	1.78881	0.102792	0.185183	-5.00171	0	5485300	25328000	16000000	131600000	49318000	96510000	53764000	85661000	1.04646	2.08884	1.75162	2.47663	1.96755	2.97864	3.1252	2.85511	1.84089	2.73163	0.890737	0.102792	0.185183
2049	sp|Q9BW19|KIFC1_HUMAN	sp|Q9BW19|KIFC1_HUMAN	23	sp|Q9BW19|KIFC1_HUMAN Kinesin-like protein KIFC1 OS=Homo sapiens GN=KIFC1 PE=1 SV=2	1.3914	2.2817	sp|Q9BW19|KIFC1_HUMAN	0.890301	-0.449515	2.23012	1.83655	1.47306	0.170368	0.270207	-5.4379	0	7269200	6169200	14781000	127200000	31019000	82004000	42531000	55736000	1.4626	0.0475142	1.63214	2.42337	1.31758	2.75123	2.80464	2.25337	1.3914	2.2817	0.890301	0.170368	0.270207
1178	sp|Q13823|NOG2_HUMAN	sp|Q13823|NOG2_HUMAN	14	sp|Q13823|NOG2_HUMAN Nucleolar GTP-binding protein 2 OS=Homo sapiens GN=GNL2 PE=1 SV=1	-0.111239	0.771232	sp|Q13823|NOG2_HUMAN	0.882471	-1.82788	3.59282	0.329996	0.721776	0.486355	0.588917	-6.21911	0	165750	8348000	10746000	99845000	64668000	6225800	9086100	21083000	-4.12517	0.484665	1.15144	2.04411	2.34739	-0.848233	0.693576	0.89219	-0.111239	0.771232	0.882471	0.486355	0.588917
162	sp|O43390|HNRPR_HUMAN	sp|O43390|HNRPR_HUMAN	25	sp|O43390|HNRPR_HUMAN Heterogeneous nuclear ribonucleoprotein R OS=Homo sapiens GN=HNRNPR PE=1 SV=1	3.44514	4.32662	sp|O43390|HNRPR_HUMAN	0.881477	-0.259945	2.0229	3.88588	1.71196	0.116538	0.201931	-5.11228	0	16057000	54560000	88860000	271700000	443790000	217610000	96831000	226320000	2.63382	3.19799	4.33667	3.61207	5.04728	4.11382	3.92992	4.21544	3.44514	4.32662	0.881477	0.116538	0.201931
1639	sp|Q8N1G4|LRC47_HUMAN	sp|Q8N1G4|LRC47_HUMAN	3	sp|Q8N1G4|LRC47_HUMAN Leucine-rich repeat-containing protein 47 OS=Homo sapiens GN=LRRC47 PE=1 SV=1	-5.3106	-4.42966	sp|Q8N1G4|LRC47_HUMAN	0.880937	-2.43796	4.19984	-5.01695	0.607146	0.55982	0.653766	-6.09919	2	142960	271460	351850	124650	NA	122430	NA	1835800	-4.34378	-4.46706	-4.00379	-8.42776	NA	-6.33374	NA	-2.52558	-5.3106	-4.42966	0.880937	0.55982	0.653766
1801	sp|Q92879|CELF1_HUMAN	sp|Q92879|CELF1_HUMAN	9	sp|Q92879|CELF1_HUMAN CUGBP Elav-like family member 1 OS=Homo sapiens GN=CELF1 PE=1 SV=2	0.352437	1.2323	sp|Q92879|CELF1_HUMAN	0.879864	-0.371315	2.13104	0.792369	1.55892	0.148927	0.243377	-5.32426	0	2318600	6034900	6115200	62836000	22216000	22109000	32830000	18482000	-0.226159	0.0157022	0.301422	1.31878	0.849691	0.921131	2.45055	0.707832	0.352437	1.2323	0.879864	0.148927	0.243377
284	sp|O94842|TOX4_HUMAN	sp|O94842|TOX4_HUMAN	15	sp|O94842|TOX4_HUMAN TOX high mobility group box family member 4 OS=Homo sapiens GN=TOX4 PE=1 SV=1	3.23446	4.11115	sp|O94842|TOX4_HUMAN	0.876691	-0.0318776	1.78526	3.6728	2.13903	0.0571205	0.118085	-4.46942	0	22689000	61655000	35802000	245360000	271120000	213170000	93963000	210540000	3.14478	3.37469	2.96601	3.45235	4.35652	4.08504	3.8888	4.11425	3.23446	4.11115	0.876691	0.0571205	0.118085
1501	sp|Q6ZRI6|CO039_HUMAN	sp|Q6ZRI6|CO039_HUMAN	16	sp|Q6ZRI6|CO039_HUMAN Uncharacterized protein C15orf39 OS=Homo sapiens GN=C15orf39 PE=1 SV=3	-0.279904	0.592919	sp|Q6ZRI6|CO039_HUMAN	0.872823	-1.42985	3.1755	0.418354	0.886765	0.403134	0.512681	-5.64986	3	NA	NA	4158800	NA	24748000	6568200	11679000	24583000	NA	NA	-0.279904	NA	1.00098	-0.773485	1.03694	1.10724	-0.279904	0.592919	0.872823	0.403134	0.512681
870	sp|P57088|TMM33_HUMAN	sp|P57088|TMM33_HUMAN	4	sp|P57088|TMM33_HUMAN Transmembrane protein 33 OS=Homo sapiens GN=TMEM33 PE=1 SV=2	-3.02675	-2.158	sp|P57088|TMM33_HUMAN	0.868752	-0.987235	2.72474	-2.53032	1.05218	0.319036	0.428528	-5.85313	1	NA	459270	2132100	1993400	3650800	2078700	431750	5092100	NA	-3.70706	-1.28728	-4.08592	-1.68168	-2.37979	-3.47341	-1.09712	-3.02675	-2.158	0.868752	0.319036	0.428528
771	sp|P49959|MRE11_HUMAN	sp|P49959|MRE11_HUMAN	31	sp|P49959|MRE11_HUMAN Double-strand break repair protein MRE11A OS=Homo sapiens GN=MRE11A PE=1 SV=3	3.92184	4.78893	sp|P49959|MRE11_HUMAN	0.867091	-0.501269	2.23545	4.35538	1.40473	0.189282	0.291244	-5.52535	0	39178000	33463000	65360000	834870000	424100000	238140000	170790000	465870000	3.95205	2.49142	3.87356	5.37033	4.98367	4.23969	4.70606	5.22629	3.92184	4.78893	0.867091	0.189282	0.291244
566	sp|P27348|1433T_HUMAN	sp|P27348|1433T_HUMAN	9	sp|P27348|1433T_HUMAN 14-3-3 protein theta OS=Homo sapiens GN=YWHAQ PE=1 SV=1	-1.08329	-0.220463	sp|P27348|1433T_HUMAN	0.862828	-0.487923	2.21358	-0.651876	1.41604	0.186031	0.288079	-5.51106	0	440560	4202200	4882900	13350000	14594000	9039200	5100700	6671900	-2.68044	-0.507444	-0.0378861	-1.10739	0.260672	-0.327639	-0.0961052	-0.718779	-1.08329	-0.220463	0.862828	0.186031	0.288079
750	sp|P49454|CENPF_HUMAN	sp|P49454|CENPF_HUMAN	77	sp|P49454|CENPF_HUMAN Centromere protein F OS=Homo sapiens GN=CENPF PE=1 SV=2	1.68311	2.54485	sp|P49454|CENPF_HUMAN	0.861735	-0.711845	2.43532	2.11398	1.21398	0.251623	0.359403	-5.75407	0	2805600	25394000	12341000	212090000	45020000	157870000	25593000	69578000	0.0556057	2.09261	1.36011	3.22412	1.83974	3.66574	2.10996	2.56395	1.68311	2.54485	0.861735	0.251623	0.359403
790	sp|P51398|RT29_HUMAN	sp|P51398|RT29_HUMAN	4	sp|P51398|RT29_HUMAN 28S ribosomal protein S29, mitochondrial OS=Homo sapiens GN=DAP3 PE=1 SV=1	-4.57778	-3.71937	sp|P51398|RT29_HUMAN	0.858413	-2.44798	4.16481	-4.08726	0.583594	0.573241	0.666756	-6.23594	1	808200	NA	348070	171330	1099000	96512	802460	2281200	-1.78372	NA	-4.02007	-7.92956	-3.36455	-6.66585	-2.62565	-2.22143	-4.57778	-3.71937	0.858413	0.573241	0.666756
2350	sp|Q9UBB5|MBD2_HUMAN	sp|Q9UBB5|MBD2_HUMAN	2	sp|Q9UBB5|MBD2_HUMAN Methyl-CpG-binding domain protein 2 OS=Homo sapiens GN=MBD2 PE=1 SV=1	-5.25522	-4.40013	sp|Q9UBB5|MBD2_HUMAN	0.855096	-1.29287	3.00306	-4.6139	0.959816	0.372036	0.482421	-5.55243	4	NA	NA	NA	944870	383970	749050	NA	430290	NA	NA	NA	-5.25522	-4.83861	-3.80487	NA	-4.55689	-5.25522	-4.40013	0.855096	0.372036	0.482421
421	sp|P10515|ODP2_HUMAN	sp|P10515|ODP2_HUMAN	4	sp|P10515|ODP2_HUMAN Dihydrolipoyllysine-residue acetyltransferase component of pyruvate dehydrogenase complex, mitochondrial OS=Homo sapiens GN=DLAT PE=1 SV=3	-5.22712	-4.37434	sp|P10515|ODP2_HUMAN	0.852787	-0.558511	2.26409	-4.73982	1.35828	0.206103	0.308045	-5.51088	1	NA	151170	276290	587340	1100200	296620	161290	548920	NA	-5.31318	-4.3683	-5.9999	-3.36302	-5.09824	-4.82013	-4.21596	-5.22712	-4.37434	0.852787	0.206103	0.308045
778	sp|P50613|CDK7_HUMAN	sp|P50613|CDK7_HUMAN	5	sp|P50613|CDK7_HUMAN Cyclin-dependent kinase 7 OS=Homo sapiens GN=CDK7 PE=1 SV=1	-0.895787	-0.0430408	sp|P50613|CDK7_HUMAN	0.852746	-0.778215	2.48371	-0.469414	1.15905	0.272374	0.381445	-5.81538	0	4091400	1696000	3523000	8323300	4615100	29842000	6567100	8327400	0.613167	-1.81886	-0.530066	-1.84738	-1.35313	1.33989	0.249512	-0.408438	-0.895787	-0.0430408	0.852746	0.272374	0.381445
731	sp|P48382|RFX5_HUMAN	sp|P48382|RFX5_HUMAN	12	sp|P48382|RFX5_HUMAN DNA-binding protein RFX5 OS=Homo sapiens GN=RFX5 PE=1 SV=1	-0.36704	0.484008	sp|P48382|RFX5_HUMAN	0.851048	-0.511528	2.21362	0.119273	1.40398	0.192517	0.294646	-5.45465	1	NA	2867900	2800900	46121000	11962000	22817000	7354000	16926000	NA	-1.05961	-0.875909	0.834398	-0.0181013	0.965141	0.4043	0.584693	-0.36704	0.484008	0.851048	0.192517	0.294646
1521	sp|Q7L2E3|DHX30_HUMAN	sp|Q7L2E3|DHX30_HUMAN	41	sp|Q7L2E3|DHX30_HUMAN Putative ATP-dependent RNA helicase DHX30 OS=Homo sapiens GN=DHX30 PE=1 SV=1	1.35097	2.20138	sp|Q7L2E3|DHX30_HUMAN	0.85041	-0.360065	2.06089	1.77617	1.5574	0.149285	0.243503	-5.32631	0	4282500	15279000	19381000	63056000	67899000	23682000	32646000	90356000	0.680632	1.35832	2.04067	1.32426	2.41574	1.01709	2.44287	2.92983	1.35097	2.20138	0.85041	0.149285	0.243503
2496	sp|Q9Y2R9|RT07_HUMAN	sp|Q9Y2R9|RT07_HUMAN	2	sp|Q9Y2R9|RT07_HUMAN 28S ribosomal protein S7, mitochondrial OS=Homo sapiens GN=MRPS7 PE=1 SV=2	-4.01823	-3.16937	sp|Q9Y2R9|RT07_HUMAN	0.848859	-0.241688	1.93941	-3.5938	1.72552	0.113998	0.199138	-5.09296	0	126270	269300	470200	2896900	1930100	953350	353870	1416400	-4.52724	-4.4786	-3.5666	-3.50045	-2.57512	-3.46815	-3.74548	-2.88872	-4.01823	-3.16937	0.848859	0.113998	0.199138
357	sp|P04637|P53_HUMAN	sp|P04637|P53_HUMAN	17	sp|P04637|P53_HUMAN Cellular tumor antigen p53 OS=Homo sapiens GN=TP53 PE=1 SV=4	2.49172	3.34006	sp|P04637|P53_HUMAN	0.848339	-0.0943884	1.79107	2.91589	1.99485	0.0729457	0.14294	-4.69358	0	11595000	37142000	33413000	118330000	156790000	110950000	50875000	140550000	2.15266	2.64218	2.86189	2.31015	3.58884	3.17331	3.04966	3.54842	2.49172	3.34006	0.848339	0.0729457	0.14294
749	sp|P49411|EFTU_HUMAN	sp|P49411|EFTU_HUMAN	17	sp|P49411|EFTU_HUMAN Elongation factor Tu, mitochondrial OS=Homo sapiens GN=TUFM PE=1 SV=2	2.49203	3.33913	sp|P49411|EFTU_HUMAN	0.847099	-0.134562	1.82876	2.91558	1.91294	0.0836891	0.158512	-4.81796	0	14166000	28858000	34173000	121090000	181120000	134450000	39821000	127260000	2.44864	2.27743	2.8958	2.34626	3.79105	3.44154	2.71459	3.40935	2.49203	3.33913	0.847099	0.0836891	0.158512
864	sp|P56182|RRP1_HUMAN	sp|P56182|RRP1_HUMAN	9	sp|P56182|RRP1_HUMAN Ribosomal RNA processing protein 1 homolog A OS=Homo sapiens GN=RRP1 PE=1 SV=1	-0.447576	0.399231	sp|P56182|RRP1_HUMAN	0.846807	-0.773582	2.4672	-0.0241725	1.15849	0.272594	0.381445	-5.816	0	528470	7397300	10942000	15561000	21785000	10037000	6644500	18256000	-2.41156	0.309912	1.1787	-0.867355	0.822229	-0.181447	0.265537	0.690605	-0.447576	0.399231	0.846807	0.272594	0.381445
2303	sp|Q9NY12|GAR1_HUMAN	sp|Q9NY12|GAR1_HUMAN	7	sp|Q9NY12|GAR1_HUMAN H/ACA ribonucleoprotein complex subunit 1 OS=Homo sapiens GN=GAR1 PE=1 SV=1	-0.426959	0.41349	sp|Q9NY12|GAR1_HUMAN	0.840449	-0.764186	2.44508	-0.00673476	1.16108	0.271585	0.381285	-5.81316	0	695390	3633700	7741900	34037000	28812000	5285200	7622000	23827000	-2.0059	-0.717536	0.657062	0.358534	1.21412	-1.07692	0.453257	1.0635	-0.426959	0.41349	0.840449	0.271585	0.381285
1115	sp|Q13033|STRN3_HUMAN	sp|Q13033|STRN3_HUMAN	2	sp|Q13033|STRN3_HUMAN Striatin-3 OS=Homo sapiens GN=STRN3 PE=1 SV=3	-1.92522	-1.08589	sp|Q13033|STRN3_HUMAN	0.839329	-1.48268	3.16134	-1.58949	0.845636	0.424281	0.529929	-5.87087	3	NA	419610	2806000	13717000	5646600	NA	NA	5076500	NA	-3.83759	-0.873166	-1.06491	-1.07037	NA	NA	-1.10142	-1.92522	-1.08589	0.839329	0.424281	0.529929
474	sp|P16402|H13_HUMAN	sp|P16402|H13_HUMAN	11	sp|P16402|H13_HUMAN Histone H1.3 OS=Homo sapiens GN=HIST1H1D PE=1 SV=2	0.810029	1.64728	sp|P16402|H13_HUMAN	0.83725	-0.218307	1.89281	1.22865	1.75833	0.108056	0.192028	-5.04586	0	5207100	8995500	12558000	32612000	35577000	23731000	28420000	40496000	0.969539	0.592636	1.38639	0.291548	1.50976	1.01998	2.25326	1.80612	0.810029	1.64728	0.83725	0.108056	0.192028
2409	sp|Q9UKK6|NXT1_HUMAN;sp|Q9NPJ8|NXT2_HUMAN	sp|Q9UKK6|NXT1_HUMAN	2	sp|Q9UKK6|NXT1_HUMAN NTF2-related export protein 1 OS=Homo sapiens GN=NXT1 PE=1 SV=1;sp|Q9NPJ8|NXT2_HUMAN NTF2-related export protein 2 OS=Homo sapiens GN=NXT2 PE=1 SV=1	-2.8998	-2.06968	sp|Q9UKK6|NXT1_HUMAN	0.830127	-2.19375	3.854	-2.2357	0.642239	0.540119	0.63766	-5.83469	3	NA	NA	NA	4250900	584360	4336800	2740600	3240400	NA	NA	NA	-2.8998	-4.24994	-1.35305	-0.945738	-1.72998	-2.8998	-2.06968	0.830127	0.540119	0.63766
588	sp|P29558|RBMS1_HUMAN	sp|P29558|RBMS1_HUMAN	6	sp|P29558|RBMS1_HUMAN RNA-binding motif, single-stranded-interacting protein 1 OS=Homo sapiens GN=RBMS1 PE=1 SV=3	-0.347894	0.478679	sp|P29558|RBMS1_HUMAN	0.826572	-0.446248	2.09939	0.0653926	1.4396	0.179417	0.279119	-5.48106	0	3212600	2570700	4851800	21212000	6989400	19002000	14747000	17363000	0.255805	-1.21773	-0.0475201	-0.382126	-0.771318	0.709692	1.35596	0.620384	-0.347894	0.478679	0.826572	0.179417	0.279119
2022	sp|Q9BRR8|GPTC1_HUMAN	sp|Q9BRR8|GPTC1_HUMAN	18	sp|Q9BRR8|GPTC1_HUMAN G patch domain-containing protein 1 OS=Homo sapiens GN=GPATCH1 PE=1 SV=1	0.16844	0.994677	sp|Q9BRR8|GPTC1_HUMAN	0.826237	-0.267866	1.92034	0.581559	1.67407	0.123908	0.212054	-5.16581	0	3002000	4815000	5234600	44034000	34597000	22531000	15879000	12003000	0.155601	-0.310692	0.0669818	0.76187	1.4706	0.94753	1.45711	0.103467	0.16844	0.994677	0.826237	0.123908	0.212054
960	sp|P63104|1433Z_HUMAN	sp|P63104|1433Z_HUMAN	12	sp|P63104|1433Z_HUMAN 14-3-3 protein zeta/delta OS=Homo sapiens GN=YWHAZ PE=1 SV=1	0.77103	1.59631	sp|P63104|1433Z_HUMAN	0.82528	-0.157663	1.80822	1.18367	1.86123	0.0912084	0.169891	-4.89523	0	4370000	9650200	8110900	49722000	60221000	32171000	11390000	37279000	0.710524	0.694178	0.727267	0.952149	2.24753	1.44481	1.00267	1.69023	0.77103	1.59631	0.82528	0.0912084	0.169891
143	sp|O15397|IPO8_HUMAN	sp|O15397|IPO8_HUMAN	8	sp|O15397|IPO8_HUMAN Importin-8 OS=Homo sapiens GN=IPO8 PE=1 SV=2	-1.78392	-0.960365	sp|O15397|IPO8_HUMAN	0.823554	-2.02286	3.66997	-1.28979	0.676876	0.5191	0.617789	-6.00063	3	NA	1527100	NA	9763900	34937000	NA	686280	3749000	NA	-1.97048	NA	-1.59736	1.48431	NA	-2.83955	-1.52585	-1.78392	-0.960365	0.823554	0.5191	0.617789
751	sp|P49458|SRP09_HUMAN	sp|P49458|SRP09_HUMAN	3	sp|P49458|SRP09_HUMAN Signal recognition particle 9 kDa protein OS=Homo sapiens GN=SRP9 PE=1 SV=2	-0.256504	0.564176	sp|P49458|SRP09_HUMAN	0.820681	-0.427655	2.06902	0.153836	1.45737	0.17456	0.274641	-5.45822	0	1576500	3026300	7996600	27885000	34616000	14189000	9135300	9543900	-0.796263	-0.981906	0.705868	0.0462833	1.47137	0.301897	0.700962	-0.217526	-0.256504	0.564176	0.820681	0.17456	0.274641
1021	sp|Q00839|HNRPU_HUMAN	sp|Q00839|HNRPU_HUMAN	47	sp|Q00839|HNRPU_HUMAN Heterogeneous nuclear ribonucleoprotein U OS=Homo sapiens GN=HNRNPU PE=1 SV=6	6.70229	7.52072	sp|Q00839|HNRPU_HUMAN	0.818433	-0.223909	1.86077	7.1115	1.74061	0.11123	0.196198	-5.07136	0	234030000	396120000	744850000	1842200000	3262500000	2428100000	1040700000	2501800000	6.59352	6.06328	7.5424	6.60994	7.84363	7.48165	7.17783	7.57976	6.70229	7.52072	0.818433	0.11123	0.196198
2589	zz|FGCZCont0159_Q2EF73|UBC9_ICTTR;sp|P63279|UBC9_HUMAN	zz|FGCZCont0159_Q2EF73|UBC9_ICTTR	7	zz|FGCZCont0159_Q2EF73|UBC9_ICTTR blastpHomologue_2.0e-117;sp|P63279|UBC9_HUMAN SUMO-conjugating enzyme UBC9 OS=Homo sapiens GN=UBE2I PE=1 SV=1	-0.777363	0.0409929	zz|FGCZCont0159_Q2EF73|UBC9_ICTTR	0.818356	-0.498151	2.13486	-0.368185	1.37799	0.197152	0.298065	-5.55881	0	2163100	4411900	2147000	13700000	38041000	7700100	3170800	10074000	-0.328755	-0.43706	-1.27678	-1.06685	1.60362	-0.5515	-0.746314	-0.141839	-0.777363	0.0409929	0.818356	0.197152	0.298065
1917	sp|Q96KR1|ZFR_HUMAN	sp|Q96KR1|ZFR_HUMAN	36	sp|Q96KR1|ZFR_HUMAN Zinc finger RNA-binding protein OS=Homo sapiens GN=ZFR PE=1 SV=2	2.33801	3.15636	sp|Q96KR1|ZFR_HUMAN	0.818342	-0.65757	2.29426	2.74718	1.22914	0.246124	0.353747	-5.73678	0	8683000	13724000	31238000	280720000	248220000	49677000	54670000	109050000	1.72525	1.20318	2.7604	3.66322	4.23282	2.05143	3.14805	3.19312	2.33801	3.15636	0.818342	0.246124	0.353747
2313	sp|Q9NYP9|MS18A_HUMAN	sp|Q9NYP9|MS18A_HUMAN	5	sp|Q9NYP9|MS18A_HUMAN Protein Mis18-alpha OS=Homo sapiens GN=MIS18A PE=1 SV=1	-0.76291	0.0544514	sp|Q9NYP9|MS18A_HUMAN	0.817361	-0.303703	1.93843	-0.354229	1.61626	0.135959	0.227563	-5.24619	0	2013100	3358800	1503600	27569000	9991600	15374000	5793000	11119000	-0.434966	-0.831239	-1.81387	0.0284326	-0.270402	0.413887	0.0779687	-0.00364707	-0.76291	0.0544514	0.817361	0.135959	0.227563
1617	sp|Q8IX12|CCAR1_HUMAN	sp|Q8IX12|CCAR1_HUMAN	22	sp|Q8IX12|CCAR1_HUMAN Cell division cycle and apoptosis regulator protein 1 OS=Homo sapiens GN=CCAR1 PE=1 SV=2	1.2944	2.10937	sp|Q8IX12|CCAR1_HUMAN	0.814972	-0.487464	2.11741	1.70188	1.38712	0.194435	0.296225	-5.54743	0	3661800	15541000	7079500	164200000	49191000	68114000	20106000	53709000	0.449222	1.38289	0.5222	2.82327	1.96394	2.49212	1.77992	2.2015	1.2944	2.10937	0.814972	0.194435	0.296225
236	sp|O75362|ZN217_HUMAN	sp|O75362|ZN217_HUMAN	6	sp|O75362|ZN217_HUMAN Zinc finger protein 217 OS=Homo sapiens GN=ZNF217 PE=1 SV=1	NA	-4.36944	sp|O75362|ZN217_HUMAN	NA	NA	NA	-4.36944	NA	NA	NA	NA	4	NA	NA	NA	NA	505900	789130	51348	1397000	NA	NA	NA	NA	-4.45205	-3.7321	-6.3856	-2.90803	-5.18197	-4.36944	0.812528	0	0
2073	sp|Q9BYG3|MK67I_HUMAN	sp|Q9BYG3|MK67I_HUMAN	18	sp|Q9BYG3|MK67I_HUMAN MKI67 FHA domain-interacting nucleolar phosphoprotein OS=Homo sapiens GN=NIFK PE=1 SV=1	1.52128	2.33193	sp|Q9BYG3|MK67I_HUMAN	0.810649	-0.96415	2.58545	1.92661	1.01254	0.334276	0.444696	-5.96803	0	3186200	9445500	35002000	113610000	143070000	15521000	40471000	76861000	0.24361	0.66319	2.93194	2.2464	3.46048	0.427173	2.73674	2.70334	1.52128	2.33193	0.810649	0.334276	0.444696
700	sp|P43243|MATR3_HUMAN	sp|P43243|MATR3_HUMAN	37	sp|P43243|MATR3_HUMAN Matrin-3 OS=Homo sapiens GN=MATR3 PE=1 SV=2	4.10736	4.91765	sp|P43243|MATR3_HUMAN	0.810291	-0.25229	1.87287	4.5125	1.69047	0.120669	0.207564	-5.14273	0	71547000	82306000	93436000	234690000	478080000	316850000	165860000	461990000	4.84209	3.79224	4.41239	3.38271	5.15161	4.6384	4.666	5.21458	4.10736	4.91765	0.810291	0.120669	0.207564
1644	sp|Q8N3U4|STAG2_HUMAN	sp|Q8N3U4|STAG2_HUMAN	8	sp|Q8N3U4|STAG2_HUMAN Cohesin subunit SA-2 OS=Homo sapiens GN=STAG2 PE=1 SV=3	-2.47022	-1.66051	sp|Q8N3U4|STAG2_HUMAN	0.809711	-0.715889	2.33531	-2.06536	1.17657	0.265616	0.374241	-5.79607	0	323010	1742600	1604900	3406800	10342000	2817700	544820	4375200	-3.13912	-1.77969	-1.71556	-3.24651	-0.222086	-1.9551	-3.15527	-1.30958	-2.47022	-1.66051	0.809711	0.265616	0.374241
2341	sp|Q9P275|UBP36_HUMAN	sp|Q9P275|UBP36_HUMAN	6	sp|Q9P275|UBP36_HUMAN Ubiquitin carboxyl-terminal hydrolase 36 OS=Homo sapiens GN=USP36 PE=1 SV=3	-3.75981	-2.95321	sp|Q9P275|UBP36_HUMAN	0.8066	-1.86977	3.48298	-3.29889	0.677455	0.514458	0.613992	-6.17485	1	53799	NA	419960	8832900	3220100	173300	941600	3311400	-5.78813	NA	-3.73698	-1.75431	-1.85765	-5.84859	-2.40695	-1.69964	-3.75981	-2.95321	0.8066	0.514458	0.613992
2472	sp|Q9UQE7|SMC3_HUMAN	sp|Q9UQE7|SMC3_HUMAN	16	sp|Q9UQE7|SMC3_HUMAN Structural maintenance of chromosomes protein 3 OS=Homo sapiens GN=SMC3 PE=1 SV=2	-1.36793	-0.562131	sp|Q9UQE7|SMC3_HUMAN	0.8058	-1.27322	2.88482	-0.965031	0.859205	0.40961	0.51675	-6.1095	0	1609100	1492500	3831600	6239800	50894000	4531600	690690	10104000	-0.766014	-2.00361	-0.403458	-2.29864	2.01165	-1.2917	-2.83079	-0.137676	-1.36793	-0.562131	0.8058	0.40961	0.51675
1191	sp|Q14145|KEAP1_HUMAN	sp|Q14145|KEAP1_HUMAN	3	sp|Q14145|KEAP1_HUMAN Kelch-like ECH-associated protein 1 OS=Homo sapiens GN=KEAP1 PE=1 SV=2	-4.84062	-4.03533	sp|Q14145|KEAP1_HUMAN	0.805291	-0.825134	2.43572	-4.35745	1.15549	0.28387	0.392922	-5.57459	3	NA	313270	137430	NA	822260	438670	NA	747890	NA	-4.26001	-5.42124	NA	-3.77119	-4.55191	NA	-3.78289	-4.84062	-4.03533	0.805291	0.28387	0.392922
2203	sp|Q9HCE1|MOV10_HUMAN	sp|Q9HCE1|MOV10_HUMAN	16	sp|Q9HCE1|MOV10_HUMAN Putative helicase MOV-10 OS=Homo sapiens GN=MOV10 PE=1 SV=2	3.39262	4.1969	sp|Q9HCE1|MOV10_HUMAN	0.804287	-5.74438	7.35295	3.79476	0.272261	0.790754	0.847109	-6.45173	0	3573200000	51441000	5570900	21997000	7004600000	3715300	5640800000	10776000	10.6219	3.11291	0.160866	-0.325209	8.91467	-1.569	9.48947	-0.0475195	3.39262	4.1969	0.804287	0.790754	0.847109
1129	sp|Q13185|CBX3_HUMAN	sp|Q13185|CBX3_HUMAN	9	sp|Q13185|CBX3_HUMAN Chromobox protein homolog 3 OS=Homo sapiens GN=CBX3 PE=1 SV=4	3.68339	4.4857	sp|Q13185|CBX3_HUMAN	0.802314	-0.14911	1.75374	4.08455	1.86938	0.0899833	0.16814	-4.88312	0	22653000	97193000	63262000	293740000	312620000	309650000	162150000	215260000	3.14243	4.03254	3.82436	3.73423	4.55616	4.60631	4.63506	4.14529	3.68339	4.4857	0.802314	0.0899833	0.16814
1800	sp|Q92878|RAD50_HUMAN	sp|Q92878|RAD50_HUMAN	25	sp|Q92878|RAD50_HUMAN DNA repair protein RAD50 OS=Homo sapiens GN=RAD50 PE=1 SV=1	-0.0839662	0.71747	sp|Q92878|RAD50_HUMAN	0.801436	-1.02528	2.62815	0.316752	0.972583	0.352855	0.463405	-6.00676	0	3997200	1401000	6553000	44398000	47610000	5927300	6133200	37878000	0.578743	-2.09505	0.405679	0.774764	1.91815	-0.916833	0.15602	1.71255	-0.0839662	0.71747	0.801436	0.352855	0.463405
112	sp|O14828|SCAM3_HUMAN	sp|O14828|SCAM3_HUMAN	5	sp|O14828|SCAM3_HUMAN Secretory carrier-associated membrane protein 3 OS=Homo sapiens GN=SCAMP3 PE=1 SV=3	-2.1374	-1.33632	sp|O14828|SCAM3_HUMAN	0.801086	-0.71969	2.32186	-1.73686	1.16773	0.269011	0.378346	-5.80585	0	844710	562860	1961300	7526800	7604700	1918700	1119500	10909000	-1.71842	-3.41308	-1.41318	-2.00493	-0.65305	-2.49162	-2.17026	-0.0303442	-2.1374	-1.33632	0.801086	0.269011	0.378346
2185	sp|Q9H9Y6|RPA2_HUMAN	sp|Q9H9Y6|RPA2_HUMAN	2	sp|Q9H9Y6|RPA2_HUMAN DNA-directed RNA polymerase I subunit RPA2 OS=Homo sapiens GN=POLR1B PE=1 SV=2	-4.53863	-3.73917	sp|Q9H9Y6|RPA2_HUMAN	0.799461	-1.30613	2.90505	-4.1389	0.868493	0.409275	0.51675	-5.9596	2	NA	557660	192770	931010	3181700	NA	135850	521340	NA	-3.4265	-4.91103	-5.27837	-1.87446	NA	-5.05491	-4.28814	-4.53863	-3.73917	0.799461	0.409275	0.51675
154	sp|O43175|SERA_HUMAN	sp|O43175|SERA_HUMAN	8	sp|O43175|SERA_HUMAN D-3-phosphoglycerate dehydrogenase OS=Homo sapiens GN=PHGDH PE=1 SV=4	-3.24809	-2.44982	sp|O43175|SERA_HUMAN	0.798276	-1.69646	3.29302	-2.84896	0.709343	0.49372	0.59661	-6.22819	0	427780	579650	132500	10924000	9845000	518480	224150	6208300	-2.72395	-3.3706	-5.47632	-1.42151	-0.291122	-4.31854	-4.37	-0.819615	-3.24809	-2.44982	0.798276	0.49372	0.59661
654	sp|P36954|RPB9_HUMAN	sp|P36954|RPB9_HUMAN	2	sp|P36954|RPB9_HUMAN DNA-directed RNA polymerase II subunit RPB9 OS=Homo sapiens GN=POLR2I PE=1 SV=1	-4.99564	-4.19749	sp|P36954|RPB9_HUMAN	0.798155	-0.91023	2.50654	-4.59657	1.06867	0.314993	0.424598	-5.77105	2	NA	178790	170400	1248100	1801900	NA	188270	250850	NA	-5.07064	-5.09701	-4.81928	-2.67146	NA	-4.60858	-5.31242	-4.99564	-4.19749	0.798155	0.314993	0.424598
341	sp|O96008|TOM40_HUMAN	sp|O96008|TOM40_HUMAN	3	sp|O96008|TOM40_HUMAN Mitochondrial import receptor subunit TOM40 homolog OS=Homo sapiens GN=TOMM40 PE=1 SV=1	-4.35147	-3.55854	sp|O96008|TOM40_HUMAN	0.792929	-0.945184	2.53104	-4.0343	1.06726	0.319466	0.428618	-5.66586	3	97328	NA	538120	1280400	NA	NA	324120	1093100	-4.91199	NA	-3.36317	-4.77926	NA	NA	-3.86558	-3.25151	-4.35147	-3.55854	0.792929	0.319466	0.428618
1221	sp|Q14690|RRP5_HUMAN	sp|Q14690|RRP5_HUMAN	46	sp|Q14690|RRP5_HUMAN Protein RRP5 homolog OS=Homo sapiens GN=PDCD11 PE=1 SV=3	1.81911	2.6117	sp|Q14690|RRP5_HUMAN	0.792586	-0.743921	2.32909	2.2154	1.14351	0.278486	0.387516	-5.83234	0	6375000	20292000	37474000	58417000	198260000	22892000	34626000	97465000	1.26861	1.76843	3.03483	1.20457	3.91779	0.969722	2.5234	3.03587	1.81911	2.6117	0.792586	0.278486	0.387516
562	sp|P26599|PTBP1_HUMAN	sp|P26599|PTBP1_HUMAN	23	sp|P26599|PTBP1_HUMAN Polypyrimidine tract-binding protein 1 OS=Homo sapiens GN=PTBP1 PE=1 SV=1	2.9501	3.72941	sp|P26599|PTBP1_HUMAN	0.779312	-0.310087	1.86871	3.33976	1.58581	0.142715	0.236356	-5.28786	0	12973000	32971000	62453000	209760000	226260000	119630000	91404000	154970000	2.31862	2.47001	3.80496	3.20682	4.10297	3.27848	3.85103	3.68518	2.9501	3.72941	0.779312	0.142715	0.236356
168	sp|O43482|MS18B_HUMAN	sp|O43482|MS18B_HUMAN	2	sp|O43482|MS18B_HUMAN Protein Mis18-beta OS=Homo sapiens GN=OIP5 PE=1 SV=2	-2.64871	-1.87171	sp|O43482|MS18B_HUMAN	0.776996	-0.494939	2.04893	-2.26021	1.3542	0.204388	0.306257	-5.58822	0	207830	1201200	913970	7935500	2739700	5768600	740040	3283200	-3.79082	-2.31744	-2.56447	-1.92211	-2.08412	-0.954724	-2.7364	-1.71161	-2.64871	-1.87171	0.776996	0.204388	0.306257
446	sp|P13051|UNG_HUMAN	sp|P13051|UNG_HUMAN	6	sp|P13051|UNG_HUMAN Uracil-DNA glycosylase OS=Homo sapiens GN=UNG PE=1 SV=2	1.61679	2.38802	sp|P13051|UNG_HUMAN	0.771237	-0.436153	1.97863	1.94732	1.43585	0.183503	0.284725	-5.41474	1	9198300	10618000	19845000	82648000	NA	82097000	36946000	40295000	1.81045	0.832313	2.07634	1.74804	NA	2.75281	2.6121	1.79916	1.61679	2.38802	0.771237	0.183503	0.284725
2269	sp|Q9NUP9|LIN7C_HUMAN	sp|Q9NUP9|LIN7C_HUMAN	3	sp|Q9NUP9|LIN7C_HUMAN Protein lin-7 homolog C OS=Homo sapiens GN=LIN7C PE=1 SV=1	-4.09763	-3.32641	sp|Q9NUP9|LIN7C_HUMAN	0.771227	-0.695494	2.23795	-3.6349	1.23013	0.256358	0.363585	-5.49356	3	NA	NA	359930	1823200	1011400	897380	NA	1360000	NA	NA	-3.96955	-4.22571	-3.48098	-3.55262	NA	-2.94562	-4.09763	-3.32641	0.771227	0.256358	0.363585
1675	sp|Q8NCA5|FA98A_HUMAN	sp|Q8NCA5|FA98A_HUMAN	7	sp|Q8NCA5|FA98A_HUMAN Protein FAM98A OS=Homo sapiens GN=FAM98A PE=1 SV=1	-1.13023	-0.361208	sp|Q8NCA5|FA98A_HUMAN	0.769026	-1.0518	2.58985	-0.745721	0.936268	0.370383	0.480885	-6.04083	0	616100	1113000	6370400	22764000	25083000	7053700	1266000	12964000	-2.18481	-2.42767	0.363068	-0.271526	1.01983	-0.673919	-2.00205	0.211306	-1.13023	-0.361208	0.769026	0.370383	0.480885
1543	sp|Q7Z589|EMSY_HUMAN	sp|Q7Z589|EMSY_HUMAN	18	sp|Q7Z589|EMSY_HUMAN BRCA2-interacting transcriptional repressor EMSY OS=Homo sapiens GN=EMSY PE=1 SV=2	0.299795	1.06859	sp|Q7Z589|EMSY_HUMAN	0.768793	-0.669288	2.20687	0.684191	1.1851	0.262373	0.370556	-5.78658	0	1550400	9549300	5069500	62984000	68740000	16663000	6152600	25431000	-0.820935	0.678986	0.0186601	1.32247	2.43299	0.526298	0.160339	1.15472	0.299795	1.06859	0.768793	0.262373	0.370556
1667	sp|Q8NAV1|PR38A_HUMAN	sp|Q8NAV1|PR38A_HUMAN	7	sp|Q8NAV1|PR38A_HUMAN Pre-mRNA-splicing factor 38A OS=Homo sapiens GN=PRPF38A PE=1 SV=1	0.473381	1.23934	sp|Q8NAV1|PR38A_HUMAN	0.765955	-0.287437	1.81935	0.856359	1.61191	0.136907	0.228815	-5.25217	0	2416500	13866000	7170600	32768000	24438000	41357000	13494000	21878000	-0.165038	1.21806	0.541479	0.299022	0.983315	1.7955	1.23451	0.944016	0.473381	1.23934	0.765955	0.136907	0.228815
272	sp|O75934|SPF27_HUMAN	sp|O75934|SPF27_HUMAN	11	sp|O75934|SPF27_HUMAN Pre-mRNA-splicing factor SPF27 OS=Homo sapiens GN=BCAS2 PE=1 SV=1	-0.138265	0.626683	sp|O75934|SPF27_HUMAN	0.764949	-0.5807	2.1106	0.298848	1.27782	0.231993	0.336511	-5.60684	1	NA	2806100	4269500	48606000	23506000	20243000	9531000	11316000	NA	-1.0911	-0.240295	0.916594	0.928809	0.798021	0.758958	0.0209429	-0.138265	0.626683	0.764949	0.231993	0.336511
1970	sp|Q99459|CDC5L_HUMAN	sp|Q99459|CDC5L_HUMAN	33	sp|Q99459|CDC5L_HUMAN Cell division cycle 5-like protein OS=Homo sapiens GN=CDC5L PE=1 SV=2	2.59476	3.35848	sp|Q99459|CDC5L_HUMAN	0.763713	-0.549268	2.07669	2.97662	1.28944	0.225207	0.328688	-5.66644	0	6505500	25320000	43598000	292770000	180960000	128010000	45936000	122950000	1.29855	2.08839	3.26306	3.72905	3.78981	3.37301	2.90998	3.3611	2.59476	3.35848	0.763713	0.225207	0.328688
671	sp|P39880|CUX1_HUMAN	sp|P39880|CUX1_HUMAN	17	sp|P39880|CUX1_HUMAN Homeobox protein cut-like 1 OS=Homo sapiens GN=CUX1 PE=1 SV=3	-3.26221	-2.50095	sp|P39880|CUX1_HUMAN	0.76126	-1.94647	3.46899	-2.82721	0.63197	0.542483	0.63911	-6.2055	1	NA	1013200	570260	2177600	27438000	481920	303760	1536800	NA	-2.56345	-3.2757	-3.94749	1.14562	-4.42063	-3.95432	-2.77449	-3.26221	-2.50095	0.76126	0.542483	0.63911
665	sp|P38646|GRP75_HUMAN	sp|P38646|GRP75_HUMAN	40	sp|P38646|GRP75_HUMAN Stress-70 protein, mitochondrial OS=Homo sapiens GN=HSPA9 PE=1 SV=2	4.73393	5.49263	sp|P38646|GRP75_HUMAN	0.758701	-0.279121	1.79652	5.11328	1.6206	0.13502	0.226311	-5.24022	0	78812000	116970000	179390000	409490000	649330000	753940000	208610000	591830000	4.98502	4.30024	5.39589	4.25457	5.58077	5.84874	4.97965	5.56137	4.73393	5.49263	0.758701	0.13502	0.226311
1918	sp|Q96L73|NSD1_HUMAN	sp|Q96L73|NSD1_HUMAN	14	sp|Q96L73|NSD1_HUMAN Histone-lysine N-methyltransferase, H3 lysine-36 and H4 lysine-20 specific OS=Homo sapiens GN=NSD1 PE=1 SV=1	-1.48754	-0.732744	sp|Q96L73|NSD1_HUMAN	0.754796	-1.64482	3.15441	-1.11014	0.697294	0.500921	0.603458	-6.23684	0	850400	436230	5450400	18598000	23606000	811050	4971800	10828000	-1.7085	-3.78145	0.127894	-0.588111	0.93476	-3.69384	-0.131113	-0.0407792	-1.48754	-0.732744	0.754796	0.500921	0.603458
2444	sp|Q9UMY1|NOL7_HUMAN	sp|Q9UMY1|NOL7_HUMAN	6	sp|Q9UMY1|NOL7_HUMAN Nucleolar protein 7 OS=Homo sapiens GN=NOL7 PE=1 SV=2	-1.46832	-0.71359	sp|Q9UMY1|NOL7_HUMAN	0.754731	-1.75204	3.2615	-1.03705	0.676778	0.514869	0.613992	-6.17532	1	NA	835300	4522900	11011000	22480000	757890	6602200	9740900	NA	-2.84251	-0.153361	-1.40909	0.86625	-3.78849	0.256802	-0.188919	-1.46832	-0.71359	0.754731	0.514869	0.613992
1252	sp|Q15050|RRS1_HUMAN	sp|Q15050|RRS1_HUMAN	18	sp|Q15050|RRS1_HUMAN Ribosome biogenesis regulatory protein homolog OS=Homo sapiens GN=RRS1 PE=1 SV=2	1.46087	2.21439	sp|Q15050|RRS1_HUMAN	0.753521	-0.711558	2.2186	1.83763	1.14015	0.279821	0.38894	-5.83598	0	4387500	15512000	32617000	48753000	84951000	18632000	40239000	77595000	0.716431	1.38019	2.82553	0.921324	2.7298	0.682238	2.72888	2.71665	1.46087	2.21439	0.753521	0.279821	0.38894
1184	sp|Q14011|CIRBP_HUMAN	sp|Q14011|CIRBP_HUMAN	3	sp|Q14011|CIRBP_HUMAN Cold-inducible RNA-binding protein OS=Homo sapiens GN=CIRBP PE=1 SV=1	-1.31359	-0.560621	sp|Q14011|CIRBP_HUMAN	0.752971	-0.999472	2.50541	-0.937107	0.952494	0.362476	0.47236	-6.02574	0	291350	1840400	8497800	13764000	5124000	6420400	3793900	13521000	-3.29158	-1.70076	0.797527	-1.05955	-1.2065	-0.805261	-0.500929	0.270208	-1.31359	-0.560621	0.752971	0.362476	0.47236
1861	sp|Q96EA4|SPDLY_HUMAN	sp|Q96EA4|SPDLY_HUMAN	26	sp|Q96EA4|SPDLY_HUMAN Protein Spindly OS=Homo sapiens GN=SPDL1 PE=1 SV=2	2.54623	3.29699	sp|Q96EA4|SPDLY_HUMAN	0.750757	-0.188901	1.69041	2.92161	1.77116	0.105812	0.189564	-5.02733	0	15411000	28765000	25282000	172180000	97525000	156900000	66052000	109650000	2.57313	2.27276	2.44144	2.8976	2.92329	3.65713	3.40673	3.20081	2.54623	3.29699	0.750757	0.105812	0.189564
2412	sp|Q9UKM7|MA1B1_HUMAN	sp|Q9UKM7|MA1B1_HUMAN	2	sp|Q9UKM7|MA1B1_HUMAN Endoplasmic reticulum mannosyl-oligosaccharide 1,2-alpha-mannosidase OS=Homo sapiens GN=MAN1B1 PE=1 SV=2	-3.48423	-2.7358	sp|Q9UKM7|MA1B1_HUMAN	0.748426	-1.25047	2.74732	-3.03517	0.87594	0.408625	0.51675	-5.84505	3	NA	NA	582340	2511000	1241300	4437300	367850	NA	NA	NA	-3.24409	-3.72437	-3.19387	-1.32106	-3.69248	NA	-3.48423	-2.7358	0.748426	0.408625	0.51675
850	sp|P55081|MFAP1_HUMAN	sp|P55081|MFAP1_HUMAN	9	sp|P55081|MFAP1_HUMAN Microfibrillar-associated protein 1 OS=Homo sapiens GN=MFAP1 PE=1 SV=2	0.713572	1.45838	sp|P55081|MFAP1_HUMAN	0.744808	-0.256511	1.74613	1.08598	1.64892	0.129029	0.218755	-5.20098	0	4609000	12022000	6710500	40010000	24766000	49162000	19956000	23180000	0.789219	1.01181	0.441489	0.61177	1.002	2.03688	1.76968	1.02496	0.713572	1.45838	0.744808	0.129029	0.218755
2474	sp|Q9UQR0|SCML2_HUMAN	sp|Q9UQR0|SCML2_HUMAN	37	sp|Q9UQR0|SCML2_HUMAN Sex comb on midleg-like protein 2 OS=Homo sapiens GN=SCML2 PE=1 SV=1	4.09791	4.83736	sp|Q9UQR0|SCML2_HUMAN	0.739453	-0.272711	1.75162	4.46763	1.61952	0.135252	0.22654	-5.2417	0	41343000	78758000	63209000	583200000	389370000	268080000	183990000	481540000	4.03154	3.72855	3.8231	4.80844	4.8639	4.40504	4.80788	5.27262	4.09791	4.83736	0.739453	0.135252	0.22654
2142	sp|Q9H3P2|NELFA_HUMAN	sp|Q9H3P2|NELFA_HUMAN	6	sp|Q9H3P2|NELFA_HUMAN Negative elongation factor A OS=Homo sapiens GN=NELFA PE=1 SV=3	-0.546435	0.192371	sp|Q9H3P2|NELFA_HUMAN	0.738806	-0.446786	1.9244	-0.177032	1.38141	0.196131	0.297842	-5.55455	0	1147200	3778500	4261900	26804000	12001000	19138000	3015200	20878000	-1.26606	-0.661058	-0.242981	-0.0156435	-0.0135385	0.719649	-0.815134	0.878509	-0.546435	0.192371	0.738806	0.196131	0.297842
1776	sp|Q92576|PHF3_HUMAN	sp|Q92576|PHF3_HUMAN	41	sp|Q92576|PHF3_HUMAN PHD finger protein 3 OS=Homo sapiens GN=PHF3 PE=1 SV=3	2.31899	3.05568	sp|Q92576|PHF3_HUMAN	0.736692	-0.250847	1.72423	2.68733	1.65371	0.128039	0.217546	-5.19431	0	13021000	22029000	21415000	169560000	131160000	125860000	36962000	89854000	2.32408	1.88714	2.19115	2.87359	3.33864	3.34936	2.61269	2.92203	2.31899	3.05568	0.736692	0.128039	0.217546
530	sp|P23025|XPA_HUMAN	sp|P23025|XPA_HUMAN	5	sp|P23025|XPA_HUMAN DNA repair protein complementing XP-A cells OS=Homo sapiens GN=XPA PE=1 SV=1	-1.56282	-0.829357	sp|P23025|XPA_HUMAN	0.733468	-0.734567	2.2015	-1.19609	1.10757	0.293024	0.401356	-5.87087	0	450610	3033900	1837100	13293000	2262500	15159000	4414700	5208000	-2.64711	-0.978281	-1.51182	-1.11409	-2.35238	0.394224	-0.293657	-1.06561	-1.56282	-0.829357	0.733468	0.293024	0.401356
2006	sp|Q9BQ52|RNZ2_HUMAN	sp|Q9BQ52|RNZ2_HUMAN	5	sp|Q9BQ52|RNZ2_HUMAN Zinc phosphodiesterase ELAC protein 2 OS=Homo sapiens GN=ELAC2 PE=1 SV=2	-5.65271	-4.91984	sp|Q9BQ52|RNZ2_HUMAN	0.732869	-1.62512	3.09086	-5.28627	0.749351	0.480307	0.583389	-5.85895	4	NA	NA	96626	887670	NA	NA	350680	144800	NA	NA	-5.95238	-5.35303	NA	NA	-3.75786	-6.08181	-5.65271	-4.91984	0.732869	0.480307	0.583389
996	sp|P82673|RT35_HUMAN	sp|P82673|RT35_HUMAN	2	sp|P82673|RT35_HUMAN 28S ribosomal protein S35, mitochondrial OS=Homo sapiens GN=MRPS35 PE=1 SV=1	-4.06306	-3.33247	sp|P82673|RT35_HUMAN	0.730584	-1.47829	2.93945	-3.69776	0.797445	0.453791	0.557205	-5.8215	4	NA	NA	356220	1924600	2343400	NA	NA	494620	NA	NA	-3.98518	-4.14094	-2.30314	NA	NA	-4.36181	-4.06306	-3.33247	0.730584	0.453791	0.557205
211	sp|O60828|PQBP1_HUMAN	sp|O60828|PQBP1_HUMAN	5	sp|O60828|PQBP1_HUMAN Polyglutamine-binding protein 1 OS=Homo sapiens GN=PQBP1 PE=1 SV=1	0.778901	1.50597	sp|O60828|PQBP1_HUMAN	0.727067	-0.900749	2.35488	1.19437	1.00401	0.34054	0.450743	-5.90095	1	2289600	11077000	NA	79539000	11600000	48942000	26961000	42485000	-0.24476	0.893481	NA	1.68798	-0.0611768	2.03061	2.18118	1.87326	0.778901	1.50597	0.727067	0.34054	0.450743
2243	sp|Q9NQZ2|SAS10_HUMAN	sp|Q9NQZ2|SAS10_HUMAN	4	sp|Q9NQZ2|SAS10_HUMAN Something about silencing protein 10 OS=Homo sapiens GN=UTP3 PE=1 SV=1	-2.94018	-2.21323	sp|Q9NQZ2|SAS10_HUMAN	0.726957	-0.930169	2.38408	-2.52478	0.986102	0.348805	0.458852	-5.91827	1	266810	NA	1213300	3374100	6280600	710410	1345600	2427800	-3.42162	NA	-2.13731	-3.26162	-0.921205	-3.87882	-1.91865	-2.13423	-2.94018	-2.21323	0.726957	0.348805	0.458852
1679	sp|Q8ND24|RN214_HUMAN	sp|Q8ND24|RN214_HUMAN	3	sp|Q8ND24|RN214_HUMAN RING finger protein 214 OS=Homo sapiens GN=RNF214 PE=1 SV=2	-2.85228	-2.12841	sp|Q8ND24|RN214_HUMAN	0.723867	-0.79577	2.2435	-2.61099	1.08959	0.306193	0.416253	-5.69498	2	745060	504110	637130	4461000	2094800	NA	NA	3090100	-1.90393	-3.57241	-3.10851	-2.82424	-2.46034	NA	NA	-1.79648	-2.85228	-2.12841	0.723867	0.306193	0.416253
1723	sp|Q8TDD1|DDX54_HUMAN	sp|Q8TDD1|DDX54_HUMAN	6	sp|Q8TDD1|DDX54_HUMAN ATP-dependent RNA helicase DDX54 OS=Homo sapiens GN=DDX54 PE=1 SV=2	-4.58482	-3.86168	sp|Q8TDD1|DDX54_HUMAN	0.723144	-0.937137	2.38343	-4.22325	0.965542	0.356206	0.466766	-6.01345	0	72305	676460	181180	1234700	2985900	429540	136410	711540	-5.35121	-3.14736	-5.00452	-4.83619	-1.9635	-4.58128	-5.04928	-3.85265	-4.58482	-3.86168	0.723144	0.356206	0.466766
460	sp|P14866|HNRPL_HUMAN	sp|P14866|HNRPL_HUMAN	30	sp|P14866|HNRPL_HUMAN Heterogeneous nuclear ribonucleoprotein L OS=Homo sapiens GN=HNRNPL PE=1 SV=2	4.87187	5.59301	sp|P14866|HNRPL_HUMAN	0.721141	-0.265149	1.70743	5.23244	1.62085	0.134965	0.226311	-5.23987	0	48712000	153360000	161550000	790010000	814590000	508340000	312060000	628050000	4.27395	4.69175	5.23795	5.28382	5.89861	5.29841	5.53047	5.64454	4.87187	5.59301	0.721141	0.134965	0.226311
[truncated: 1,654 more rows]

## Sheet: Supplementary Data S2B
	ProteinName	TopProteinName	nrPeptides	Fasta.headers	Control	Pull	proteinID	log2FC	CI.L	CI.R	AveExpr	t	P.Value	adj.P.Val	B	nrNAs	002_S186542_HEK293T_BirA_Empty_Biotin_4_E.raw	007_S184702_HEK293T_BirA_Empty_Biotin_E.raw	012_S186541_HEK293T_BirA_Empty_Biotin_3_E.raw	014_S186540_HEK293T_BirA_Empty_Biotin_2_E.raw	004_S186534_HEK293T_CBirA_P3F_Biotin_2_C.raw	006_S186535_HEK293T_CBirA_P3F_Biotin_3_C.raw	010_S184706_HEK293T_CBirA_P3F_Biotin_C.raw	015_S186536_HEK293T_CBirA_P3F_Biotin_4_C.raw	002_S186542_HEK293T_BirA_Empty_Biotin_4_E.transformed	007_S184702_HEK293T_BirA_Empty_Biotin_E.transformed	012_S186541_HEK293T_BirA_Empty_Biotin_3_E.transformed	014_S186540_HEK293T_BirA_Empty_Biotin_2_E.transformed	004_S186534_HEK293T_CBirA_P3F_Biotin_2_C.transformed	006_S186535_HEK293T_CBirA_P3F_Biotin_3_C.transformed	010_S184706_HEK293T_CBirA_P3F_Biotin_C.transformed	015_S186536_HEK293T_CBirA_P3F_Biotin_4_C.transformed	pseudo.Control	pseudo.Pull	pseudo.log2FC	pseudo.P.Value	pseudo.adj.P.Val
[truncated: 2,609 more rows]
